# Supplementary material for: Bayesian analysis of Formula One race results: disentangling driver skill and constructor advantage
Source: J Quant Anal Sports. 2023 Jul 25;19(4):273–93. doi: 10.1515/jqas-2022-0021 (PMC10660124; doi:10.1515/jqas-2022-0021)
Supplement: Supplementary file 1 — Supplementary Material Details [file j_jqas-2022-0021_suppl_001.zip]

Archive with 110 entries (95 files):
- .gitattributes
- .gitignore
- 01_prep_data.R
- 02_eda.R
- 03_model.R
- 04_compare.R
- 05_check.R
- 06_infer.R
- 07_predict.R
- dat/
- dat/f1db_csv/
- dat/f1db_csv/circuits.csv
- dat/f1db_csv/constructors.csv
- dat/f1db_csv/constructor_results.csv
- dat/f1db_csv/constructor_standings.csv
- dat/f1db_csv/drivers.csv
- dat/f1db_csv/driver_standings.csv
- dat/f1db_csv/lap_times.csv
- dat/f1db_csv/pit_stops.csv
- dat/f1db_csv/qualifying.csv
- dat/f1db_csv/races.csv
- dat/f1db_csv/results.csv
- dat/f1db_csv/seasons.csv
- dat/f1db_csv/status.csv
- dat/f1_dat.rds
- f1model.Rproj
- fit/
- fit/loo_results.rds
- img/
- img/chains.png
- img/eda_finish_2021.png
- img/eda_finish_drivers.png
- img/eda_finish_position.png
- img/plt_advantage_avg.png
- img/plt_advantage_trajectory.png
- img/plt_counterfactual.png
- img/plt_performance_2021.png
- img/plt_skill_2021.png
- img/plt_skill_trajectories.png
- img/pp_check_rank_2015.png
- img/pp_check_rank_2019.png
- img/pp_check_rank_2021.png
- LICENSE
- model_comparison/
- model_comparison/00_test_rol_likelihood.R
- model_comparison/01_create_data.R
- model_comparison/02_fit_models.R
- model_comparison/03_compare_models.R
- model_comparison/fits/
- model_comparison/img/
- model_comparison/img/ar_driver.png
- model_comparison/img/ar_rank_driver_comparison.png
- model_comparison/img/ar_rank_team_comparison.png
- model_comparison/img/ar_team.png
- model_comparison/img/beta_driver.png
- model_comparison/img/beta_team.png
- model_comparison/img/driver_comparison.png
- model_comparison/img/rank_driver.png
- model_comparison/img/rank_team.png
- model_comparison/img/slope_driver.png
- model_comparison/img/team_comparison.png
- model_comparison/img/variance.png
- model_comparison/old/
- model_comparison/old/01_test_rol.R
- model_comparison/old/02_f1_rank_ordered_logit.R
- model_comparison/old/rank_ordered_logit.exe
- model_comparison/old/rank_ordered_logit.stan
- model_comparison/old/rank_ordered_logit_driver_constructor.exe
- model_comparison/old/rank_ordered_logit_driver_constructor.stan
- model_comparison/old/rank_ordered_logit_driver_constructor_innovation.exe
- model_comparison/old/rank_ordered_logit_driver_constructor_innovation.stan
- model_comparison/old/rol_final.exe
- model_comparison/old/rol_final.stan
- model_comparison/old/weighted_log_sum_exp.exe
- model_comparison/old/weighted_log_sum_exp.stan
- model_comparison/readme.md
- model_comparison/stan_models/
- model_comparison/stan_models/ar_model.exe
- model_comparison/stan_models/ar_model.stan
- model_comparison/stan_models/beta_model.exe
- model_comparison/stan_models/beta_model.stan
- model_comparison/stan_models/rank_likelihood.exe
- model_comparison/stan_models/rank_likelihood.stan
- model_comparison/stan_models/rank_model.exe
- model_comparison/stan_models/rank_model.stan
- model_comparison/stan_models/slope_model.exe
- model_comparison/stan_models/slope_model.stan
- pic/
- pic/f1_battle.jpg
- pic/norris_cutout.png
- pic/settlement.png
- sensitivity_analysis/
- sensitivity_analysis/01_prep_data.R
- sensitivity_analysis/02_model.R
- sensitivity_analysis/03_compare.R
- sensitivity_analysis/data/
- sensitivity_analysis/data/f1_dat_all.rds
- sensitivity_analysis/data/f1_dat_excl_car.rds
- sensitivity_analysis/data/f1_dat_excl_driver.rds
- sensitivity_analysis/data/f1_dat_finished.rds
- sensitivity_analysis/fit/
- sensitivity_analysis/img/
- sensitivity_analysis/img/constructor_advantage_comparison.png
- sensitivity_analysis/img/driver_2021_comparison.png
- sensitivity_analysis/img/driver_skills_comparison.png
- stan_models/
- stan_models/basic_model.stan
- stan_models/circuit_model.stan
- stan_models/weather_circuit_model.stan
- stan_models/weather_model.stan
