# Supplementary material for: Bayesian analysis of Formula One race results: disentangling driver skill and constructor advantage
Source: J Quant Anal Sports. 2023 Jul 25;19(4):273–93. doi: 10.1515/jqas-2022-0021 (PMC10660124; doi:10.1515/jqas-2022-0021)
Supplement: Supplementary file 1 — Supplementary Material Details [file j_jqas-2022-0021_suppl_001.zip › dat/f1db_csv/circuits.csv]

circuitId	circuitRef	name	location	country	lat	lng	alt	url
1	albert_park	Albert Park Grand Prix Circuit	Melbourne	Australia	-37.8497	144.968	10	http://en.wikipedia.org/wiki/Melbourne_Grand_Prix_Circuit
2	sepang	Sepang International Circuit	Kuala Lumpur	Malaysia	2.76083	101.738	18	http://en.wikipedia.org/wiki/Sepang_International_Circuit
3	bahrain	Bahrain International Circuit	Sakhir	Bahrain	26.0325	50.5106	7	http://en.wikipedia.org/wiki/Bahrain_International_Circuit
4	catalunya	Circuit de Barcelona-Catalunya	Montmeló	Spain	41.57	2.26111	109	http://en.wikipedia.org/wiki/Circuit_de_Barcelona-Catalunya
5	istanbul	Istanbul Park	Istanbul	Turkey	40.9517	29.405	130	http://en.wikipedia.org/wiki/Istanbul_Park
6	monaco	Circuit de Monaco	Monte-Carlo	Monaco	43.7347	7.42056	7	http://en.wikipedia.org/wiki/Circuit_de_Monaco
7	villeneuve	Circuit Gilles Villeneuve	Montreal	Canada	45.5	-73.5228	13	http://en.wikipedia.org/wiki/Circuit_Gilles_Villeneuve
8	magny_cours	Circuit de Nevers Magny-Cours	Magny Cours	France	46.8642	3.16361	228	http://en.wikipedia.org/wiki/Circuit_de_Nevers_Magny-Cours
9	silverstone	Silverstone Circuit	Silverstone	UK	52.0786	-1.01694	153	http://en.wikipedia.org/wiki/Silverstone_Circuit
10	hockenheimring	Hockenheimring	Hockenheim	Germany	49.3278	8.56583	103	http://en.wikipedia.org/wiki/Hockenheimring
11	hungaroring	Hungaroring	Budapest	Hungary	47.5789	19.2486	264	http://en.wikipedia.org/wiki/Hungaroring
12	valencia	Valencia Street Circuit	Valencia	Spain	39.4589	-0.331667	4	http://en.wikipedia.org/wiki/Valencia_Street_Circuit
13	spa	Circuit de Spa-Francorchamps	Spa	Belgium	50.4372	5.97139	401	http://en.wikipedia.org/wiki/Circuit_de_Spa-Francorchamps
14	monza	Autodromo Nazionale di Monza	Monza	Italy	45.6156	9.28111	162	http://en.wikipedia.org/wiki/Autodromo_Nazionale_Monza
15	marina_bay	Marina Bay Street Circuit	Marina Bay	Singapore	1.2914	103.864	18	http://en.wikipedia.org/wiki/Marina_Bay_Street_Circuit
16	fuji	Fuji Speedway	Oyama	Japan	35.3717	138.927	583	http://en.wikipedia.org/wiki/Fuji_Speedway
17	shanghai	Shanghai International Circuit	Shanghai	China	31.3389	121.22	5	http://en.wikipedia.org/wiki/Shanghai_International_Circuit
18	interlagos	Autódromo José Carlos Pace	São Paulo	Brazil	-23.7036	-46.6997	785	http://en.wikipedia.org/wiki/Aut%C3%B3dromo_Jos%C3%A9_Carlos_Pace
19	indianapolis	Indianapolis Motor Speedway	Indianapolis	USA	39.795	-86.2347	223	http://en.wikipedia.org/wiki/Indianapolis_Motor_Speedway
20	nurburgring	Nürburgring	Nürburg	Germany	50.3356	6.9475	578	http://en.wikipedia.org/wiki/N%C3%BCrburgring
21	imola	Autodromo Enzo e Dino Ferrari	Imola	Italy	44.3439	11.7167	37	http://en.wikipedia.org/wiki/Autodromo_Enzo_e_Dino_Ferrari
22	suzuka	Suzuka Circuit	Suzuka	Japan	34.8431	136.541	45	http://en.wikipedia.org/wiki/Suzuka_Circuit
23	osterreichring	A1-Ring	Spielberg	Austria	47.2197	14.7647	678	http://en.wikipedia.org/wiki/A1-Ring
24	yas_marina	Yas Marina Circuit	Abu Dhabi	UAE	24.4672	54.6031	3	http://en.wikipedia.org/wiki/Yas_Marina_Circuit
25	galvez	Autódromo Juan y Oscar Gálvez	Buenos Aires	Argentina	-34.6943	-58.4593	8	http://en.wikipedia.org/wiki/Aut%C3%B3dromo_Oscar_Alfredo_G%C3%A1lvez
26	jerez	Circuito de Jerez	Jerez de la Frontera	Spain	36.7083	-6.03417	37	http://en.wikipedia.org/wiki/Circuito_Permanente_de_Jerez
27	estoril	Autódromo do Estoril	Estoril	Portugal	38.7506	-9.39417	130	http://en.wikipedia.org/wiki/Aut%C3%B3dromo_do_Estoril
28	okayama	Okayama International Circuit	Okayama	Japan	34.915	134.221	266	http://en.wikipedia.org/wiki/TI_Circuit
29	adelaide	Adelaide Street Circuit	Adelaide	Australia	-34.9272	138.617	58	http://en.wikipedia.org/wiki/Adelaide_Street_Circuit
30	kyalami	Kyalami	Midrand	South Africa	-25.9894	28.0767	1460	http://en.wikipedia.org/wiki/Kyalami
31	donington	Donington Park	Castle Donington	UK	52.8306	-1.37528	88	http://en.wikipedia.org/wiki/Donington_Park
32	rodriguez	Autódromo Hermanos Rodríguez	Mexico City	Mexico	19.4042	-99.0907	2227	http://en.wikipedia.org/wiki/Aut%C3%B3dromo_Hermanos_Rodr%C3%ADguez
33	phoenix	Phoenix street circuit	Phoenix	USA	33.4479	-112.075	345	http://en.wikipedia.org/wiki/Phoenix_street_circuit
34	ricard	Circuit Paul Ricard	Le Castellet	France	43.2506	5.79167	432	http://en.wikipedia.org/wiki/Paul_Ricard_Circuit
35	yeongam	Korean International Circuit	Yeongam County	Korea	34.7333	126.417	0	http://en.wikipedia.org/wiki/Korean_International_Circuit
36	jacarepagua	Autódromo Internacional Nelson Piquet	Rio de Janeiro	Brazil	-22.9756	-43.395	1126	http://en.wikipedia.org/wiki/Aut%C3%B3dromo_Internacional_Nelson_Piquet
37	detroit	Detroit Street Circuit	Detroit	USA	42.3298	-83.0401	177	http://en.wikipedia.org/wiki/Detroit_street_circuit
38	brands_hatch	Brands Hatch	Kent	UK	51.3569	0.263056	145	http://en.wikipedia.org/wiki/Brands_Hatch
39	zandvoort	Circuit Park Zandvoort	Zandvoort	Netherlands	52.3888	4.54092	6	http://en.wikipedia.org/wiki/Circuit_Zandvoort
40	zolder	Zolder	Heusden-Zolder	Belgium	50.9894	5.25694	36	http://en.wikipedia.org/wiki/Zolder
41	dijon	Dijon-Prenois	Dijon	France	47.3625	4.89913	484	http://en.wikipedia.org/wiki/Dijon-Prenois
42	dallas	Fair Park	Dallas	USA	32.7774	-96.7587	139	http://en.wikipedia.org/wiki/Fair_Park
43	long_beach	Long Beach	California	USA	33.7651	-118.189	12	http://en.wikipedia.org/wiki/Long_Beach,_California
44	las_vegas	Las Vegas Street Circuit	Nevada	USA	36.1162	-115.174	639	http://en.wikipedia.org/wiki/Las_Vegas,_Nevada
45	jarama	Jarama	Madrid	Spain	40.6171	-3.58558	609	http://en.wikipedia.org/wiki/Circuito_Permanente_Del_Jarama
46	watkins_glen	Watkins Glen	New York State	USA	42.3369	-76.9272	485	http://en.wikipedia.org/wiki/Watkins_Glen_International
47	anderstorp	Scandinavian Raceway	Anderstorp	Sweden	57.2653	13.6042	153	http://en.wikipedia.org/wiki/Scandinavian_Raceway
48	mosport	Mosport International Raceway	Ontario	Canada	44.0481	-78.6756	332	http://en.wikipedia.org/wiki/Mosport
49	montjuic	Montjuïc	Barcelona	Spain	41.3664	2.15167	79	http://en.wikipedia.org/wiki/Montju%C3%AFc_circuit
50	nivelles	Nivelles-Baulers	Brussels	Belgium	50.6211	4.32694	139	http://en.wikipedia.org/wiki/Nivelles-Baulers
51	charade	Charade Circuit	Clermont-Ferrand	France	45.7472	3.03889	790	http://en.wikipedia.org/wiki/Charade_Circuit
52	tremblant	Circuit Mont-Tremblant	Quebec	Canada	46.1877	-74.6099	214	http://en.wikipedia.org/wiki/Circuit_Mont-Tremblant
53	essarts	Rouen-Les-Essarts	Rouen	France	49.3306	1.00458	81	http://en.wikipedia.org/wiki/Rouen-Les-Essarts
54	lemans	Le Mans	Le Mans	France	47.95	0.224231	67	http://en.wikipedia.org/wiki/Circuit_de_la_Sarthe#Bugatti_Circuit
55	reims	Reims-Gueux	Reims	France	49.2542	3.93083	88	http://en.wikipedia.org/wiki/Reims-Gueux
56	george	Prince George Circuit	Eastern Cape Province	South Africa	-33.0486	27.8736	15	http://en.wikipedia.org/wiki/Prince_George_Circuit
57	zeltweg	Zeltweg	Styria	Austria	47.2039	14.7478	676	http://en.wikipedia.org/wiki/Zeltweg_Airfield
58	aintree	Aintree	Liverpool	UK	53.4769	-2.94056	20	http://en.wikipedia.org/wiki/Aintree_Motor_Racing_Circuit
59	boavista	Circuito da Boavista	Oporto	Portugal	41.1705	-8.67325	28	http://en.wikipedia.org/wiki/Circuito_da_Boavista
60	riverside	Riverside International Raceway	California	USA	33.937	-117.273	470	http://en.wikipedia.org/wiki/Riverside_International_Raceway
61	avus	AVUS	Berlin	Germany	52.4806	13.2514	53	http://en.wikipedia.org/wiki/AVUS
62	monsanto	Monsanto Park Circuit	Lisbon	Portugal	38.7197	-9.20306	158	http://en.wikipedia.org/wiki/Monsanto_Park_Circuit
63	sebring	Sebring International Raceway	Florida	USA	27.4547	-81.3483	18	http://en.wikipedia.org/wiki/Sebring_Raceway
64	ain-diab	Ain Diab	Casablanca	Morocco	33.5786	-7.6875	19	http://en.wikipedia.org/wiki/Ain-Diab_Circuit
65	pescara	Pescara Circuit	Pescara	Italy	42.475	14.1508	129	http://en.wikipedia.org/wiki/Pescara_Circuit
66	bremgarten	Circuit Bremgarten	Bern	Switzerland	46.9589	7.40194	551	http://en.wikipedia.org/wiki/Circuit_Bremgarten
67	pedralbes	Circuit de Pedralbes	Barcelona	Spain	41.3903	2.11667	85	http://en.wikipedia.org/wiki/Pedralbes_Circuit
68	buddh	Buddh International Circuit	Uttar Pradesh	India	28.3487	77.5331	194	http://en.wikipedia.org/wiki/Buddh_International_Circuit
69	americas	Circuit of the Americas	Austin	USA	30.1328	-97.6411	161	http://en.wikipedia.org/wiki/Circuit_of_the_Americas
70	red_bull_ring	Red Bull Ring	Spielberg	Austria	47.2197	14.7647	678	http://en.wikipedia.org/wiki/Red_Bull_Ring
71	sochi	Sochi Autodrom	Sochi	Russia	43.4057	39.9578	2	http://en.wikipedia.org/wiki/Sochi_Autodrom
72	port_imperial	Port Imperial Street Circuit	New Jersey	USA	40.7769	-74.0111	4	http://en.wikipedia.org/wiki/Port_Imperial_Street_Circuit
73	BAK	Baku City Circuit	Baku	Azerbaijan	40.3725	49.8533	-7	http://en.wikipedia.org/wiki/Baku_City_Circuit
74	hanoi	Hanoi Street Circuit	Hanoi	Vietnam	21.0166	105.766	9	http://en.wikipedia.org/wiki/Hanoi_Street_Circuit
75	portimao	Autódromo Internacional do Algarve	Portimão	Portugal	37.227	-8.6267	108	http://en.wikipedia.org/wiki/Algarve_International_Circuit
76	mugello	Autodromo Internazionale del Mugello	Mugello	Italy	43.9975	11.3719	255	http://en.wikipedia.org/wiki/Mugello_Circuit
77	jeddah	Jeddah Street Circuit	Jeddah	Saudi Arabia	21.5433	39.1728	15	http://en.wikipedia.org/wiki/Jeddah_Street_Circuit
78	losail	Losail International Circuit	Al Daayen	Qatar	25.49	51.4542	\N	http://en.wikipedia.org/wiki/Losail_International_Circuit
79	miami	Miami International Autodrome	Miami	United States	25.9581	-80.2389	\N	https://en.wikipedia.org/wiki/Miami_International_Autodrome
