# Supplementary material for: Bayesian analysis of Formula One race results: disentangling driver skill and constructor advantage
Source: J Quant Anal Sports. 2023 Jul 25;19(4):273–93. doi: 10.1515/jqas-2022-0021 (PMC10660124; doi:10.1515/jqas-2022-0021)
Supplement: Supplementary file 1 — Supplementary Material Details [file j_jqas-2022-0021_suppl_001.zip › dat/f1db_csv/constructors.csv]

constructorId	constructorRef	name	nationality	url
1	mclaren	McLaren	British	http://en.wikipedia.org/wiki/McLaren
2	bmw_sauber	BMW Sauber	German	http://en.wikipedia.org/wiki/BMW_Sauber
3	williams	Williams	British	http://en.wikipedia.org/wiki/Williams_Grand_Prix_Engineering
4	renault	Renault	French	http://en.wikipedia.org/wiki/Renault_in_Formula_One
5	toro_rosso	Toro Rosso	Italian	http://en.wikipedia.org/wiki/Scuderia_Toro_Rosso
6	ferrari	Ferrari	Italian	http://en.wikipedia.org/wiki/Scuderia_Ferrari
7	toyota	Toyota	Japanese	http://en.wikipedia.org/wiki/Toyota_Racing
8	super_aguri	Super Aguri	Japanese	http://en.wikipedia.org/wiki/Super_Aguri_F1
9	red_bull	Red Bull	Austrian	http://en.wikipedia.org/wiki/Red_Bull_Racing
10	force_india	Force India	Indian	http://en.wikipedia.org/wiki/Racing_Point_Force_India
11	honda	Honda	Japanese	http://en.wikipedia.org/wiki/Honda_Racing_F1
12	spyker	Spyker	Dutch	http://en.wikipedia.org/wiki/Spyker_F1
13	mf1	MF1	Russian	http://en.wikipedia.org/wiki/Midland_F1_Racing
14	spyker_mf1	Spyker MF1	Dutch	http://en.wikipedia.org/wiki/Midland_F1_Racing
15	sauber	Sauber	Swiss	http://en.wikipedia.org/wiki/Sauber
16	bar	BAR	British	http://en.wikipedia.org/wiki/British_American_Racing
17	jordan	Jordan	Irish	http://en.wikipedia.org/wiki/Jordan_Grand_Prix
18	minardi	Minardi	Italian	http://en.wikipedia.org/wiki/Minardi
19	jaguar	Jaguar	British	http://en.wikipedia.org/wiki/Jaguar_Racing
20	prost	Prost	French	http://en.wikipedia.org/wiki/Prost_Grand_Prix
21	arrows	Arrows	British	http://en.wikipedia.org/wiki/Arrows_Grand_Prix_International
22	benetton	Benetton	Italian	http://en.wikipedia.org/wiki/Benetton_Formula
23	brawn	Brawn	British	http://en.wikipedia.org/wiki/Brawn_GP
24	stewart	Stewart	British	http://en.wikipedia.org/wiki/Stewart_Grand_Prix
25	tyrrell	Tyrrell	British	http://en.wikipedia.org/wiki/Tyrrell_Racing
26	lola	Lola	British	http://en.wikipedia.org/wiki/MasterCard_Lola
27	ligier	Ligier	French	http://en.wikipedia.org/wiki/Ligier
28	forti	Forti	Italian	http://en.wikipedia.org/wiki/Forti
29	footwork	Footwork	British	http://en.wikipedia.org/wiki/Footwork_Arrows
30	pacific	Pacific	British	http://en.wikipedia.org/wiki/Pacific_Racing
31	simtek	Simtek	British	http://en.wikipedia.org/wiki/Simtek
32	team_lotus	Team Lotus	British	http://en.wikipedia.org/wiki/Team_Lotus
33	larrousse	Larrousse	French	http://en.wikipedia.org/wiki/Larrousse
34	brabham	Brabham	British	http://en.wikipedia.org/wiki/Brabham
35	dallara	Dallara	Italian	http://en.wikipedia.org/wiki/Dallara
36	fondmetal	Fondmetal	Italian	http://en.wikipedia.org/wiki/Fondmetal
37	march	March	British	http://en.wikipedia.org/wiki/March_Engineering
38	moda	Andrea Moda	Italian	http://en.wikipedia.org/wiki/Andrea_Moda_Formula
39	ags	AGS	French	http://en.wikipedia.org/wiki/Automobiles_Gonfaronnaises_Sportives
40	lambo	Lambo	Italian	http://en.wikipedia.org/wiki/Modena_(racing_team)
41	leyton	Leyton House	British	http://en.wikipedia.org/wiki/Leyton_House
42	coloni	Coloni	Italian	http://en.wikipedia.org/wiki/Enzo_Coloni_Racing_Car_Systems
44	eurobrun	Euro Brun	Italian	http://en.wikipedia.org/wiki/Euro_Brun
45	osella	Osella	Italian	http://en.wikipedia.org/wiki/Osella
46	onyx	Onyx	British	http://en.wikipedia.org/wiki/Onyx_(racing_team)
47	life	Life	Italian	http://en.wikipedia.org/wiki/Life_(Racing_Team)
48	rial	Rial	German	http://en.wikipedia.org/wiki/Rial_%28racing_team%29
49	zakspeed	Zakspeed	German	http://en.wikipedia.org/wiki/Zakspeed
50	ram	RAM	British	http://en.wikipedia.org/wiki/RAM_Racing
51	alfa	Alfa Romeo	Swiss	http://en.wikipedia.org/wiki/Alfa_Romeo_in_Formula_One
52	spirit	Spirit	British	http://en.wikipedia.org/wiki/Spirit_(racing_team)
53	toleman	Toleman	British	http://en.wikipedia.org/wiki/Toleman
54	ats	ATS	Italian	http://en.wikipedia.org/wiki/ATS_(wheels)
55	theodore	Theodore	Hong Kong	http://en.wikipedia.org/wiki/Theodore_Racing
56	fittipaldi	Fittipaldi	Brazilian	http://en.wikipedia.org/wiki/Fittipaldi_%28constructor%29
57	ensign	Ensign	British	http://en.wikipedia.org/wiki/Ensign_%28racing_team%29
58	shadow	Shadow	British	http://en.wikipedia.org/wiki/Shadow_Racing_Cars
59	wolf	Wolf	Canadian	http://en.wikipedia.org/wiki/Walter_Wolf_Racing
60	merzario	Merzario	Italian	http://en.wikipedia.org/wiki/Merzario
61	kauhsen	Kauhsen	German	http://en.wikipedia.org/wiki/Kauhsen
62	rebaque	Rebaque	Mexican	http://en.wikipedia.org/wiki/Rebaque
63	surtees	Surtees	British	http://en.wikipedia.org/wiki/Surtees
64	hesketh	Hesketh	British	http://en.wikipedia.org/wiki/Hesketh_Racing
65	martini	Martini	French	http://en.wikipedia.org/wiki/Martini_(cars)
66	brm	BRM	British	http://en.wikipedia.org/wiki/BRM
67	penske	Penske	American	http://en.wikipedia.org/wiki/Penske_Racing
68	lec	LEC	British	http://en.wikipedia.org/wiki/LEC_(Formula_One)
69	mcguire	McGuire	Australian	http://en.wikipedia.org/wiki/McGuire_(Formula_One)
70	boro	Boro	Dutch	http://en.wikipedia.org/wiki/Boro_(Formula_One)
71	apollon	Apollon	Swiss	http://en.wikipedia.org/wiki/Apollon_(Formula_One)
72	kojima	Kojima	Japanese	http://en.wikipedia.org/wiki/Kojima_Engineering
73	parnelli	Parnelli	American	http://en.wikipedia.org/wiki/Parnelli
74	maki	Maki	Japanese	http://en.wikipedia.org/wiki/Maki_(cars)
75	hill	Embassy Hill	British	http://en.wikipedia.org/wiki/Hill_(constructor)
76	lyncar	Lyncar	British	http://en.wikipedia.org/wiki/Lyncar
77	trojan	Trojan	British	http://en.wikipedia.org/wiki/Trojan_(Racing_team)
78	amon	Amon	New Zealand	http://en.wikipedia.org/wiki/Amon_(Formula_One_team)
79	token	Token	British	http://en.wikipedia.org/wiki/Token_(Racing_team)
80	iso_marlboro	Iso Marlboro	British	http://en.wikipedia.org/wiki/Iso_Marlboro
81	tecno	Tecno	Italian	http://en.wikipedia.org/wiki/Tecno
82	matra	Matra	French	http://en.wikipedia.org/wiki/Matra
83	politoys	Politoys	British	http://en.wikipedia.org/wiki/Frank_Williams_Racing_Cars
84	connew	Connew	British	http://en.wikipedia.org/wiki/Connew
85	bellasi	Bellasi	Swiss	http://en.wikipedia.org/wiki/Bellasi
86	tomaso	De Tomaso	Italian	http://en.wikipedia.org/wiki/De_Tomaso
87	cooper	Cooper	British	http://en.wikipedia.org/wiki/Cooper_Car_Company
88	eagle	Eagle	American	http://en.wikipedia.org/wiki/Anglo_American_Racers
89	lds	LDS	South African	http://en.wikipedia.org/wiki/LDS_(automobile)
90	protos	Protos	British	http://en.wikipedia.org/wiki/Protos_(constructor)
91	shannon	Shannon	British	http://en.wikipedia.org/wiki/Shannon_(Formula_One)
92	scirocco	Scirocco	British	http://en.wikipedia.org/wiki/Scirocco-Powell
93	re	RE	Rhodesian	http://en.wikipedia.org/wiki/RE_%28automobile%29
94	brp	BRP	British	http://en.wikipedia.org/wiki/British_Racing_Partnership
95	porsche	Porsche	German	http://en.wikipedia.org/wiki/Porsche_in_Formula_One
96	derrington	Derrington	British	http://en.wikipedia.org/wiki/Derrington-Francis
97	gilby	Gilby	British	http://en.wikipedia.org/wiki/Gilby
98	stebro	Stebro	Canadian	http://en.wikipedia.org/wiki/Stebro
99	emeryson	Emeryson	British	http://en.wikipedia.org/wiki/Emeryson
100	enb	ENB	Belgium	http://en.wikipedia.org/wiki/Ecurie_Nationale_Belge
101	jbw	JBW	British	http://en.wikipedia.org/wiki/JBW
102	ferguson	Ferguson	British	http://en.wikipedia.org/wiki/Ferguson_Research_Ltd.
103	mbm	MBM	Swiss	http://en.wikipedia.org/wiki/Monteverdi_Basel_Motors
104	behra-porsche	Behra-Porsche	Italian	http://en.wikipedia.org/wiki/Behra-Porsche
105	maserati	Maserati	Italian	http://en.wikipedia.org/wiki/Maserati
106	scarab	Scarab	American	http://en.wikipedia.org/wiki/Scarab_(constructor)
107	watson	Watson	American	http://en.wikipedia.org/wiki/A.J._Watson
108	epperly	Epperly	American	http://en.wikipedia.org/wiki/Epperly
109	phillips	Phillips	American	http://en.wikipedia.org/wiki/Phillips_(constructor)
110	lesovsky	Lesovsky	American	http://en.wikipedia.org/wiki/Lesovsky
111	trevis	Trevis	American	http://en.wikipedia.org/wiki/Trevis
112	meskowski	Meskowski	American	http://en.wikipedia.org/wiki/Meskowski
113	kurtis_kraft	Kurtis Kraft	American	http://en.wikipedia.org/wiki/Kurtis_Kraft
114	kuzma	Kuzma	American	http://en.wikipedia.org/wiki/Kuzma_(constructor)
115	vhristensen	Christensen	American	http://en.wikipedia.org/wiki/Christensen_(constructor)
116	ewing	Ewing	American	http://en.wikipedia.org/wiki/Ewing_(constructor)
117	aston_martin	Aston Martin	British	http://en.wikipedia.org/wiki/Aston_Martin_in_Formula_One
118	vanwall	Vanwall	British	http://en.wikipedia.org/wiki/Vanwall
119	moore	Moore	American	http://en.wikipedia.org/wiki/Moore_(constructor)
120	dunn	Dunn	American	http://en.wikipedia.org/wiki/Dunn_Engineering
121	elder	Elder	American	http://en.wikipedia.org/wiki/Elder_(constructor)
122	sutton	Sutton	American	http://en.wikipedia.org/wiki/Sutton_(constructor)
123	fry	Fry	British	http://en.wikipedia.org/wiki/Fry_(racing_team)
124	tec-mec	Tec-Mec	Italian	http://en.wikipedia.org/wiki/Tec-Mec
125	connaught	Connaught	British	http://en.wikipedia.org/wiki/Connaught_Engineering
126	alta	Alta	British	http://en.wikipedia.org/wiki/Alta_auto_racing_team
127	osca	OSCA	Italian	http://en.wikipedia.org/wiki/Officine_Specializate_Costruzione_Automobili
128	gordini	Gordini	French	http://en.wikipedia.org/wiki/Gordini
129	stevens	Stevens	American	http://en.wikipedia.org/wiki/Stevens_(constructor)
130	bugatti	Bugatti	French	http://en.wikipedia.org/wiki/Bugatti
131	mercedes	Mercedes	German	http://en.wikipedia.org/wiki/Mercedes-Benz_in_Formula_One
132	lancia	Lancia	Italian	http://en.wikipedia.org/wiki/Lancia_in_Formula_One
133	hwm	HWM	British	http://en.wikipedia.org/wiki/Hersham_and_Walton_Motors
134	schroeder	Schroeder	American	http://en.wikipedia.org/wiki/Schroeder_(constructor)
135	pawl	Pawl	American	http://en.wikipedia.org/wiki/Pawl_(constructor)
136	pankratz	Pankratz	American	http://en.wikipedia.org/wiki/Pankratz
137	arzani-volpini	Arzani-Volpini	Italian	http://en.wikipedia.org/wiki/Arzani-Volpini
138	nichels	Nichels	American	http://en.wikipedia.org/wiki/Nichels
139	bromme	Bromme	American	http://en.wikipedia.org/wiki/Bromme
140	klenk	Klenk	German	http://en.wikipedia.org/wiki/Klenk
141	simca	Simca	French	http://en.wikipedia.org/wiki/Simca
142	turner	Turner	American	http://en.wikipedia.org/wiki/Turner_(constructor)
143	del_roy	Del Roy	American	http://en.wikipedia.org/wiki/Del_Roy
144	veritas	Veritas	German	http://en.wikipedia.org/wiki/Veritas_(constructor)
145	bmw	BMW	German	http://en.wikipedia.org/wiki/BMW
146	emw	EMW	East German	http://en.wikipedia.org/wiki/Eisenacher_Motorenwerk
147	afm	AFM	German	http://en.wikipedia.org/wiki/Alex_von_Falkenhausen_Motorenbau
148	frazer_nash	Frazer Nash	British	http://en.wikipedia.org/wiki/Frazer_Nash
149	sherman	Sherman	American	http://en.wikipedia.org/wiki/Sherman_(constructor)
150	deidt	Deidt	American	http://en.wikipedia.org/wiki/Deidt
151	era	ERA	British	http://en.wikipedia.org/wiki/English_Racing_Automobiles
152	butterworth	Aston Butterworth	British	http://en.wikipedia.org/wiki/Aston_Butterworth
153	cisitalia	Cisitalia	Italian	http://en.wikipedia.org/wiki/Cisitalia
154	lago	Talbot-Lago	French	http://en.wikipedia.org/wiki/Talbot-Lago
155	hall	Hall	American	http://en.wikipedia.org/wiki/Hall_(constructor)
156	marchese	Marchese	American	http://en.wikipedia.org/wiki/Marchese_(constructor)
157	langley	Langley	American	http://en.wikipedia.org/wiki/Langley_(constructor)
158	rae	Rae	American	http://en.wikipedia.org/wiki/Rae_(motorsport)
159	olson	Olson	American	http://en.wikipedia.org/wiki/Olson_(constructor)
160	wetteroth	Wetteroth	American	http://en.wikipedia.org/wiki/Wetteroth
161	adams	Adams	American	http://en.wikipedia.org/wiki/Adams_(constructor)
162	snowberger	Snowberger	American	http://en.wikipedia.org/wiki/Snowberger
163	milano	Milano	Italian	http://en.wikipedia.org/wiki/Scuderia_Milano
164	hrt	HRT	Spanish	http://en.wikipedia.org/wiki/Hispania_Racing
167	cooper-maserati	Cooper-Maserati	British	http://en.wikipedia.org/wiki/Cooper_Car_Company
166	virgin	Virgin	British	http://en.wikipedia.org/wiki/Virgin_Racing
168	cooper-osca	Cooper-OSCA	British	http://en.wikipedia.org/wiki/Cooper_Car_Company
169	cooper-borgward	Cooper-Borgward	British	http://en.wikipedia.org/wiki/Cooper_Car_Company
170	cooper-climax	Cooper-Climax	British	http://en.wikipedia.org/wiki/Cooper_Car_Company
171	cooper-castellotti	Cooper-Castellotti	British	http://en.wikipedia.org/wiki/Cooper_Car_Company
172	lotus-climax	Lotus-Climax	British	http://en.wikipedia.org/wiki/Team_Lotus
173	lotus-maserati	Lotus-Maserati	British	http://en.wikipedia.org/wiki/Team_Lotus
174	de_tomaso-osca	De Tomaso-Osca	Italian	http://en.wikipedia.org/wiki/De_Tomaso
175	de_tomaso-alfa_romeo	De Tomaso-Alfa Romeo	Italian	http://en.wikipedia.org/wiki/De_Tomaso
176	lotus-brm	Lotus-BRM	British	http://en.wikipedia.org/wiki/Team_Lotus
177	lotus-borgward	Lotus-Borgward	British	http://en.wikipedia.org/wiki/Team_Lotus
178	cooper-alfa_romeo	Cooper-Alfa Romeo	British	http://en.wikipedia.org/wiki/Cooper_Car_Company
179	de_tomaso-ferrari	De Tomaso-Ferrari	Italian	http://en.wikipedia.org/wiki/De_Tomaso
180	lotus-ford	Lotus-Ford	British	http://en.wikipedia.org/wiki/Team_Lotus
181	brabham-brm	Brabham-BRM	British	http://en.wikipedia.org/wiki/Brabham
182	brabham-ford	Brabham-Ford	British	http://en.wikipedia.org/wiki/Brabham
183	brabham-climax	Brabham-Climax	British	http://en.wikipedia.org/wiki/Brabham
184	lds-climax	LDS-Climax	South African	http://en.wikipedia.org/wiki/LDS_(automobile)
185	lds-alfa_romeo	LDS-Alfa Romeo	South African	http://en.wikipedia.org/wiki/LDS_(automobile)
186	cooper-ford	Cooper-Ford	British	http://en.wikipedia.org/wiki/Cooper_Car_Company
187	mclaren-ford	McLaren-Ford	British	http://en.wikipedia.org/wiki/Team_McLaren
188	mclaren-seren	McLaren-Serenissima	British	http://en.wikipedia.org/wiki/Team_McLaren
189	eagle-climax	Eagle-Climax	American	http://en.wikipedia.org/wiki/Anglo_American_Racers
190	eagle-weslake	Eagle-Weslake	American	http://en.wikipedia.org/wiki/Anglo_American_Racers
191	brabham-repco	Brabham-Repco	British	http://en.wikipedia.org/wiki/Brabham
192	cooper-ferrari	Cooper-Ferrari	British	http://en.wikipedia.org/wiki/Cooper_Car_Company
193	cooper-ats	Cooper-ATS	British	http://en.wikipedia.org/wiki/Cooper_Car_Company
194	mclaren-brm	McLaren-BRM	British	http://en.wikipedia.org/wiki/McLaren_(racing)
195	cooper-brm	Cooper-BRM	British	http://en.wikipedia.org/wiki/Cooper_Car_Company
196	matra-ford	Matra-Ford	French	http://en.wikipedia.org/wiki/Matra
197	brm-ford	BRM-Ford	British	http://en.wikipedia.org/wiki/BRM
198	mclaren-alfa_romeo	McLaren-Alfa Romeo	British	http://en.wikipedia.org/wiki/McLaren_(racing)
199	march-alfa_romeo	March-Alfa Romeo	British	http://en.wikipedia.org/wiki/March_Engineering
200	march-ford	March-Ford	British	http://en.wikipedia.org/wiki/March_Engineering
201	lotus-pw	Lotus-Pratt &amp; Whitney	British	http://en.wikipedia.org/wiki/Team_Lotus
202	shadow-ford	Shadow-Ford	British	http://en.wikipedia.org/wiki/Shadow_Racing_Cars
203	shadow-matra	Shadow-Matra	British	http://en.wikipedia.org/wiki/Shadow_Racing_Cars
204	brabham-alfa_romeo	Brabham-Alfa Romeo	British	http://en.wikipedia.org/wiki/Brabham
205	lotus_racing	Lotus	Malaysian	http://en.wikipedia.org/wiki/Lotus_Racing
206	marussia	Marussia	Russian	http://en.wikipedia.org/wiki/Marussia_F1
207	caterham	Caterham	Malaysian	http://en.wikipedia.org/wiki/Caterham_F1
208	lotus_f1	Lotus F1	British	http://en.wikipedia.org/wiki/Lotus_F1
209	manor	Manor Marussia	British	http://en.wikipedia.org/wiki/Manor_Motorsport
210	haas	Haas F1 Team	American	http://en.wikipedia.org/wiki/Haas_F1_Team
211	racing_point	Racing Point	British	http://en.wikipedia.org/wiki/Racing_Point_F1_Team
213	alphatauri	AlphaTauri	Italian	http://en.wikipedia.org/wiki/Scuderia_AlphaTauri
214	alpine	Alpine F1 Team	French	http://en.wikipedia.org/wiki/Alpine_F1_Team
