# Supplementary material for: Bayesian analysis of Formula One race results: disentangling driver skill and constructor advantage
Source: J Quant Anal Sports. 2023 Jul 25;19(4):273–93. doi: 10.1515/jqas-2022-0021 (PMC10660124; doi:10.1515/jqas-2022-0021)
Supplement: Supplementary file 1 — Supplementary Material Details [file j_jqas-2022-0021_suppl_001.zip › dat/f1db_csv/constructor_results.csv]

constructorResultsId	raceId	constructorId	points	status
1	18	1	14	\N
2	18	2	8	\N
3	18	3	9	\N
4	18	4	5	\N
5	18	5	2	\N
6	18	6	1	\N
7	18	7	0	\N
8	18	8	0	\N
9	18	9	0	\N
10	18	10	0	\N
11	18	11	0	\N
12	19	6	10	\N
13	19	2	11	\N
14	19	1	10	\N
15	19	7	5	\N
16	19	9	2	\N
17	19	4	1	\N
18	19	11	0	\N
19	19	10	0	\N
20	19	3	0	\N
21	19	8	0	\N
22	19	5	0	\N
23	20	6	18	\N
24	20	2	11	\N
25	20	1	4	\N
26	20	7	3	\N
27	20	9	2	\N
28	20	3	1	\N
29	20	4	0	\N
30	20	11	0	\N
31	20	10	0	\N
32	20	5	0	\N
33	20	8	0	\N
34	21	6	18	\N
35	21	1	6	\N
36	21	2	5	\N
37	21	9	4	\N
38	21	11	3	\N
39	21	3	2	\N
40	21	7	1	\N
41	21	10	0	\N
42	21	8	0	\N
43	21	4	0	\N
44	21	5	0	\N
45	22	6	16	\N
46	22	1	8	\N
47	22	2	9	\N
48	22	4	3	\N
49	22	9	2	\N
50	22	3	1	\N
51	22	7	0	\N
52	22	11	0	\N
53	22	10	0	\N
54	22	5	0	\N
55	23	1	11	\N
56	23	2	8	\N
57	23	6	6	\N
58	23	9	5	\N
59	23	5	4	\N
60	23	11	3	\N
61	23	3	2	\N
62	23	4	0	\N
63	23	7	0	\N
64	23	10	0	\N
65	24	2	18	\N
66	24	9	6	\N
67	24	7	8	\N
68	24	6	4	\N
69	24	11	2	\N
70	24	5	1	\N
71	24	1	0	\N
72	24	3	0	\N
73	24	10	0	\N
74	24	4	0	\N
75	25	6	18	\N
76	25	7	6	\N
77	25	1	5	\N
78	25	2	4	\N
79	25	9	3	\N
80	25	4	3	\N
81	25	5	0	\N
82	25	11	0	\N
83	25	3	0	\N
84	25	10	0	\N
85	26	1	14	\N
86	26	2	8	\N
87	26	11	6	\N
88	26	6	5	\N
89	26	4	3	\N
90	26	7	2	\N
91	26	3	1	\N
92	26	9	0	\N
93	26	5	0	\N
94	26	10	0	\N
95	27	1	14	\N
96	27	4	8	\N
97	27	6	9	\N
98	27	2	7	\N
99	27	5	1	\N
100	27	7	0	\N
101	27	3	0	\N
102	27	9	0	\N
103	27	10	0	\N
104	27	11	0	\N
105	28	1	14	\N
106	28	7	10	\N
107	28	6	6	\N
108	28	4	8	\N
109	28	2	1	\N
110	28	9	0	\N
111	28	11	0	\N
112	28	3	0	\N
113	28	10	0	\N
114	28	5	0	\N
115	29	6	10	\N
116	29	1	13	\N
117	29	2	6	\N
118	29	7	6	\N
119	29	5	3	\N
120	29	3	1	\N
121	29	4	0	\N
122	29	9	0	\N
123	29	11	0	\N
124	29	10	0	\N
125	30	6	10	\N
126	30	2	11	\N
127	30	1	6	\N
128	30	4	5	\N
129	30	5	6	\N
130	30	9	1	\N
131	30	7	0	\N
132	30	3	0	\N
133	30	10	0	\N
134	30	11	0	\N
135	31	5	10	\N
136	31	1	10	\N
137	31	2	10	\N
138	31	4	5	\N
139	31	6	3	\N
140	31	9	1	\N
141	31	7	0	\N
142	31	3	0	\N
143	31	11	0	\N
144	31	10	0	\N
145	32	4	10	\N
146	32	3	9	\N
147	32	1	6	\N
148	32	7	5	\N
149	32	5	4	\N
150	32	2	3	\N
151	32	9	2	\N
152	32	11	0	\N
153	32	6	0	\N
154	32	10	0	\N
155	33	4	15	\N
156	33	2	8	\N
157	33	6	8	\N
158	33	7	4	\N
159	33	5	3	\N
160	33	9	1	\N
161	33	3	0	\N
162	33	1	0	\N
163	33	11	0	\N
164	33	10	0	\N
165	34	1	10	\N
166	34	6	14	\N
167	34	4	6	\N
168	34	2	7	\N
169	34	7	2	\N
170	34	5	0	\N
171	34	9	0	\N
172	34	11	0	\N
173	34	3	0	\N
174	34	10	0	\N
175	35	6	16	\N
176	35	4	8	\N
177	35	5	5	\N
178	35	1	6	\N
179	35	7	4	\N
180	35	9	0	\N
181	35	2	0	\N
182	35	3	0	\N
183	35	11	0	\N
184	35	10	0	\N
185	36	6	13	\N
186	36	1	14	D
187	36	2	5	\N
188	36	4	4	\N
189	36	3	2	\N
190	36	7	1	\N
191	36	11	0	\N
192	36	8	0	\N
193	36	9	0	\N
194	36	5	0	\N
195	36	12	0	\N
196	37	1	18	D
197	37	6	10	\N
198	37	2	5	\N
199	37	4	4	\N
200	37	7	2	\N
201	37	3	0	\N
202	37	9	0	\N
203	37	11	0	\N
204	37	8	0	\N
205	37	5	0	\N
206	37	12	0	\N
207	38	6	16	\N
208	38	1	12	D
209	38	2	8	\N
210	38	7	2	\N
211	38	4	1	\N
212	38	3	0	\N
213	38	11	0	\N
214	38	12	0	\N
215	38	8	0	\N
216	38	9	0	\N
217	38	5	0	\N
218	39	6	10	\N
219	39	1	14	D
220	39	2	5	\N
221	39	9	4	\N
222	39	3	3	\N
223	39	4	2	\N
224	39	8	1	\N
225	39	11	0	\N
226	39	12	0	\N
227	39	7	0	\N
228	39	5	0	\N
229	40	1	18	D
230	40	6	7	\N
231	40	4	5	\N
232	40	2	7	\N
233	40	3	2	\N
234	40	5	0	\N
235	40	11	0	\N
236	40	9	0	\N
237	40	7	0	\N
238	40	8	0	\N
239	40	12	0	\N
240	41	1	12	D
241	41	2	8	\N
242	41	3	6	\N
243	41	4	5	\N
244	41	6	4	\N
245	41	8	3	\N
246	41	7	1	\N
247	41	9	0	\N
248	41	11	0	\N
249	41	5	0	\N
250	41	12	0	\N
251	42	1	18	D
252	42	6	11	\N
253	42	4	4	\N
254	42	7	3	\N
255	42	9	2	\N
256	42	2	1	\N
257	42	3	0	\N
258	42	8	0	\N
259	42	11	0	\N
260	42	5	0	\N
261	42	12	0	\N
262	43	6	18	\N
263	43	1	8	D
264	43	2	9	\N
265	43	4	3	\N
266	43	11	1	\N
267	43	3	0	\N
268	43	7	0	\N
269	43	9	0	\N
270	43	8	0	\N
271	43	12	0	\N
272	43	5	0	\N
273	44	6	14	\N
274	44	1	14	D
275	44	2	8	\N
276	44	4	3	\N
277	44	11	0	\N
278	44	9	0	\N
279	44	3	0	\N
280	44	8	0	\N
281	44	12	0	\N
282	44	5	0	\N
283	44	7	0	\N
284	45	1	10	D
285	45	6	8	\N
286	45	9	10	\N
287	45	3	5	\N
288	45	2	5	\N
289	45	4	1	\N
290	45	11	0	\N
291	45	8	0	\N
292	45	7	0	\N
293	45	12	0	\N
294	45	5	0	\N
295	46	1	15	D
296	46	6	8	\N
297	46	2	10	\N
298	46	7	3	\N
299	46	3	2	\N
300	46	4	1	\N
301	46	9	0	\N
302	46	8	0	\N
303	46	5	0	\N
304	46	12	0	\N
305	46	11	0	\N
306	47	6	18	\N
307	47	1	10	D
308	47	2	6	\N
309	47	4	3	\N
310	47	3	2	\N
311	47	9	0	\N
312	47	7	0	\N
313	47	11	0	\N
314	47	8	0	\N
315	47	5	0	\N
316	47	12	0	\N
317	48	1	18	D
318	48	6	6	\N
319	48	2	9	\N
320	48	3	3	\N
321	48	4	2	\N
322	48	11	1	\N
323	48	9	0	\N
324	48	7	0	\N
325	48	8	0	\N
326	48	5	0	\N
327	48	12	0	\N
328	49	6	18	\N
329	49	1	11	D
330	49	2	4	\N
331	49	3	3	\N
332	49	9	2	\N
333	49	4	1	\N
334	49	7	0	\N
335	49	5	0	\N
336	49	11	0	\N
337	49	12	0	\N
338	49	8	0	\N
339	50	1	10	D
340	50	4	12	\N
341	50	6	9	\N
342	50	9	5	\N
343	50	2	2	\N
344	50	12	1	\N
345	50	5	0	\N
346	50	11	0	\N
347	50	7	0	\N
348	50	8	0	\N
349	50	3	0	\N
350	51	6	16	\N
351	51	1	8	D
352	51	5	8	\N
353	51	11	4	\N
354	51	2	2	\N
355	51	9	1	\N
356	51	4	0	\N
357	51	3	0	\N
358	51	7	0	\N
359	51	8	0	\N
360	51	12	0	\N
361	52	6	18	\N
362	52	1	8	D
363	52	3	5	\N
364	52	2	7	\N
365	52	7	1	\N
366	52	9	0	\N
367	52	8	0	\N
368	52	5	0	\N
369	52	12	0	\N
370	52	11	0	\N
371	52	4	0	\N
372	53	4	10	\N
373	53	6	8	\N
374	53	1	10	\N
375	53	11	5	\N
376	53	3	5	\N
377	53	9	1	\N
378	53	5	0	\N
379	53	2	0	\N
380	53	7	0	\N
381	53	13	0	\N
382	53	8	0	\N
383	54	4	18	\N
384	54	11	6	\N
385	54	1	5	\N
386	54	6	7	\N
387	54	2	2	\N
388	54	7	1	\N
389	54	5	0	\N
390	54	13	0	\N
391	54	8	0	\N
392	54	9	0	\N
393	54	3	0	\N
394	55	4	14	\N
395	55	1	8	\N
396	55	7	6	\N
397	55	2	8	\N
398	55	11	2	\N
399	55	9	1	\N
400	55	5	0	\N
401	55	13	0	\N
402	55	8	0	\N
403	55	6	0	\N
404	55	3	0	\N
405	56	6	15	\N
406	56	4	9	\N
407	56	1	10	\N
408	56	3	3	\N
409	56	11	2	\N
410	56	7	0	\N
411	56	2	0	\N
412	56	5	0	\N
413	56	13	0	\N
414	56	9	0	\N
415	56	8	0	\N
416	57	6	16	\N
417	57	4	11	\N
418	57	1	5	\N
419	57	11	4	\N
420	57	3	2	\N
421	57	2	1	\N
422	57	7	0	\N
423	57	5	0	\N
424	57	13	0	\N
425	57	8	0	\N
426	57	9	0	\N
427	58	4	16	\N
428	58	6	13	\N
429	58	1	4	\N
430	58	11	5	\N
431	58	2	1	\N
432	58	3	0	\N
433	58	7	0	\N
434	58	9	0	\N
435	58	5	0	\N
436	58	13	0	\N
437	58	8	0	\N
438	59	4	13	\N
439	59	1	8	\N
440	59	9	6	\N
441	59	11	5	\N
442	59	6	4	\N
443	59	2	2	\N
444	59	7	1	\N
445	59	5	0	\N
446	59	13	0	\N
447	59	8	0	\N
448	59	3	0	\N
449	60	4	15	\N
450	60	6	12	\N
451	60	1	9	\N
452	60	2	3	\N
453	60	3	0	\N
454	60	11	0	\N
455	60	7	0	\N
456	60	9	0	\N
457	60	5	0	\N
458	60	13	0	\N
459	60	8	0	\N
460	61	4	15	\N
461	61	6	12	\N
462	61	1	6	\N
463	61	7	3	\N
464	61	2	2	\N
465	61	9	1	\N
466	61	11	0	\N
467	61	5	0	\N
468	61	3	0	\N
469	61	13	0	\N
470	61	8	0	\N
471	62	6	18	\N
472	62	4	10	\N
473	62	7	5	\N
474	62	11	3	\N
475	62	9	2	\N
476	62	5	1	\N
477	62	3	0	\N
478	62	13	0	\N
479	62	2	0	\N
480	62	8	0	\N
481	62	1	0	\N
482	63	6	16	\N
483	63	4	11	\N
484	63	7	5	\N
485	63	1	6	\N
486	63	2	1	\N
487	63	9	0	\N
488	63	5	0	\N
489	63	3	0	\N
490	63	13	0	\N
491	63	8	0	\N
492	63	11	0	\N
493	64	6	18	\N
494	64	1	6	\N
495	64	11	5	\N
496	64	4	7	\N
497	64	7	2	\N
498	64	9	1	\N
499	64	5	0	\N
500	64	3	0	\N
501	64	8	0	\N
502	64	2	0	\N
503	64	13	0	\N
504	65	11	15	\N
505	65	1	8	\N
506	65	2	6	\N
507	65	9	4	\N
508	65	7	3	\N
509	65	6	3	\N
510	65	13	0	\N
511	65	5	0	\N
512	65	8	0	\N
513	65	4	0	\N
514	65	3	0	\N
515	66	6	16	\N
516	66	4	11	\N
517	66	11	6	\N
518	66	1	4	\N
519	66	7	2	\N
520	66	3	0	\N
521	66	9	0	\N
522	66	2	0	\N
523	66	5	0	\N
524	66	13	0	\N
525	66	8	0	\N
526	67	6	10	\N
527	67	1	8	\N
528	67	2	7	\N
529	67	4	5	\N
530	67	11	7	\N
531	67	7	2	\N
532	67	3	0	\N
533	67	9	0	\N
534	67	5	0	\N
535	67	8	0	\N
536	67	14	0	\N
537	68	6	10	\N
538	68	4	14	\N
539	68	11	8	\N
540	68	1	4	\N
541	68	2	2	\N
542	68	3	1	\N
543	68	9	0	\N
544	68	5	0	\N
545	68	14	0	\N
546	68	8	0	\N
547	68	7	0	\N
548	69	4	16	\N
549	69	6	8	\N
550	69	11	5	\N
551	69	1	4	\N
552	69	7	5	\N
553	69	2	1	\N
554	69	3	0	\N
555	69	9	0	\N
556	69	5	0	\N
557	69	8	0	\N
558	69	14	0	\N
559	70	6	15	\N
560	70	4	11	\N
561	70	11	8	\N
562	70	1	5	\N
563	70	2	0	\N
564	70	8	0	\N
565	70	5	0	\N
566	70	9	0	\N
567	70	14	0	\N
568	70	7	0	\N
569	70	3	0	\N
570	71	4	16	\N
571	71	6	8	\N
572	71	9	7	\N
573	71	3	4	\N
574	71	1	4	\N
575	71	7	0	\N
576	71	15	0	\N
577	71	16	0	\N
578	71	17	0	\N
579	71	18	0	\N
580	72	4	10	\N
581	72	7	12	\N
582	72	3	6	\N
583	72	1	5	\N
584	72	9	4	\N
585	72	6	2	\N
586	72	15	0	\N
587	72	17	0	\N
588	72	18	0	\N
589	72	16	0	\N
590	73	4	10	\N
591	73	7	13	\N
592	73	1	10	\N
593	73	3	3	\N
594	73	15	2	\N
595	73	9	1	\N
596	73	6	0	\N
597	73	17	0	\N
598	73	18	0	\N
599	73	16	0	\N
600	74	4	10	\N
601	74	6	8	\N
602	74	1	6	\N
603	74	15	5	\N
604	74	7	4	\N
605	74	3	5	\N
606	74	9	1	\N
607	74	17	0	\N
608	74	18	0	\N
609	74	16	0	\N
610	75	1	12	\N
611	75	4	12	\N
612	75	7	11	\N
613	75	3	3	\N
614	75	9	1	\N
615	75	6	0	\N
616	75	15	0	\N
617	75	17	0	\N
618	75	18	0	\N
619	76	1	14	\N
620	76	3	14	\N
621	76	4	5	\N
622	76	7	3	\N
623	76	6	3	\N
624	76	15	0	\N
625	76	17	0	\N
626	76	18	0	\N
627	76	9	0	\N
628	77	4	13	\N
629	77	3	8	\N
630	77	6	10	\N
631	77	9	5	\N
632	77	1	2	\N
633	77	7	1	\N
634	77	16	0	\N
635	77	15	0	\N
636	77	17	0	\N
637	77	18	0	\N
638	78	1	10	\N
639	78	6	14	\N
640	78	15	5	\N
641	78	3	4	\N
642	78	7	3	\N
643	78	9	3	\N
644	78	17	0	\N
645	78	18	0	\N
646	78	16	0	\N
647	78	4	0	\N
648	79	6	18	\N
649	79	17	11	\N
650	79	18	7	\N
651	79	7	0	\N
652	79	1	0	\N
653	79	16	0	\N
654	79	4	0	\N
655	79	3	0	\N
656	79	15	0	\N
657	79	9	0	\N
658	80	4	13	\N
659	80	1	8	\N
660	80	6	6	\N
661	80	16	5	\N
662	80	7	6	\N
663	80	15	1	\N
664	80	9	0	\N
665	80	3	0	\N
666	80	17	0	\N
667	80	18	0	\N
668	81	1	16	\N
669	81	4	13	\N
670	81	16	4	\N
671	81	6	5	\N
672	81	7	1	\N
673	81	15	0	\N
674	81	3	0	\N
675	81	9	0	\N
676	81	17	0	\N
677	81	18	0	\N
678	82	4	15	\N
679	82	1	8	\N
680	82	16	6	\N
681	82	6	4	\N
682	82	7	3	\N
683	82	9	2	\N
684	82	15	1	\N
685	82	3	0	\N
686	82	18	0	\N
687	82	17	0	\N
688	83	1	10	\N
689	83	6	8	\N
690	83	7	11	\N
691	83	16	5	\N
692	83	3	5	\N
693	83	4	0	\N
694	83	17	0	\N
695	83	15	0	\N
696	83	18	0	\N
697	83	9	0	\N
698	84	1	16	\N
699	84	4	13	\N
700	84	16	4	\N
701	84	7	3	\N
702	84	9	3	\N
703	84	6	0	\N
704	84	15	0	\N
705	84	18	0	\N
706	84	17	0	\N
707	84	3	0	\N
708	85	1	15	\N
709	85	4	14	\N
710	85	7	7	\N
711	85	3	2	\N
712	85	16	1	\N
713	85	15	0	\N
714	85	6	0	\N
715	85	9	0	\N
716	85	17	0	\N
717	85	18	0	\N
718	86	1	10	\N
719	86	4	8	\N
720	86	16	6	\N
721	86	3	5	\N
722	86	6	4	\N
723	86	15	3	\N
724	86	7	2	\N
725	86	17	1	\N
726	86	9	0	\N
727	86	18	0	\N
728	87	1	18	\N
729	87	4	10	\N
730	87	6	8	\N
731	87	16	2	\N
732	87	7	1	\N
733	87	9	0	\N
734	87	15	0	\N
735	87	18	0	\N
736	87	17	0	\N
737	87	3	0	\N
738	88	1	10	\N
739	88	4	14	\N
740	88	3	5	\N
741	88	16	4	\N
742	88	9	3	\N
743	88	6	2	\N
744	88	7	1	\N
745	88	15	0	\N
746	88	17	0	\N
747	88	18	0	\N
748	89	4	15	\N
749	89	1	8	\N
750	89	7	6	\N
751	89	9	4	\N
752	89	15	3	\N
753	89	3	2	\N
754	89	16	1	\N
755	89	17	0	\N
756	89	6	0	\N
757	89	18	0	\N
758	90	6	18	\N
759	90	4	8	\N
760	90	3	9	\N
761	90	16	3	\N
762	90	1	1	\N
763	90	15	0	\N
764	90	19	0	\N
765	90	7	0	\N
766	90	17	0	\N
767	90	18	0	\N
768	91	6	15	\N
769	91	3	8	\N
770	91	16	6	\N
771	91	4	6	\N
772	91	1	3	\N
773	91	15	1	\N
774	91	7	0	\N
775	91	19	0	\N
776	91	17	0	\N
777	91	18	0	\N
778	92	6	18	\N
779	92	16	10	\N
780	92	4	8	\N
781	92	3	2	\N
782	92	19	1	\N
783	92	7	0	\N
784	92	15	0	\N
785	92	17	0	\N
786	92	18	0	\N
787	92	1	0	\N
788	93	6	13	\N
789	93	16	8	\N
790	93	3	8	\N
791	93	4	9	\N
792	93	1	1	\N
793	93	15	0	\N
794	93	7	0	\N
795	93	19	0	\N
796	93	18	0	\N
797	93	17	0	\N
798	94	6	18	\N
799	94	4	11	\N
800	94	16	5	\N
801	94	3	3	\N
802	94	15	2	\N
803	94	1	0	\N
804	94	19	0	\N
805	94	7	0	\N
806	94	17	0	\N
807	94	18	0	\N
808	95	4	10	\N
809	95	16	8	\N
810	95	6	6	\N
811	95	3	5	\N
812	95	15	4	\N
813	95	7	4	\N
814	95	17	2	\N
815	95	18	0	\N
816	95	1	0	\N
817	95	19	0	\N
818	96	6	18	\N
819	96	16	6	\N
820	96	4	9	\N
821	96	15	3	\N
822	96	19	2	\N
823	96	3	1	\N
824	96	17	0	\N
825	96	7	0	\N
826	96	18	0	\N
827	96	1	0	\N
828	97	6	18	\N
829	97	16	6	\N
830	97	15	5	\N
831	97	1	7	\N
832	97	17	3	\N
833	97	19	0	\N
834	97	18	0	\N
835	97	4	0	\N
836	97	3	0	\N
837	97	7	0	\N
838	98	6	18	\N
839	98	16	6	\N
840	98	4	5	\N
841	98	7	4	\N
842	98	1	5	\N
843	98	18	1	\N
844	98	15	0	\N
845	98	19	0	\N
846	98	3	0	\N
847	98	17	0	\N
848	99	6	16	\N
849	99	4	13	\N
850	99	16	4	\N
851	99	1	5	\N
852	99	3	1	\N
853	99	19	0	\N
854	99	15	0	\N
855	99	7	0	\N
856	99	17	0	\N
857	99	18	0	\N
858	100	6	16	\N
859	100	1	10	\N
860	100	16	5	\N
861	100	3	4	\N
862	100	15	3	\N
863	100	19	1	\N
864	100	4	0	\N
865	100	7	0	\N
866	100	17	0	\N
867	100	18	0	\N
868	101	6	10	\N
869	101	16	9	\N
870	101	4	6	\N
871	101	1	5	\N
872	101	3	6	\N
873	101	19	3	\N
874	101	15	0	\N
875	101	7	0	\N
876	101	17	0	\N
877	101	18	0	\N
878	102	6	18	\N
879	102	4	6	\N
880	102	3	7	\N
881	102	16	7	\N
882	102	15	1	\N
883	102	1	0	\N
884	102	19	0	\N
885	102	7	0	\N
886	102	17	0	\N
887	102	18	0	\N
888	103	1	12	\N
889	103	6	14	\N
890	103	15	9	\N
891	103	19	3	\N
892	103	7	1	\N
893	103	4	0	\N
894	103	17	0	\N
895	103	3	0	\N
896	103	16	0	\N
897	103	18	0	\N
898	104	6	18	\N
899	104	16	11	\N
900	104	3	6	\N
901	104	1	3	\N
902	104	15	1	\N
903	104	19	0	\N
904	104	4	0	\N
905	104	7	0	\N
906	104	17	0	\N
907	104	18	0	\N
908	105	6	10	\N
909	105	16	11	\N
910	105	1	6	\N
911	105	4	5	\N
912	105	3	4	\N
913	105	15	3	\N
914	105	19	0	\N
915	105	17	0	\N
916	105	7	0	\N
917	105	18	0	\N
918	106	6	10	\N
919	106	3	10	\N
920	106	16	11	\N
921	106	4	4	\N
922	106	1	3	\N
923	106	15	1	\N
924	106	7	0	\N
925	106	19	0	\N
926	106	17	0	\N
927	106	18	0	\N
928	107	3	14	\N
929	107	1	8	\N
930	107	6	8	\N
931	107	4	5	\N
932	107	16	3	\N
933	107	15	1	\N
934	107	7	0	\N
935	107	19	0	\N
936	107	17	0	\N
937	107	18	0	\N
938	108	1	16	\N
939	108	3	9	\N
940	108	6	5	\N
941	108	4	6	\N
942	108	15	3	\N
943	108	16	0	\N
944	108	18	0	\N
945	108	17	0	\N
946	108	19	0	\N
947	108	7	0	\N
948	109	1	10	\N
949	109	6	11	\N
950	109	4	10	\N
951	109	3	5	\N
952	109	16	2	\N
953	109	15	1	\N
954	109	17	0	\N
955	109	7	0	\N
956	109	18	0	\N
957	109	19	0	\N
958	110	17	10	\N
959	110	1	13	\N
960	110	4	7	\N
961	110	15	4	\N
962	110	16	3	\N
963	110	3	2	\N
964	110	19	0	\N
965	110	7	0	\N
966	110	6	0	\N
967	110	18	0	\N
968	111	6	16	\N
969	111	1	12	\N
970	111	3	7	\N
971	111	4	3	\N
972	111	16	1	\N
973	111	7	0	\N
974	111	15	0	\N
975	111	19	0	\N
976	111	17	0	\N
977	111	18	0	\N
978	112	6	16	\N
979	112	4	8	\N
980	112	3	9	\N
981	112	7	3	\N
982	112	19	2	\N
983	112	17	1	\N
984	112	16	0	\N
985	112	15	0	\N
986	112	18	0	\N
987	112	1	0	\N
988	113	6	16	\N
989	113	1	12	\N
990	113	16	5	\N
991	113	3	3	\N
992	113	19	2	\N
993	113	4	1	\N
994	113	7	0	\N
995	113	17	0	\N
996	113	18	0	\N
997	113	15	0	\N
998	114	3	15	\N
999	114	1	10	\N
1000	114	6	7	\N
1001	114	4	7	\N
1002	114	7	0	\N
1003	114	17	0	\N
1004	114	15	0	\N
1005	114	16	0	\N
1006	114	18	0	\N
1007	114	19	0	\N
1008	115	6	14	\N
1009	115	3	14	\N
1010	115	4	5	\N
1011	115	1	3	\N
1012	115	19	2	\N
1013	115	7	1	\N
1014	115	18	0	\N
1015	115	16	0	\N
1016	115	15	0	\N
1017	115	17	0	\N
1018	116	3	18	\N
1019	116	6	10	\N
1020	116	4	5	\N
1021	116	19	3	\N
1022	116	16	2	\N
1023	116	15	1	\N
1024	116	17	0	\N
1025	116	18	0	\N
1026	116	1	0	\N
1027	116	7	0	\N
1028	117	3	18	\N
1029	117	6	8	\N
1030	117	1	9	\N
1031	117	19	3	\N
1032	117	7	1	\N
1033	117	16	0	\N
1034	117	15	0	\N
1035	117	18	0	\N
1036	117	17	0	\N
1037	117	4	0	\N
1038	118	6	15	\N
1039	118	3	8	\N
1040	118	1	10	\N
1041	118	4	3	\N
1042	118	7	2	\N
1043	118	16	1	\N
1044	118	15	0	\N
1045	118	17	0	\N
1046	118	19	0	\N
1047	118	18	0	\N
1048	119	3	10	\N
1049	119	1	8	\N
1050	119	4	11	\N
1051	119	7	7	\N
1052	119	6	2	\N
1053	119	16	1	\N
1054	119	15	0	\N
1055	119	19	0	\N
1056	119	18	0	\N
1057	119	17	0	\N
1058	120	4	12	\N
1059	120	1	12	\N
1060	120	3	11	\N
1061	120	19	3	\N
1062	120	6	1	\N
1063	120	15	0	\N
1064	120	16	0	\N
1065	120	7	0	\N
1066	120	18	0	\N
1067	120	17	0	\N
1068	121	6	16	\N
1069	121	3	12	\N
1070	121	1	5	\N
1071	121	16	3	\N
1072	121	19	2	\N
1073	121	4	1	\N
1074	121	15	0	\N
1075	121	17	0	\N
1076	121	18	0	\N
1077	121	7	0	\N
1078	122	6	10	\N
1079	122	1	8	\N
1080	122	15	10	\N
1081	122	4	5	\N
1082	122	3	3	\N
1083	122	17	2	\N
1084	122	19	1	\N
1085	122	7	0	\N
1086	122	18	0	\N
1087	122	16	0	\N
1088	123	6	11	\N
1089	123	1	14	\N
1090	123	16	8	\N
1091	123	4	4	\N
1092	123	7	2	\N
1093	123	15	0	\N
1094	123	19	0	\N
1095	123	3	0	\N
1096	123	17	0	\N
1097	123	18	0	\N
1098	124	6	10	\N
1099	124	3	6	\N
1100	124	1	4	\N
1101	124	19	3	\N
1102	124	18	2	\N
1103	124	7	1	\N
1104	124	16	0	\N
1105	124	21	0	\N
1106	124	17	0	\N
1107	124	4	0	\N
1108	124	15	0	\N
1109	125	3	16	\N
1110	125	6	4	\N
1111	125	4	3	\N
1112	125	15	3	\N
1113	125	7	0	\N
1114	125	16	0	\N
1115	125	17	0	\N
1116	125	19	0	\N
1117	125	21	0	\N
1118	125	18	0	\N
1119	125	1	0	\N
1120	126	6	10	\N
1121	126	3	8	\N
1122	126	1	4	\N
1123	126	4	3	\N
1124	126	7	1	\N
1125	126	19	0	\N
1126	126	17	0	\N
1127	126	16	0	\N
1128	126	18	0	\N
1129	126	15	0	\N
1130	126	21	0	\N
1131	127	6	16	\N
1132	127	3	7	\N
1133	127	4	2	\N
1134	127	1	1	\N
1135	127	16	0	\N
1136	127	15	0	\N
1137	127	18	0	\N
1138	127	21	0	\N
1139	127	19	0	\N
1140	127	7	0	\N
1141	127	17	0	\N
1142	128	6	10	\N
1143	128	3	6	\N
1144	128	1	4	\N
1145	128	15	5	\N
1146	128	21	1	\N
1147	128	16	0	\N
1148	128	7	0	\N
1149	128	4	0	\N
1150	128	19	0	\N
1151	128	17	0	\N
1152	128	18	0	\N
1153	129	6	16	\N
1154	129	3	7	\N
1155	129	17	2	\N
1156	129	1	1	\N
1157	129	4	0	\N
1158	129	7	0	\N
1159	129	16	0	\N
1160	129	21	0	\N
1161	129	18	0	\N
1162	129	19	0	\N
1163	129	15	0	\N
1164	130	1	10	\N
1165	130	6	6	\N
1166	130	3	4	\N
1167	130	4	3	\N
1168	130	17	2	\N
1169	130	21	1	\N
1170	130	15	0	\N
1171	130	19	0	\N
1172	130	18	0	\N
1173	130	7	0	\N
1174	130	16	0	\N
1175	131	6	14	\N
1176	131	1	9	\N
1177	131	17	2	\N
1178	131	4	1	\N
1179	131	3	0	\N
1180	131	16	0	\N
1181	131	15	0	\N
1182	131	18	0	\N
1183	131	21	0	\N
1184	131	7	0	\N
1185	131	19	0	\N
1186	132	6	16	\N
1187	132	1	4	\N
1188	132	3	3	\N
1189	132	4	2	\N
1190	132	15	1	\N
1191	132	16	0	\N
1192	132	19	0	\N
1193	132	21	0	\N
1194	132	7	0	\N
1195	132	18	0	\N
1196	132	17	0	\N
1197	133	6	16	\N
1198	133	3	4	\N
1199	133	16	5	\N
1200	133	15	1	\N
1201	133	17	0	\N
1202	133	1	0	\N
1203	133	19	0	\N
1204	133	4	0	\N
1205	133	21	0	\N
1206	133	7	0	\N
1207	133	18	0	\N
1208	134	6	10	\N
1209	134	1	10	\N
1210	134	3	5	\N
1211	134	4	1	\N
1212	134	15	0	\N
1213	134	18	0	\N
1214	134	19	0	\N
1215	134	7	0	\N
1216	134	16	0	\N
1217	134	17	0	\N
1218	134	21	0	\N
1219	135	6	13	\N
1220	135	3	10	\N
1221	135	1	2	\N
1222	135	15	1	\N
1223	135	17	0	\N
1224	135	7	0	\N
1225	135	19	0	\N
1226	135	21	0	\N
1227	135	16	0	\N
1228	135	4	0	\N
1229	135	18	0	\N
1230	136	6	16	\N
1231	136	3	4	\N
1232	136	1	5	\N
1233	136	17	1	\N
1234	136	15	0	\N
1235	136	4	0	\N
1236	136	16	0	\N
1237	136	19	0	\N
1238	136	7	0	\N
1239	136	18	0	\N
1240	137	6	16	\N
1241	137	3	6	\N
1242	137	1	3	\N
1243	137	19	1	\N
1244	137	7	0	\N
1245	137	16	0	\N
1246	137	15	0	\N
1247	137	17	0	\N
1248	137	4	0	\N
1249	137	18	0	\N
1250	138	6	16	\N
1251	138	19	4	\N
1252	138	4	5	\N
1253	138	16	1	\N
1254	138	1	0	\N
1255	138	17	0	\N
1256	138	15	0	\N
1257	138	7	0	\N
1258	138	18	0	\N
1259	138	3	0	\N
1260	139	6	16	\N
1261	139	1	4	\N
1262	139	3	3	\N
1263	139	4	2	\N
1264	139	16	1	\N
1265	139	17	0	\N
1266	139	15	0	\N
1267	139	19	0	\N
1268	139	7	0	\N
1269	139	18	0	\N
1270	140	6	16	\N
1271	140	1	4	\N
1272	140	3	3	\N
1273	140	17	2	\N
1274	140	4	1	\N
1275	140	15	0	\N
1276	140	7	0	\N
1277	140	19	0	\N
1278	140	18	0	\N
1279	140	16	0	\N
1280	141	6	14	\N
1281	141	1	6	\N
1282	141	15	4	\N
1283	141	17	2	\N
1284	141	16	0	\N
1285	141	19	0	\N
1286	141	20	0	\N
1287	141	21	0	\N
1288	141	18	0	\N
1289	141	22	0	\N
1290	141	3	0	\N
1291	142	6	16	\N
1292	142	1	5	\N
1293	142	17	3	\N
1294	142	3	2	\N
1295	142	21	0	\N
1296	142	20	0	\N
1297	142	19	0	\N
1298	142	22	0	\N
1299	142	18	0	\N
1300	142	16	0	\N
1301	142	15	0	\N
1302	143	1	10	\N
1303	143	6	6	\N
1304	143	15	4	\N
1305	143	16	3	\N
1306	143	17	2	\N
1307	143	22	1	\N
1308	143	20	0	\N
1309	143	18	0	\N
1310	143	3	0	\N
1311	143	19	0	\N
1312	143	21	0	\N
1313	144	3	10	\N
1314	144	1	9	\N
1315	144	6	4	\N
1316	144	17	3	\N
1317	144	15	0	\N
1318	144	16	0	\N
1319	144	20	0	\N
1320	144	21	0	\N
1321	144	19	0	\N
1322	144	22	0	\N
1323	144	18	0	\N
1324	145	6	10	\N
1325	145	3	6	\N
1326	145	16	4	\N
1327	145	17	3	\N
1328	145	1	2	\N
1329	145	15	1	\N
1330	145	20	0	\N
1331	145	21	0	\N
1332	145	18	0	\N
1333	145	22	0	\N
1334	145	19	0	\N
1335	146	1	10	\N
1336	146	6	10	\N
1337	146	15	3	\N
1338	146	16	2	\N
1339	146	21	1	\N
1340	146	19	0	\N
1341	146	20	0	\N
1342	146	22	0	\N
1343	146	3	0	\N
1344	146	18	0	\N
1345	146	17	0	\N
1346	147	6	16	\N
1347	147	19	4	\N
1348	147	16	3	\N
1349	147	1	2	\N
1350	147	20	1	\N
1351	147	22	0	\N
1352	147	21	0	\N
1353	147	15	0	\N
1354	147	3	0	\N
1355	147	18	0	\N
1356	147	17	0	\N
1357	148	3	10	\N
1358	148	6	6	\N
1359	148	1	4	\N
1360	148	15	3	\N
1361	148	20	2	\N
1362	148	19	1	\N
1363	148	17	0	\N
1364	148	18	0	\N
1365	148	21	0	\N
1366	148	16	0	\N
1367	148	22	0	\N
1368	149	6	12	\N
1369	149	3	9	\N
1370	149	1	5	\N
1371	149	19	0	\N
1372	149	16	0	\N
1373	149	15	0	\N
1374	149	22	0	\N
1375	149	20	0	\N
1376	149	18	0	\N
1377	149	21	0	\N
1378	149	17	0	\N
1379	150	6	14	\N
1380	150	3	6	\N
1381	150	1	3	\N
1382	150	17	2	\N
1383	150	15	1	\N
1384	150	16	0	\N
1385	150	20	0	\N
1386	150	22	0	\N
1387	150	21	0	\N
1388	150	19	0	\N
1389	150	18	0	\N
1390	151	1	10	\N
1391	151	6	10	\N
1392	151	3	3	\N
1393	151	15	3	\N
1394	151	17	0	\N
1395	151	16	0	\N
1396	151	19	0	\N
1397	151	21	0	\N
1398	151	20	0	\N
1399	151	22	0	\N
1400	151	18	0	\N
1401	152	3	10	\N
1402	152	6	6	\N
1403	152	16	4	\N
1404	152	22	5	\N
1405	152	20	1	\N
1406	152	21	0	\N
1407	152	18	0	\N
1408	152	17	0	\N
1409	152	1	0	\N
1410	152	15	0	\N
1411	152	19	0	\N
1412	153	6	16	\N
1413	153	1	6	\N
1414	153	3	3	\N
1415	153	15	1	\N
1416	153	16	0	\N
1417	153	17	0	\N
1418	153	19	0	\N
1419	153	21	0	\N
1420	153	22	0	\N
1421	153	20	0	\N
1422	153	18	0	\N
1423	154	6	12	\N
1424	154	1	9	\N
1425	154	22	4	\N
1426	154	17	1	\N
1427	154	3	0	\N
1428	154	16	0	\N
1429	154	20	0	\N
1430	154	21	0	\N
1431	154	18	0	\N
1432	154	19	0	\N
1433	154	15	0	\N
1434	155	3	14	\N
1435	155	6	9	\N
1436	155	19	2	\N
1437	155	16	1	\N
1438	155	15	0	\N
1439	155	17	0	\N
1440	155	22	0	\N
1441	155	20	0	\N
1442	155	18	0	\N
1443	155	21	0	\N
1444	155	1	0	\N
1445	156	1	14	\N
1446	156	6	6	\N
1447	156	17	3	\N
1448	156	19	2	\N
1449	156	15	1	\N
1450	156	22	0	\N
1451	156	20	0	\N
1452	156	16	0	\N
1453	156	21	0	\N
1454	156	3	0	\N
1455	156	18	0	\N
1456	157	6	12	\N
1457	157	3	7	\N
1458	157	1	7	\N
1459	157	22	0	\N
1460	157	17	0	\N
1461	157	15	0	\N
1462	157	16	0	\N
1463	157	18	0	\N
1464	157	20	0	\N
1465	157	21	0	\N
1466	157	19	0	\N
1467	158	6	16	\N
1468	158	3	4	\N
1469	158	16	4	\N
1470	158	22	2	\N
1471	158	18	0	\N
1472	158	20	0	\N
1473	158	15	0	\N
1474	158	17	0	\N
1475	158	1	0	\N
1476	158	21	0	\N
1477	158	19	0	\N
1478	159	6	10	\N
1479	159	22	6	\N
1480	159	17	7	\N
1481	159	3	3	\N
1482	159	21	0	\N
1483	159	16	0	\N
1484	159	18	0	\N
1485	159	1	0	\N
1486	159	19	0	\N
1487	159	20	0	\N
1488	159	15	0	\N
1489	160	6	13	\N
1490	160	1	10	\N
1491	160	16	2	\N
1492	160	15	1	\N
1493	160	19	0	\N
1494	160	22	0	\N
1495	160	18	0	\N
1496	160	21	0	\N
1497	160	17	0	\N
1498	160	3	0	\N
1499	160	20	0	\N
1500	161	1	16	\N
1501	161	6	4	\N
1502	161	3	5	\N
1503	161	17	1	\N
1504	161	22	0	\N
1505	161	15	0	\N
1506	161	20	0	\N
1507	161	19	0	\N
1508	161	18	0	\N
1509	161	16	0	\N
1510	161	21	0	\N
1511	162	1	16	\N
1512	162	6	6	\N
1513	162	3	3	\N
1514	162	17	1	\N
1515	162	15	0	\N
1516	162	16	0	\N
1517	162	22	0	\N
1518	162	19	0	\N
1519	162	18	0	\N
1520	162	20	0	\N
1521	162	21	0	\N
1522	163	6	13	\N
1523	163	1	10	\N
1524	163	22	2	\N
1525	163	21	1	\N
1526	163	15	0	\N
1527	163	18	0	\N
1528	163	20	0	\N
1529	163	3	0	\N
1530	163	19	0	\N
1531	163	16	0	\N
1532	163	17	0	\N
1533	164	1	11	\N
1534	164	6	6	\N
1535	164	22	4	\N
1536	164	19	3	\N
1537	164	15	2	\N
1538	164	16	0	\N
1539	164	20	0	\N
1540	164	17	0	\N
1541	164	21	0	\N
1542	164	3	0	\N
1543	164	18	0	\N
1544	165	6	16	\N
1545	165	22	4	\N
1546	165	1	3	\N
1547	165	21	2	\N
1548	165	17	1	\N
1549	165	16	0	\N
1550	165	15	0	\N
1551	165	3	0	\N
1552	165	18	0	\N
1553	165	19	0	\N
1554	165	20	0	\N
1555	166	1	16	\N
1556	166	6	4	\N
1557	166	16	3	\N
1558	166	3	2	\N
1559	166	17	1	\N
1560	166	22	0	\N
1561	166	15	0	\N
1562	166	20	0	\N
1563	166	19	0	\N
1564	166	18	0	\N
1565	166	21	0	\N
1566	167	1	16	\N
1567	167	6	4	\N
1568	167	16	3	\N
1569	167	3	2	\N
1570	167	15	1	\N
1571	167	19	0	\N
1572	167	18	0	\N
1573	167	22	0	\N
1574	167	20	0	\N
1575	167	21	0	\N
1576	167	17	0	\N
1577	168	6	10	\N
1578	168	1	10	\N
1579	168	3	3	\N
1580	168	15	2	\N
1581	168	21	1	\N
1582	168	16	0	\N
1583	168	17	0	\N
1584	168	19	0	\N
1585	168	18	0	\N
1586	168	20	0	\N
1587	168	22	0	\N
1588	169	1	14	\N
1589	169	6	9	\N
1590	169	3	2	\N
1591	169	17	1	\N
1592	169	19	0	\N
1593	169	15	0	\N
1594	169	22	0	\N
1595	169	16	0	\N
1596	169	21	0	\N
1597	169	18	0	\N
1598	169	20	0	\N
1599	170	1	13	\N
1600	170	6	6	\N
1601	170	3	6	\N
1602	170	17	1	\N
1603	170	16	0	\N
1604	170	19	0	\N
1605	170	15	0	\N
1606	170	22	0	\N
1607	170	18	0	\N
1608	170	21	0	\N
1609	170	20	0	\N
1610	171	6	10	\N
1611	171	1	6	\N
1612	171	3	4	\N
1613	171	21	3	\N
1614	171	22	2	\N
1615	171	16	1	\N
1616	171	15	0	\N
1617	171	18	0	\N
1618	171	20	0	\N
1619	171	19	0	\N
1620	171	17	0	\N
1621	172	6	16	\N
1622	172	17	4	\N
1623	172	16	4	\N
1624	172	1	2	\N
1625	172	19	0	\N
1626	172	15	0	\N
1627	172	20	0	\N
1628	172	22	0	\N
1629	172	18	0	\N
1630	172	3	0	\N
1631	172	21	0	\N
1632	173	6	13	\N
1633	173	1	10	\N
1634	173	3	2	\N
1635	173	16	1	\N
1636	173	19	0	\N
1637	173	15	0	\N
1638	173	21	0	\N
1639	173	17	0	\N
1640	173	22	0	\N
1641	173	18	0	\N
1642	173	20	0	\N
1643	174	6	14	\N
1644	174	1	9	\N
1645	174	16	2	\N
1646	174	19	1	\N
1647	174	22	0	\N
1648	174	15	0	\N
1649	174	21	0	\N
1650	174	20	0	\N
1651	174	17	0	\N
1652	174	18	0	\N
1653	174	3	0	\N
1654	175	6	10	\N
1655	175	17	6	\N
1656	175	3	4	\N
1657	175	22	3	\N
1658	175	24	2	\N
1659	175	21	1	\N
1660	175	16	0	\N
1661	175	18	0	\N
1662	175	15	0	\N
1663	175	20	0	\N
1664	175	1	0	\N
1665	176	1	10	\N
1666	176	6	8	\N
1667	176	17	4	\N
1668	176	3	3	\N
1669	176	20	1	\N
1670	176	22	0	\N
1671	176	21	0	\N
1672	176	18	0	\N
1673	176	16	0	\N
1674	176	24	0	\N
1675	176	15	0	\N
1676	177	6	10	\N
1677	177	1	6	\N
1678	177	24	4	\N
1679	177	17	3	\N
1680	177	22	2	\N
1681	177	15	1	\N
1682	177	16	0	\N
1683	177	18	0	\N
1684	177	3	0	\N
1685	177	20	0	\N
1686	177	21	0	\N
1687	178	6	16	\N
1688	178	1	4	\N
1689	178	17	3	\N
1690	178	22	3	\N
1691	178	20	0	\N
1692	178	3	0	\N
1693	178	24	0	\N
1694	178	15	0	\N
1695	178	16	0	\N
1696	178	21	0	\N
1697	178	18	0	\N
1698	179	1	16	\N
1699	179	6	7	\N
1700	179	3	2	\N
1701	179	20	1	\N
1702	179	17	0	\N
1703	179	16	0	\N
1704	179	22	0	\N
1705	179	21	0	\N
1706	179	18	0	\N
1707	179	15	0	\N
1708	179	24	0	\N
1709	180	1	10	\N
1710	180	22	6	\N
1711	180	6	4	\N
1712	180	3	3	\N
1713	180	24	2	\N
1714	180	15	1	\N
1715	180	18	0	\N
1716	180	20	0	\N
1717	180	17	0	\N
1718	180	21	0	\N
1719	180	16	0	\N
1720	181	17	10	\N
1721	181	1	6	\N
1722	181	24	4	\N
1723	181	3	3	\N
1724	181	6	3	\N
1725	181	20	0	\N
1726	181	16	0	\N
1727	181	18	0	\N
1728	181	21	0	\N
1729	181	22	0	\N
1730	181	15	0	\N
1731	182	1	10	\N
1732	182	6	6	\N
1733	182	3	4	\N
1734	182	17	5	\N
1735	182	15	1	\N
1736	182	22	0	\N
1737	182	24	0	\N
1738	182	20	0	\N
1739	182	18	0	\N
1740	182	21	0	\N
1741	182	16	0	\N
1742	183	6	10	\N
1743	183	1	10	\N
1744	183	17	3	\N
1745	183	22	2	\N
1746	183	15	1	\N
1747	183	20	0	\N
1748	183	18	0	\N
1749	183	24	0	\N
1750	183	16	0	\N
1751	183	21	0	\N
1752	183	3	0	\N
1753	184	6	16	\N
1754	184	17	4	\N
1755	184	3	3	\N
1756	184	1	2	\N
1757	184	20	1	\N
1758	184	22	0	\N
1759	184	15	0	\N
1760	184	18	0	\N
1761	184	24	0	\N
1762	184	21	0	\N
1763	184	16	0	\N
1764	185	1	16	\N
1765	185	6	4	\N
1766	185	17	4	\N
1767	185	24	2	\N
1768	185	22	0	\N
1769	185	20	0	\N
1770	185	3	0	\N
1771	185	16	0	\N
1772	185	18	0	\N
1773	185	21	0	\N
1774	185	15	0	\N
1775	186	1	16	\N
1776	186	17	5	\N
1777	186	6	3	\N
1778	186	3	2	\N
1779	186	15	0	\N
1780	186	24	0	\N
1781	186	22	0	\N
1782	186	20	0	\N
1783	186	16	0	\N
1784	186	18	0	\N
1785	186	21	0	\N
1786	187	17	10	\N
1787	187	3	6	\N
1788	187	6	5	\N
1789	187	24	3	\N
1790	187	1	2	\N
1791	187	16	0	\N
1792	187	15	0	\N
1793	187	20	0	\N
1794	187	21	0	\N
1795	187	18	0	\N
1796	187	22	0	\N
1797	188	24	14	\N
1798	188	20	6	\N
1799	188	3	3	\N
1800	188	1	2	\N
1801	188	18	1	\N
1802	188	6	0	\N
1803	188	16	0	\N
1804	188	21	0	\N
1805	188	22	0	\N
1806	188	15	0	\N
1807	188	17	0	\N
1808	189	6	16	\N
1809	189	1	4	\N
1810	189	24	5	\N
1811	189	17	1	\N
1812	189	15	0	\N
1813	189	22	0	\N
1814	189	18	0	\N
1815	189	3	0	\N
1816	189	16	0	\N
1817	189	21	0	\N
1818	189	20	0	\N
1819	190	1	10	\N
1820	190	6	10	\N
1821	190	17	3	\N
1822	190	3	2	\N
1823	190	15	1	\N
1824	190	24	0	\N
1825	190	16	0	\N
1826	190	22	0	\N
1827	190	21	0	\N
1828	190	18	0	\N
1829	190	20	0	\N
1830	191	1	16	\N
1831	191	3	6	\N
1832	191	6	3	\N
1833	191	15	1	\N
1834	191	22	0	\N
1835	191	17	0	\N
1836	191	20	0	\N
1837	191	25	0	\N
1838	191	21	0	\N
1839	191	18	0	\N
1840	191	24	0	\N
1841	192	1	16	\N
1842	192	6	4	\N
1843	192	22	4	\N
1844	192	3	2	\N
1845	192	15	0	\N
1846	192	24	0	\N
1847	192	17	0	\N
1848	192	20	0	\N
1849	192	25	0	\N
1850	192	18	0	\N
1851	192	21	0	\N
1852	193	6	14	\N
1853	193	1	7	\N
1854	193	22	3	\N
1855	193	15	2	\N
1856	193	17	0	\N
1857	193	3	0	\N
1858	193	24	0	\N
1859	193	20	0	\N
1860	193	25	0	\N
1861	193	18	0	\N
1862	193	21	0	\N
1863	194	1	10	\N
1864	194	6	10	\N
1865	194	3	5	\N
1866	194	15	1	\N
1867	194	17	0	\N
1868	194	18	0	\N
1869	194	21	0	\N
1870	194	20	0	\N
1871	194	25	0	\N
1872	194	22	0	\N
1873	194	24	0	\N
1874	195	1	16	\N
1875	195	6	4	\N
1876	195	22	3	\N
1877	195	24	2	\N
1878	195	3	1	\N
1879	195	15	0	\N
1880	195	20	0	\N
1881	195	17	0	\N
1882	195	25	0	\N
1883	195	18	0	\N
1884	195	21	0	\N
1885	196	1	10	\N
1886	196	22	6	\N
1887	196	6	4	\N
1888	196	21	4	\N
1889	196	3	2	\N
1890	196	15	0	\N
1891	196	17	0	\N
1892	196	18	0	\N
1893	196	25	0	\N
1894	196	20	0	\N
1895	196	24	0	\N
1896	197	6	14	\N
1897	197	22	9	\N
1898	197	24	3	\N
1899	197	18	0	\N
1900	197	25	0	\N
1901	197	21	0	\N
1902	197	3	0	\N
1903	197	17	0	\N
1904	197	20	0	\N
1905	197	1	0	\N
1906	197	15	0	\N
1907	198	6	16	\N
1908	198	1	5	\N
1909	198	3	3	\N
1910	198	22	2	\N
1911	198	15	0	\N
1912	198	24	0	\N
1913	198	20	0	\N
1914	198	21	0	\N
1915	198	17	0	\N
1916	198	18	0	\N
1917	198	25	0	\N
1918	199	6	14	\N
1919	199	1	6	\N
1920	199	22	5	\N
1921	199	17	1	\N
1922	199	3	0	\N
1923	199	18	0	\N
1924	199	25	0	\N
1925	199	15	0	\N
1926	199	21	0	\N
1927	199	20	0	\N
1928	199	24	0	\N
1929	200	1	16	\N
1930	200	6	7	\N
1931	200	17	2	\N
1932	200	3	1	\N
1933	200	15	0	\N
1934	200	22	0	\N
1935	200	20	0	\N
1936	200	18	0	\N
1937	200	25	0	\N
1938	200	24	0	\N
1939	200	21	0	\N
1940	201	1	16	\N
1941	201	3	4	\N
1942	201	17	4	\N
1943	201	6	2	\N
1944	201	22	0	\N
1945	201	15	0	\N
1946	201	20	0	\N
1947	201	25	0	\N
1948	201	21	0	\N
1949	201	18	0	\N
1950	201	24	0	\N
1951	202	6	10	\N
1952	202	1	7	\N
1953	202	3	6	\N
1954	202	17	3	\N
1955	202	15	0	\N
1956	202	22	0	\N
1957	202	21	0	\N
1958	202	20	0	\N
1959	202	24	0	\N
1960	202	25	0	\N
1961	202	18	0	\N
1962	203	17	16	\N
1963	203	15	4	\N
1964	203	3	3	\N
1965	203	21	2	\N
1966	203	20	1	\N
1967	203	1	0	\N
1968	203	18	0	\N
1969	203	22	0	\N
1970	203	6	0	\N
1971	203	25	0	\N
1972	203	24	0	\N
1973	204	6	16	\N
1974	204	17	5	\N
1975	204	1	3	\N
1976	204	15	2	\N
1977	204	3	0	\N
1978	204	22	0	\N
1979	204	25	0	\N
1980	204	24	0	\N
1981	204	18	0	\N
1982	204	20	0	\N
1983	204	21	0	\N
1984	205	1	14	\N
1985	205	6	9	\N
1986	205	3	2	\N
1987	205	22	1	\N
1988	205	17	0	\N
1989	205	15	0	\N
1990	205	24	0	\N
1991	205	20	0	\N
1992	205	21	0	\N
1993	205	18	0	\N
1994	205	25	0	\N
1995	206	1	14	\N
1996	206	6	6	\N
1997	206	17	3	\N
1998	206	3	3	\N
1999	206	15	0	\N
[truncated: 9,951 more rows]
