# Supplementary material for: Bayesian analysis of Formula One race results: disentangling driver skill and constructor advantage
Source: J Quant Anal Sports. 2023 Jul 25;19(4):273–93. doi: 10.1515/jqas-2022-0021 (PMC10660124; doi:10.1515/jqas-2022-0021)
Supplement: Supplementary file 1 — Supplementary Material Details [file j_jqas-2022-0021_suppl_001.zip › dat/f1db_csv/constructor_standings.csv]

constructorStandingsId	raceId	constructorId	points	position	positionText	wins
1	18	1	14	1	1	1
2	18	2	8	3	3	0
3	18	3	9	2	2	0
4	18	4	5	4	4	0
5	18	5	2	5	5	0
6	18	6	1	6	6	0
7	19	1	24	1	1	1
8	19	2	19	2	2	0
9	19	3	9	4	4	0
10	19	4	6	5	5	0
11	19	5	2	8	8	0
12	19	6	11	3	3	1
13	19	7	5	6	6	0
14	19	9	2	7	7	0
15	19	11	0	9	9	0
16	19	10	0	10	10	0
17	19	8	0	11	11	0
18	20	1	28	3	3	1
19	20	2	30	1	1	0
20	20	3	10	4	4	0
21	20	4	6	6	6	0
22	20	5	2	8	8	0
23	20	6	29	2	2	2
24	20	7	8	5	5	0
25	20	9	4	7	7	0
26	20	11	0	9	9	0
27	20	10	0	10	10	0
28	20	8	0	11	11	0
29	21	1	34	3	3	1
30	21	2	35	2	2	0
31	21	3	12	4	4	0
32	21	4	6	7	7	0
33	21	5	2	9	9	0
34	21	6	47	1	1	3
35	21	7	9	5	5	0
36	21	9	8	6	6	0
37	21	11	3	8	8	0
38	21	10	0	10	10	0
39	21	8	0	11	11	0
40	22	1	42	3	3	1
41	22	2	44	2	2	0
42	22	3	13	4	4	0
43	22	4	9	7	7	0
44	22	5	2	9	9	0
45	22	6	63	1	1	4
46	22	7	9	6	6	0
47	22	9	10	5	5	0
48	22	11	3	8	8	0
49	22	10	0	10	10	0
50	22	8	0	11	11	0
51	23	1	53	2	2	2
52	23	2	52	3	3	0
53	23	3	15	4	4	0
54	23	4	9	7	7	0
55	23	5	6	8	8	0
56	23	6	69	1	1	4
57	23	7	9	6	6	0
58	23	9	15	5	5	0
59	23	11	6	9	9	0
60	23	10	0	10	10	0
61	23	8	0	11	11	0
62	24	1	53	3	3	2
63	24	2	70	2	2	1
64	24	3	15	6	6	0
65	24	4	9	7	7	0
66	24	5	7	9	9	0
67	24	6	73	1	1	4
68	24	7	17	5	5	0
69	24	9	21	4	4	0
70	24	11	8	8	8	0
71	24	10	0	10	10	0
72	24	8	0	11	11	0
73	25	1	58	3	3	2
74	25	2	74	2	2	1
75	25	3	15	6	6	0
76	25	4	12	7	7	0
77	25	5	7	9	9	0
78	25	6	91	1	1	5
79	25	7	23	5	5	0
80	25	9	24	4	4	0
81	25	11	8	8	8	0
82	25	10	0	10	10	0
83	25	8	0	11	11	0
84	26	1	72	3	3	3
85	26	2	82	2	2	1
86	26	3	16	6	6	0
87	26	4	15	7	7	0
88	26	5	7	9	9	0
89	26	6	96	1	1	5
90	26	7	25	4	4	0
91	26	9	24	5	5	0
92	26	11	14	8	8	0
93	26	10	0	10	10	0
94	26	8	0	11	11	0
95	27	1	86	3	3	4
96	27	2	89	2	2	1
97	27	3	16	7	7	0
98	27	4	23	6	6	0
99	27	5	8	9	9	0
100	27	6	105	1	1	5
101	27	7	25	4	4	0
102	27	9	24	5	5	0
103	27	11	14	8	8	0
104	27	10	0	10	10	0
105	27	8	0	11	11	0
106	28	1	100	2	2	5
107	28	2	90	3	3	1
108	28	3	16	7	7	0
109	28	4	31	5	5	0
110	28	5	8	9	9	0
111	28	6	111	1	1	5
112	28	7	35	4	4	0
113	28	9	24	6	6	0
114	28	11	14	8	8	0
115	28	10	0	10	10	0
116	28	8	0	11	11	0
117	29	1	113	2	2	5
118	29	2	96	3	3	1
119	29	3	17	7	7	0
120	29	4	31	5	5	0
121	29	5	11	9	9	0
122	29	6	121	1	1	6
123	29	7	41	4	4	0
124	29	9	24	6	6	0
125	29	11	14	8	8	0
126	29	10	0	10	10	0
127	29	8	0	11	11	0
128	30	1	119	2	2	5
129	30	2	107	3	3	1
130	30	3	17	7	7	0
131	30	4	36	5	5	0
132	30	5	17	8	8	0
133	30	6	131	1	1	7
134	30	7	41	4	4	0
135	30	9	25	6	6	0
136	30	11	14	9	9	0
137	30	10	0	10	10	0
138	30	8	0	11	11	0
139	31	1	129	2	2	5
140	31	2	117	3	3	1
141	31	3	17	8	8	0
142	31	4	41	5	5	0
143	31	5	27	6	6	1
144	31	6	134	1	1	7
145	31	7	41	4	4	0
146	31	9	26	7	7	0
147	31	11	14	9	9	0
148	31	10	0	10	10	0
149	31	8	0	11	11	0
150	32	1	135	1	1	5
151	32	2	120	3	3	1
152	32	3	26	8	8	0
153	32	4	51	4	4	1
154	32	5	31	6	6	1
155	32	6	134	2	2	7
156	32	7	46	5	5	0
157	32	9	28	7	7	0
158	32	11	14	9	9	0
159	32	10	0	10	10	0
160	32	8	0	11	11	0
161	33	1	135	2	2	5
162	33	2	128	3	3	1
163	33	3	26	8	8	0
164	33	4	66	4	4	2
165	33	5	34	6	6	1
166	33	6	142	1	1	7
167	33	7	50	5	5	0
168	33	9	29	7	7	0
169	33	11	14	9	9	0
170	33	10	0	10	10	0
171	33	8	0	11	11	0
1643	34	8	0	11	11	0
1642	34	10	0	10	10	0
1641	34	11	14	9	9	0
1640	34	9	29	7	7	0
1639	34	7	52	5	5	0
1638	34	6	156	1	1	7
1637	34	5	34	6	6	1
1636	34	4	72	4	4	2
1635	34	3	26	8	8	0
1634	34	2	135	3	3	1
1633	34	1	145	2	2	6
183	35	1	151	2	2	6
184	35	2	135	3	3	1
185	35	3	26	8	8	0
186	35	4	80	4	4	2
187	35	5	39	6	6	1
188	35	6	172	1	1	8
189	35	7	56	5	5	0
190	35	9	29	7	7	0
191	35	11	14	9	9	0
192	35	10	0	10	10	0
193	35	8	0	11	11	0
25742	36	5	0	9	9	0
25741	36	9	0	8	8	0
25740	36	8	0	7	7	0
25739	36	11	0	6	6	0
25738	36	7	1	5	5	0
25737	36	3	2	4	4	0
25736	36	4	4	3	3	0
25735	36	2	5	2	2	0
25753	37	5	0	9	9	0
25752	37	9	0	6	6	0
25751	37	8	0	8	8	0
25750	37	11	0	7	7	0
25749	37	7	3	4	4	0
25748	37	3	2	5	5	0
25747	37	4	8	3	3	0
25746	37	2	10	2	2	0
25764	38	5	0	9	9	0
25763	38	9	0	6	6	0
25762	38	8	0	8	8	0
25761	38	11	0	7	7	0
25760	38	7	5	4	4	0
25759	38	3	2	5	5	0
25758	38	4	9	3	3	0
25757	38	2	18	2	2	0
25756	38	1	44	11	E	1
25755	38	6	39	1	1	2
25775	39	5	0	10	10	0
25774	39	9	4	6	6	0
25773	39	8	1	7	7	0
25772	39	11	0	8	8	0
25771	39	7	5	5	5	0
25770	39	3	5	4	4	0
25769	39	4	11	3	3	0
25768	39	2	23	2	2	0
25767	39	1	58	11	E	1
25786	40	5	0	8	8	0
25785	40	9	4	6	6	0
25784	40	8	1	7	7	0
25783	40	11	0	9	9	0
25782	40	7	5	5	5	0
25781	40	3	7	4	4	0
25780	40	4	16	3	3	0
25779	40	2	30	2	2	0
25778	40	1	76	11	E	2
25797	41	5	0	8	8	0
25796	41	9	4	6	6	0
25795	41	8	4	7	7	0
25794	41	11	0	9	9	0
25793	41	7	6	5	5	0
25792	41	3	13	4	4	0
25791	41	4	21	3	3	0
25790	41	2	38	2	2	0
25789	41	1	88	11	E	3
25808	42	5	0	8	8	0
25807	42	9	6	6	6	0
25806	42	8	4	7	7	0
25805	42	11	0	9	9	0
25804	42	7	9	5	5	0
25803	42	3	13	4	4	0
25802	42	4	25	3	3	0
25801	42	2	39	2	2	0
25800	42	1	106	11	E	4
25819	43	5	0	9	9	0
25818	43	9	6	6	6	0
25817	43	8	4	7	7	0
25816	43	11	1	8	8	0
25815	43	7	9	5	5	0
25814	43	3	13	4	4	0
25813	43	4	28	3	3	0
25812	43	2	48	2	2	0
25811	43	1	114	11	E	4
25830	44	5	0	9	9	0
25829	44	9	6	6	6	0
25828	44	8	4	7	7	0
25827	44	11	1	8	8	0
25826	44	7	9	5	5	0
25825	44	3	13	4	4	0
25824	44	4	31	3	3	0
25823	44	2	56	2	2	0
25822	44	1	128	11	E	5
25841	45	5	0	9	9	0
25840	45	9	16	5	5	0
25839	45	8	4	7	7	0
25838	45	11	1	8	8	0
25837	45	7	9	6	6	0
25836	45	3	18	4	4	0
25835	45	4	32	3	3	0
25834	45	2	61	2	2	0
25833	45	1	138	11	E	5
25852	46	5	0	9	9	0
25851	46	9	16	5	5	0
25850	46	8	4	7	7	0
25849	46	11	1	8	8	0
25848	46	7	12	6	6	0
25847	46	3	20	4	4	0
25846	46	4	33	3	3	0
25845	46	2	71	2	2	0
25844	46	1	138	11	E	6
25863	47	5	0	9	9	0
25862	47	9	16	5	5	0
25861	47	8	4	7	7	0
25860	47	11	1	8	8	0
25859	47	7	12	6	6	0
25858	47	3	22	4	4	0
25857	47	4	36	3	3	0
25856	47	2	77	2	2	0
25855	47	1	148	11	E	6
25874	48	5	0	9	9	0
25873	48	9	16	5	5	0
25872	48	8	4	7	7	0
25871	48	11	2	8	8	0
25870	48	7	12	6	6	0
25869	48	3	25	4	4	0
25868	48	4	38	3	3	0
25867	48	2	86	2	2	0
25866	48	1	166	11	E	7
25885	49	5	0	9	9	0
25884	49	9	18	5	5	0
25883	49	8	4	7	7	0
25882	49	11	2	8	8	0
25881	49	7	12	6	6	0
25880	49	3	28	4	4	0
25879	49	4	39	3	3	0
25878	49	2	90	2	2	0
25877	49	1	192	11	E	7
25896	50	5	0	10	10	0
25895	50	9	23	5	5	0
25894	50	8	4	7	7	0
25893	50	11	2	8	8	0
25892	50	7	12	6	6	0
25891	50	3	28	4	4	0
25890	50	4	51	3	3	0
25889	50	2	92	2	2	0
25888	50	1	202	11	E	8
25907	51	5	8	7	7	0
25906	51	9	24	5	5	0
25905	51	8	4	9	9	0
25904	51	11	6	8	8	0
25903	51	7	12	6	6	0
25902	51	3	28	4	4	0
25901	51	4	51	3	3	0
25900	51	2	94	2	2	0
25899	51	1	210	11	E	8
25918	52	5	8	7	7	0
25917	52	9	24	5	5	0
25916	52	8	4	9	9	0
25915	52	11	6	8	8	0
25914	52	7	13	6	6	0
25913	52	3	33	4	4	0
25912	52	4	51	3	3	0
25911	52	2	101	2	2	0
25910	52	1	218	11	E	8
6327	53	8	0	11	11	0
6326	53	13	0	10	10	0
6325	53	7	0	9	9	0
6324	53	2	0	8	8	0
6323	53	5	0	7	7	0
6322	53	9	1	6	6	0
6321	53	3	5	5	5	0
6320	53	11	5	4	4	0
6319	53	1	10	2	2	0
6318	53	6	8	3	3	0
6317	53	4	10	1	1	1
6338	54	8	0	11	11	0
6337	54	13	0	10	10	0
6336	54	7	1	7	7	0
6335	54	2	2	6	6	0
6334	54	5	0	9	9	0
6333	54	9	1	8	8	0
6332	54	3	5	5	5	0
6331	54	11	11	4	4	0
6330	54	1	15	3	3	0
6329	54	6	15	2	2	0
6328	54	4	28	1	1	2
6349	55	8	0	11	11	0
6348	55	13	0	10	10	0
6347	55	7	7	6	6	0
6346	55	2	10	5	5	0
6345	55	5	0	9	9	0
6344	55	9	2	8	8	0
6343	55	3	5	7	7	0
6342	55	11	13	4	4	0
6341	55	1	23	2	2	0
6340	55	6	15	3	3	0
6339	55	4	42	1	1	3
6360	56	8	0	11	11	0
6359	56	13	0	10	10	0
6358	56	7	7	7	7	0
6357	56	2	10	5	5	0
6356	56	5	0	9	9	0
6355	56	9	2	8	8	0
6354	56	3	8	6	6	0
6353	56	11	15	4	4	0
6352	56	1	33	2	2	0
6351	56	6	30	3	3	1
6350	56	4	51	1	1	3
6371	57	8	0	11	11	0
6370	57	13	0	10	10	0
6369	57	7	7	7	7	0
6368	57	2	11	5	5	0
6367	57	5	0	9	9	0
6366	57	9	2	8	8	0
6365	57	3	10	6	6	0
6364	57	11	19	4	4	0
6363	57	1	38	3	3	0
6362	57	6	46	2	2	2
6361	57	4	62	1	1	3
6382	58	8	0	11	11	0
6381	58	13	0	10	10	0
6380	58	7	7	7	7	0
6379	58	2	12	5	5	0
6378	58	5	0	9	9	0
6377	58	9	2	8	8	0
6376	58	3	10	6	6	0
6375	58	11	24	4	4	0
6374	58	1	42	3	3	0
6373	58	6	59	2	2	2
6372	58	4	78	1	1	4
6393	59	8	0	11	11	0
6392	59	13	0	10	10	0
6391	59	7	8	7	7	0
6390	59	2	14	5	5	0
6389	59	5	0	9	9	0
6388	59	9	8	8	8	0
6387	59	3	10	6	6	0
6386	59	11	29	4	4	0
6385	59	1	50	3	3	0
6384	59	6	63	2	2	2
6383	59	4	91	1	1	5
6404	60	8	0	11	11	0
6403	60	13	0	10	10	0
6402	60	7	8	7	7	0
6401	60	2	17	5	5	0
6400	60	5	0	9	9	0
6399	60	9	8	8	8	0
6398	60	3	10	6	6	0
6397	60	11	29	4	4	0
6396	60	1	59	3	3	0
6395	60	6	75	2	2	2
6394	60	4	106	1	1	6
6415	61	8	0	11	11	0
6414	61	13	0	10	10	0
6413	61	7	11	6	6	0
6412	61	2	19	5	5	0
6411	61	5	0	9	9	0
6410	61	9	9	8	8	0
6409	61	3	10	7	7	0
6408	61	11	29	4	4	0
6407	61	1	65	3	3	0
6406	61	6	87	2	2	2
6405	61	4	121	1	1	7
6426	62	8	0	11	11	0
6425	62	13	0	10	10	0
6424	62	7	16	6	6	0
6423	62	2	19	5	5	0
6422	62	5	1	9	9	0
6421	62	9	11	7	7	0
6420	62	3	10	8	8	0
6419	62	11	32	4	4	0
6418	62	1	65	3	3	0
6417	62	6	105	2	2	3
6416	62	4	131	1	1	7
6437	63	8	0	11	11	0
6436	63	13	0	10	10	0
6435	63	7	21	5	5	0
6434	63	2	20	6	6	0
6433	63	5	1	9	9	0
6432	63	9	11	7	7	0
6431	63	3	10	8	8	0
6430	63	11	32	4	4	0
6429	63	1	71	3	3	0
6428	63	6	121	2	2	4
6427	63	4	142	1	1	7
6448	64	8	0	11	11	0
6447	64	13	0	10	10	0
6446	64	7	23	5	5	0
6445	64	2	20	6	6	0
6444	64	5	1	9	9	0
6443	64	9	12	7	7	0
6442	64	3	10	8	8	0
6441	64	11	37	4	4	0
6440	64	1	77	3	3	0
6439	64	6	139	2	2	5
6438	64	4	149	1	1	7
6459	65	8	0	11	11	0
6458	65	13	0	10	10	0
6457	65	7	26	5	5	0
6456	65	2	26	6	6	0
6455	65	5	1	9	9	0
6454	65	9	16	7	7	0
6453	65	3	10	8	8	0
6452	65	11	52	4	4	1
6451	65	1	85	3	3	0
6450	65	6	142	2	2	5
6449	65	4	149	1	1	7
6470	66	8	0	11	11	0
6469	66	13	0	10	10	0
6468	66	7	28	5	5	0
6467	66	2	26	6	6	0
6466	66	5	1	9	9	0
6465	66	9	16	7	7	0
6464	66	3	10	8	8	0
6463	66	11	58	4	4	1
6462	66	1	89	3	3	0
6461	66	6	158	2	2	6
6460	66	4	160	1	1	7
6482	67	14	0	12	12	0
6481	67	8	0	11	11	0
6480	67	13	0	10	10	0
6479	67	7	30	6	6	0
6478	67	2	33	5	5	0
6477	67	5	1	9	9	0
6476	67	9	16	7	7	0
6475	67	3	10	8	8	0
6474	67	11	65	4	4	1
6473	67	1	97	3	3	0
6472	67	6	168	1	1	7
6471	67	4	165	2	2	7
6494	68	14	0	12	12	0
6493	68	8	0	11	11	0
6492	68	13	0	10	10	0
6491	68	7	30	6	6	0
6490	68	2	35	5	5	0
6489	68	5	1	9	9	0
6488	68	9	16	7	7	0
6487	68	3	11	8	8	0
6486	68	11	73	4	4	1
6485	68	1	101	3	3	0
6484	68	6	178	2	2	8
6483	68	4	179	1	1	7
6506	69	14	0	12	12	0
6505	69	8	0	11	11	0
6504	69	13	0	10	10	0
6503	69	7	35	6	6	0
6502	69	2	36	5	5	0
6501	69	5	1	9	9	0
6500	69	9	16	7	7	0
6499	69	3	11	8	8	0
6498	69	11	78	4	4	1
6497	69	1	105	3	3	0
6496	69	6	186	2	2	8
6495	69	4	195	1	1	8
6518	70	14	0	12	12	0
6517	70	8	0	11	11	0
6516	70	13	0	10	10	0
6515	70	7	35	6	6	0
6514	70	2	36	5	5	0
6513	70	5	1	9	9	0
6512	70	9	16	7	7	0
6511	70	3	11	8	8	0
6510	70	11	86	4	4	1
6509	70	1	110	3	3	0
6508	70	6	201	2	2	9
6507	70	4	206	1	1	8
27951	71	17	0	8	8	0
27950	71	16	0	10	10	0
27949	71	15	0	7	7	0
27948	71	7	0	6	6	0
27947	71	1	4	5	5	0
27946	71	3	4	4	4	0
27945	71	9	7	3	3	0
27944	71	6	8	2	2	0
27943	71	4	16	1	1	1
27961	72	17	0	8	8	0
27960	72	16	0	10	10	0
27959	72	15	0	7	7	0
27958	72	7	12	2	2	0
27957	72	1	9	6	6	0
27956	72	3	10	5	5	0
27955	72	9	11	3	3	0
27954	72	6	10	4	4	0
27953	72	4	26	1	1	2
27971	73	17	0	8	8	0
27970	73	16	0	10	10	0
27969	73	15	2	7	7	0
27968	73	7	25	2	2	0
27967	73	1	19	3	3	0
27966	73	3	13	4	4	0
27965	73	9	12	5	5	0
27964	73	6	10	6	6	0
27963	73	4	36	1	1	3
27981	74	17	0	8	8	0
27980	74	16	0	10	10	0
27979	74	15	7	7	7	0
27978	74	7	29	2	2	0
27977	74	1	25	3	3	0
27976	74	3	18	5	5	0
27975	74	9	13	6	6	0
27974	74	6	18	4	4	0
27992	75	18	0	9	9	0
27991	75	17	0	8	8	0
27990	75	16	0	10	10	0
27989	75	15	7	7	7	0
27988	75	7	40	2	2	0
27987	75	1	37	3	3	1
27986	75	3	21	4	4	0
27985	75	9	14	6	6	0
27984	75	6	18	5	5	0
28001	76	17	0	8	8	0
28000	76	16	0	10	10	0
27999	76	15	7	7	7	0
27998	76	7	43	3	3	0
27997	76	1	51	2	2	2
27996	76	3	35	4	4	0
27995	76	9	14	6	6	0
27994	76	6	21	5	5	0
27993	76	4	63	1	1	4
28012	77	18	0	10	10	0
28011	77	17	0	8	8	0
28010	77	16	0	9	9	0
28009	77	15	7	7	7	0
28008	77	7	44	3	3	0
28007	77	1	53	2	2	2
28006	77	3	43	4	4	0
28005	77	9	19	6	6	0
28004	77	6	31	5	5	0
28003	77	4	76	1	1	5
28022	78	18	0	10	10	0
28021	78	17	0	8	8	0
28020	78	16	0	9	9	0
28019	78	15	12	7	7	0
28018	78	7	47	4	4	0
28017	78	1	63	2	2	3
28016	78	3	47	3	3	0
28015	78	9	22	6	6	0
28014	78	6	45	5	5	0
28013	78	4	76	1	1	5
28032	79	18	7	9	9	0
28031	79	17	11	8	8	0
28030	79	16	0	10	10	0
28029	79	15	12	7	7	0
28028	79	7	47	5	5	0
28027	79	1	63	2	2	3
28026	79	3	47	4	4	0
28025	79	9	22	6	6	0
28024	79	6	63	3	3	1
28023	79	4	76	1	1	5
28042	80	18	7	9	9	0
28041	80	17	11	8	8	0
28040	80	16	5	10	10	0
28039	80	15	13	7	7	0
28038	80	7	53	4	4	0
28037	80	1	71	2	2	3
28036	80	3	47	5	5	0
28035	80	9	22	6	6	0
28034	80	6	69	3	3	1
28033	80	4	89	1	1	6
28052	81	18	7	10	10	0
28051	81	17	11	8	8	0
28050	81	16	9	9	9	0
28049	81	15	13	7	7	0
28048	81	7	54	4	4	0
28047	81	1	87	2	2	4
28046	81	3	47	5	5	0
28045	81	9	22	6	6	0
28044	81	6	74	3	3	1
28043	81	4	102	1	1	6
28062	82	18	7	10	10	0
28061	82	17	11	9	9	0
28060	82	16	15	7	7	0
28059	82	15	14	8	8	0
28058	82	7	57	4	4	0
28057	82	1	95	2	2	4
28056	82	3	47	5	5	0
28055	82	9	24	6	6	0
28054	82	6	78	3	3	1
28053	82	4	117	1	1	7
28072	83	18	7	10	10	0
28071	83	17	11	9	9	0
28070	83	16	20	7	7	0
28069	83	15	14	8	8	0
28068	83	7	68	4	4	0
28067	83	1	105	2	2	5
28066	83	3	52	5	5	0
28065	83	9	24	6	6	0
28064	83	6	86	3	3	1
28063	83	4	117	1	1	7
28082	84	18	7	10	10	0
28081	84	17	11	9	9	0
28080	84	16	24	7	7	0
28079	84	15	14	8	8	0
28078	84	7	71	4	4	0
28077	84	1	121	2	2	6
28076	84	3	52	5	5	0
28075	84	9	27	6	6	0
28074	84	6	86	3	3	1
28073	84	4	130	1	1	7
28092	85	18	7	10	10	0
28091	85	17	11	9	9	0
28090	85	16	25	7	7	0
28089	85	15	14	8	8	0
28088	85	7	78	4	4	0
28087	85	1	136	2	2	7
28086	85	3	54	5	5	0
28085	85	9	27	6	6	0
28084	85	6	86	3	3	1
28083	85	4	144	1	1	7
28102	86	18	7	10	10	0
28101	86	17	12	9	9	0
28100	86	16	31	6	6	0
28099	86	15	17	8	8	0
28098	86	7	80	4	4	0
28097	86	1	146	2	2	8
28096	86	3	59	5	5	0
28095	86	9	27	7	7	0
28094	86	6	90	3	3	1
28093	86	4	152	1	1	7
28112	87	18	7	10	10	0
28111	87	17	12	9	9	0
28110	87	16	33	6	6	0
28109	87	15	17	8	8	0
28108	87	7	81	4	4	0
28107	87	1	164	1	1	9
28106	87	3	59	5	5	0
28105	87	9	27	7	7	0
28104	87	6	98	3	3	1
28103	87	4	162	2	2	7
28122	88	18	7	10	10	0
28121	88	17	12	9	9	0
28120	88	16	37	6	6	0
28119	88	15	17	8	8	0
28118	88	7	82	4	4	0
28117	88	1	174	2	2	10
28116	88	3	64	5	5	0
28115	88	9	30	7	7	0
28114	88	6	100	3	3	1
28113	88	4	176	1	1	7
28132	89	18	7	10	10	0
28131	89	17	12	9	9	0
28130	89	16	38	6	6	0
28129	89	15	20	8	8	0
28128	89	7	88	4	4	0
28127	89	1	182	2	2	10
28126	89	3	66	5	5	0
28125	89	9	34	7	7	0
28124	89	6	100	3	3	1
28123	89	4	191	1	1	8
6146	90	17	0	9	9	0
6145	90	7	0	8	8	0
6144	90	19	0	7	7	0
6143	90	15	0	6	6	0
6142	90	1	1	5	5	0
6141	90	16	3	4	4	0
6140	90	3	9	2	2	0
6139	90	4	8	3	3	0
6138	90	6	18	1	1	1
6156	91	18	0	10	10	0
6155	91	17	0	9	9	0
6154	91	7	0	7	7	0
6153	91	19	0	8	8	0
6152	91	15	1	6	6	0
6151	91	1	4	5	5	0
6150	91	16	9	4	4	0
6149	91	3	17	2	2	0
6148	91	4	14	3	3	0
6147	91	6	33	1	1	2
6166	92	18	0	10	10	0
6165	92	17	0	9	9	0
6164	92	7	0	8	8	0
6163	92	19	1	7	7	0
6162	92	15	1	6	6	0
6161	92	1	4	5	5	0
6160	92	16	19	4	4	0
6159	92	3	19	3	3	0
6158	92	4	22	2	2	0
6157	92	6	51	1	1	3
6176	93	18	0	10	10	0
6175	93	17	0	9	9	0
6174	93	7	0	8	8	0
6173	93	19	1	7	7	0
6172	93	15	1	6	6	0
6171	93	1	5	5	5	0
6170	93	16	27	3	3	0
6169	93	3	27	4	4	0
6168	93	4	31	2	2	0
6167	93	6	64	1	1	4
6186	94	18	0	10	10	0
6185	94	17	0	9	9	0
6184	94	7	0	8	8	0
6183	94	19	1	7	7	0
6182	94	15	3	6	6	0
6181	94	1	5	5	5	0
6180	94	16	32	3	3	0
6179	94	3	30	4	4	0
6178	94	4	42	2	2	0
6177	94	6	82	1	1	5
6196	95	18	0	10	10	0
6195	95	17	2	8	8	0
6194	95	7	4	7	7	0
6193	95	19	1	9	9	0
6192	95	15	7	5	5	0
6191	95	1	5	6	6	0
6190	95	16	40	3	3	0
6189	95	3	35	4	4	0
6188	95	4	52	2	2	1
6187	95	6	88	1	1	5
6206	96	18	0	10	10	0
6205	96	17	2	9	9	0
6204	96	7	4	7	7	0
6203	96	19	3	8	8	0
6202	96	15	10	5	5	0
6201	96	1	5	6	6	0
6200	96	16	46	3	3	0
6199	96	3	36	4	4	0
6198	96	4	61	2	2	1
6197	96	6	106	1	1	6
6216	97	18	0	10	10	0
6215	97	17	5	7	7	0
6214	97	7	4	8	8	0
6213	97	19	3	9	9	0
6212	97	15	15	5	5	0
6211	97	1	12	6	6	0
6210	97	16	52	3	3	0
6209	97	3	36	4	4	0
6208	97	4	61	2	2	1
6207	97	6	124	1	1	7
6226	98	18	1	10	10	0
6225	98	17	5	8	8	0
6224	98	7	8	7	7	0
6223	98	19	3	9	9	0
6222	98	15	15	6	6	0
6221	98	1	17	5	5	0
6220	98	16	58	3	3	0
6219	98	3	36	4	4	0
6218	98	4	66	2	2	1
6217	98	6	142	1	1	8
6236	99	18	1	10	10	0
6235	99	17	5	8	8	0
6234	99	7	8	7	7	0
6233	99	19	3	9	9	0
6232	99	15	15	6	6	0
6231	99	1	22	5	5	0
6230	99	16	62	3	3	0
6229	99	3	37	4	4	0
6228	99	4	79	2	2	1
6227	99	6	158	1	1	9
6246	100	18	1	10	10	0
6245	100	17	5	8	8	0
6244	100	7	8	7	7	0
6243	100	19	4	9	9	0
6242	100	15	18	6	6	0
6241	100	1	32	5	5	0
6240	100	16	67	3	3	0
6239	100	3	41	4	4	0
6238	100	4	79	2	2	1
6237	100	6	174	1	1	10
6256	101	18	1	10	10	0
6255	101	17	5	9	9	0
6254	101	7	8	7	7	0
6253	101	19	7	8	8	0
6252	101	15	18	6	6	0
6251	101	1	37	5	5	0
6250	101	16	76	3	3	0
6249	101	3	47	4	4	0
6248	101	4	85	2	2	1
6247	101	6	184	1	1	11
6266	102	18	1	10	10	0
6265	102	17	5	9	9	0
6264	102	7	8	7	7	0
6263	102	19	7	8	8	0
6262	102	15	19	6	6	0
6261	102	1	37	5	5	0
6260	102	16	83	3	3	0
6259	102	3	54	4	4	0
6258	102	4	91	2	2	1
6257	102	6	202	1	1	12
6276	103	18	1	10	10	0
6275	103	17	5	9	9	0
6274	103	7	9	8	8	0
6273	103	19	10	7	7	0
6272	103	15	28	6	6	0
6271	103	1	49	5	5	1
6270	103	16	83	3	3	0
6269	103	3	54	4	4	0
6268	103	4	91	2	2	1
6267	103	6	216	1	1	12
6286	104	18	1	10	10	0
6285	104	17	5	9	9	0
6284	104	7	9	8	8	0
6283	104	19	10	7	7	0
6282	104	15	29	6	6	0
6281	104	1	52	5	5	1
6280	104	16	94	2	2	0
6279	104	3	60	4	4	0
6278	104	4	91	3	3	1
6277	104	6	234	1	1	13
6296	105	18	1	10	10	0
6295	105	17	5	9	9	0
6294	105	7	9	8	8	0
6293	105	19	10	7	7	0
6292	105	15	32	6	6	0
6291	105	1	58	5	5	1
6290	105	16	105	2	2	0
6289	105	3	64	4	4	0
6288	105	4	96	3	3	1
6287	105	6	244	1	1	14
6306	106	18	1	10	10	0
6305	106	17	5	9	9	0
6304	106	7	9	8	8	0
6303	106	19	10	7	7	0
6302	106	15	33	6	6	0
6301	106	1	61	5	5	1
6300	106	16	116	2	2	0
6299	106	3	74	4	4	0
6298	106	4	100	3	3	1
6297	106	6	254	1	1	15
6316	107	18	1	10	10	0
6315	107	17	5	9	9	0
6314	107	7	9	8	8	0
6313	107	19	10	7	7	0
6312	107	15	34	6	6	0
6311	107	1	69	5	5	1
6310	107	16	119	2	2	0
6309	107	3	88	4	4	1
6308	107	4	105	3	3	1
6307	107	6	262	1	1	15
5988	108	18	0	7	7	0
5987	108	16	0	6	6	0
5986	108	15	3	5	5	0
5985	108	4	6	3	3	0
5984	108	6	5	4	4	0
5983	108	3	9	2	2	0
5982	108	1	16	1	1	1
5997	109	7	0	9	9	0
5996	109	17	0	7	7	0
5995	109	18	0	8	8	0
5994	109	16	2	6	6	0
5993	109	15	4	5	5	0
5992	109	4	16	3	3	0
5991	109	6	16	2	2	0
5990	109	3	14	4	4	0
5989	109	1	26	1	1	2
6007	110	19	0	8	8	0
6006	110	7	0	9	9	0
6005	110	17	10	5	5	1
6004	110	18	0	10	10	0
6003	110	16	5	7	7	0
6002	110	15	8	6	6	0
6001	110	4	23	2	2	0
6000	110	6	16	3	3	0
5999	110	3	16	4	4	0
5998	110	1	39	1	1	2
6017	111	19	0	9	9	0
6016	111	7	0	8	8	0
6015	111	17	10	5	5	1
6014	111	18	0	10	10	0
6013	111	16	6	7	7	0
6012	111	15	8	6	6	0
6011	111	4	26	3	3	0
6010	111	6	32	2	2	1
6009	111	3	23	4	4	0
6008	111	1	51	1	1	2
6027	112	19	2	9	9	0
6026	112	7	3	8	8	0
6025	112	17	11	5	5	1
6024	112	18	0	10	10	0
6023	112	16	6	7	7	0
6022	112	15	8	6	6	0
6021	112	4	34	3	3	0
6020	112	6	48	2	2	2
6019	112	3	32	4	4	0
6018	112	1	51	1	1	2
6037	113	19	4	8	8	0
6036	113	7	3	9	9	0
6035	113	17	11	5	5	1
6034	113	18	0	10	10	0
6033	113	16	11	6	6	0
6032	113	15	8	7	7	0
6031	113	4	35	3	3	0
6030	113	6	64	1	1	3
6029	113	3	35	4	4	0
6028	113	1	63	2	2	2
6047	114	19	4	8	8	0
6046	114	7	3	9	9	0
6045	114	17	11	5	5	1
6044	114	18	0	10	10	0
6043	114	16	11	6	6	0
6042	114	15	8	7	7	0
6041	114	4	42	4	4	0
6040	114	6	71	2	2	3
6039	114	3	50	3	3	1
6038	114	1	73	1	1	2
6057	115	19	6	8	8	0
6056	115	7	4	9	9	0
6055	115	17	11	5	5	1
6054	115	18	0	10	10	0
6053	115	16	11	6	6	0
6052	115	15	8	7	7	0
6051	115	4	47	4	4	0
6050	115	6	85	1	1	4
6049	115	3	64	3	3	1
6048	115	1	76	2	2	2
6067	116	19	9	8	8	0
6066	116	7	4	9	9	0
6065	116	17	11	6	6	1
6064	116	18	0	10	10	0
6063	116	16	13	5	5	0
6062	116	15	9	7	7	0
6061	116	4	52	4	4	0
6060	116	6	95	1	1	4
6059	116	3	82	2	2	2
6058	116	1	76	3	3	2
6077	117	19	12	6	6	0
6076	117	7	5	9	9	0
6075	117	17	11	7	7	1
6074	117	18	0	10	10	0
6073	117	16	13	5	5	0
6072	117	15	9	8	8	0
6071	117	4	52	4	4	0
6070	117	6	103	1	1	4
6069	117	3	100	2	2	3
6068	117	1	85	3	3	2
6087	118	19	12	6	6	0
6086	118	7	7	9	9	0
6085	118	17	11	7	7	1
6084	118	18	0	10	10	0
6083	118	16	14	5	5	0
6082	118	15	9	8	8	0
6081	118	4	55	4	4	0
6080	118	6	118	1	1	5
6079	118	3	108	2	2	3
6078	118	1	95	3	3	2
6097	119	19	12	7	7	0
6096	119	7	14	6	6	0
6095	119	17	11	8	8	1
6094	119	18	0	10	10	0
6093	119	16	15	5	5	0
6092	119	15	9	9	9	0
6091	119	4	66	4	4	0
6090	119	6	120	1	1	5
6089	119	3	118	2	2	4
6088	119	1	103	3	3	2
6107	120	19	15	6	6	0
6106	120	7	14	7	7	0
6105	120	17	11	8	8	1
6104	120	18	0	10	10	0
6103	120	16	15	5	5	0
6102	120	15	9	9	9	0
6101	120	4	78	4	4	1
6100	120	6	121	2	2	5
6099	120	3	129	1	1	4
6098	120	1	115	3	3	2
6117	121	19	17	6	6	0
6116	121	7	14	7	7	0
6115	121	17	11	8	8	1
6114	121	18	0	10	10	0
6113	121	16	18	5	5	0
6112	121	15	9	9	9	0
6111	121	4	79	4	4	1
6110	121	6	137	2	2	6
6109	121	3	141	1	1	4
6108	121	1	120	3	3	2
6127	122	19	18	7	7	0
6126	122	7	14	8	8	0
6125	122	17	13	9	9	1
6124	122	18	0	10	10	0
6123	122	16	18	6	6	0
6122	122	15	19	5	5	0
6121	122	4	84	4	4	1
6120	122	6	147	1	1	7
6119	122	3	144	2	2	4
6118	122	1	128	3	3	2
6137	123	19	18	7	7	0
6136	123	7	16	8	8	0
6135	123	17	13	9	9	1
6134	123	18	0	10	10	0
6133	123	16	26	5	5	0
6132	123	15	19	6	6	0
6131	123	4	88	4	4	1
6130	123	6	158	1	1	8
6129	123	3	144	2	2	4
6128	123	1	142	3	3	2
5805	124	7	1	6	6	0
5804	124	18	2	5	5	0
5803	124	19	3	4	4	0
5802	124	1	4	3	3	0
5801	124	3	6	2	2	0
5800	124	6	10	1	1	1
5816	125	21	0	11	11	0
5815	125	17	0	10	10	0
5814	125	16	0	9	9	0
5813	125	15	3	6	6	0
5812	125	4	3	5	5	0
5811	125	7	1	8	8	0
5810	125	18	2	7	7	0
5809	125	19	3	4	4	0
5808	125	1	4	3	3	0
5807	125	3	22	1	1	1
5806	125	6	14	2	2	1
5827	126	21	0	11	11	0
5826	126	17	0	10	10	0
5825	126	16	0	9	9	0
5824	126	15	3	6	6	0
5823	126	4	6	4	4	0
5822	126	7	2	8	8	0
5821	126	18	2	7	7	0
5820	126	19	3	5	5	0
5819	126	1	8	3	3	0
5818	126	3	30	1	1	1
5817	126	6	24	2	2	2
5838	127	21	0	11	11	0
5837	127	17	0	10	10	0
5836	127	16	0	9	9	0
5835	127	15	3	6	6	0
5834	127	4	8	4	4	0
5833	127	7	2	8	8	0
5832	127	18	2	7	7	0
5831	127	19	3	5	5	0
5830	127	1	9	3	3	0
5829	127	3	37	2	2	1
5828	127	6	40	1	1	3
5849	128	21	1	9	9	0
5848	128	17	0	11	11	0
5847	128	16	0	10	10	0
5846	128	15	8	5	5	0
5845	128	4	8	4	4	0
5844	128	7	2	8	8	0
5843	128	18	2	7	7	0
5842	128	19	3	6	6	0
5841	128	1	13	3	3	0
5840	128	3	43	2	2	1
5839	128	6	50	1	1	4
5860	129	21	1	10	10	0
5859	129	17	2	8	8	0
5858	129	16	0	11	11	0
5857	129	15	8	5	5	0
5856	129	4	8	4	4	0
5855	129	7	2	9	9	0
5854	129	18	2	7	7	0
5853	129	19	3	6	6	0
5852	129	1	14	3	3	0
5851	129	3	50	2	2	1
5850	129	6	66	1	1	5
5871	130	21	2	10	10	0
5870	130	17	4	6	6	0
5869	130	16	0	11	11	0
5868	130	15	8	5	5	0
5867	130	4	11	4	4	0
5866	130	7	2	9	9	0
5865	130	18	2	8	8	0
5864	130	19	3	7	7	0
5863	130	1	24	3	3	1
5862	130	3	54	2	2	1
5861	130	6	72	1	1	5
5882	131	21	2	10	10	0
5881	131	17	6	6	6	0
5880	131	16	0	11	11	0
5879	131	15	8	5	5	0
5878	131	4	12	4	4	0
5877	131	7	2	9	9	0
5876	131	18	2	8	8	0
5875	131	19	3	7	7	0
5874	131	1	33	3	3	1
5873	131	3	54	2	2	1
5872	131	6	86	1	1	6
5893	132	21	2	10	10	0
5892	132	17	6	6	6	0
5891	132	16	0	11	11	0
5890	132	15	9	5	5	0
5889	132	4	14	4	4	0
5888	132	7	2	9	9	0
5887	132	18	2	8	8	0
5886	132	19	3	7	7	0
5885	132	1	37	3	3	1
5884	132	3	57	2	2	1
5883	132	6	102	1	1	7
5904	133	21	2	11	11	0
5903	133	17	6	6	6	0
5902	133	16	5	7	7	0
5901	133	15	10	5	5	0
5900	133	4	14	4	4	0
5899	133	7	2	10	10	0
5898	133	18	2	9	9	0
5897	133	19	3	8	8	0
5896	133	1	37	3	3	1
5895	133	3	61	2	2	1
5894	133	6	118	1	1	8
5915	134	21	2	11	11	0
5914	134	17	6	6	6	0
5913	134	16	5	7	7	0
5912	134	15	10	5	5	0
5911	134	4	15	4	4	0
5910	134	7	2	10	10	0
5909	134	18	2	9	9	0
5908	134	19	3	8	8	0
5907	134	1	47	3	3	1
5906	134	3	66	2	2	1
5905	134	6	128	1	1	9
5926	135	21	2	11	11	0
5925	135	17	6	6	6	0
5924	135	16	5	7	7	0
5923	135	15	11	5	5	0
5922	135	4	15	4	4	0
5921	135	7	2	10	10	0
5920	135	18	2	9	9	0
5919	135	19	3	8	8	0
5918	135	1	49	3	3	1
5917	135	3	76	2	2	1
5916	135	6	141	1	1	10
5937	136	21	2	11	11	0
5936	136	17	7	6	6	0
5935	136	16	5	7	7	0
5934	136	15	11	5	5	0
5933	136	4	15	4	4	0
5932	136	7	2	10	10	0
5931	136	18	2	9	9	0
5930	136	19	3	8	8	0
5929	136	1	54	3	3	1
5928	136	3	80	2	2	1
5927	136	6	157	1	1	11
5948	137	21	2	11	11	0
5947	137	17	7	6	6	0
5946	137	16	5	7	7	0
5945	137	15	11	5	5	0
5944	137	4	15	4	4	0
5943	137	7	2	10	10	0
5942	137	18	2	9	9	0
5941	137	19	4	8	8	0
5940	137	1	57	3	3	1
5939	137	3	86	2	2	1
5938	137	6	173	1	1	12
5959	138	21	2	11	11	0
5958	138	17	7	7	7	0
5957	138	16	6	8	8	0
5956	138	15	11	5	5	0
5955	138	4	20	4	4	0
5954	138	7	2	10	10	0
5953	138	18	2	9	9	0
5952	138	19	8	6	6	0
5951	138	1	57	3	3	1
5950	138	3	86	2	2	1
5949	138	6	189	1	1	13
5970	139	21	2	11	11	0
5969	139	17	7	8	8	0
5968	139	16	7	7	7	0
5967	139	15	11	5	5	0
5966	139	4	22	4	4	0
5965	139	7	2	10	10	0
5964	139	18	2	9	9	0
5963	139	19	8	6	6	0
5962	139	1	61	3	3	1
5961	139	3	89	2	2	1
5960	139	6	205	1	1	14
5981	140	21	2	11	11	0
5980	140	17	9	6	6	0
5979	140	16	7	8	8	0
5978	140	15	11	5	5	0
5977	140	4	23	4	4	0
5976	140	7	2	10	10	0
5975	140	18	2	9	9	0
5974	140	19	8	7	7	0
5973	140	1	65	3	3	1
5972	140	3	92	2	2	1
5971	140	6	221	1	1	15
5623	141	22	0	10	10	0
5622	141	18	0	9	9	0
5621	141	21	0	8	8	0
5620	141	20	0	7	7	0
5619	141	19	0	6	6	0
5618	141	16	0	5	5	0
5617	141	17	2	4	4	0
5616	141	15	4	3	3	0
5615	141	1	6	2	2	0
5614	141	6	14	1	1	1
5634	142	3	2	5	5	0
5633	142	22	0	10	10	0
5632	142	18	0	11	11	0
5631	142	21	0	6	6	0
5630	142	20	0	9	9	0
5629	142	19	0	8	8	0
5628	142	16	0	7	7	0
5627	142	17	5	3	3	0
5626	142	15	4	4	4	0
5625	142	1	11	2	2	0
5624	142	6	30	1	1	2
5645	143	3	2	6	6	0
5644	143	22	1	7	7	0
5643	143	18	0	11	11	0
5642	143	21	0	8	8	0
5641	143	20	0	9	9	0
5640	143	19	0	10	10	0
5639	143	16	3	5	5	0
5638	143	17	7	4	4	0
5637	143	15	8	3	3	0
5636	143	1	21	2	2	1
5635	143	6	36	1	1	2
5656	144	3	12	3	3	1
5655	144	22	1	7	7	0
5654	144	18	0	11	11	0
5653	144	21	0	8	8	0
5652	144	20	0	9	9	0
5651	144	19	0	10	10	0
5650	144	16	3	6	6	0
5649	144	17	10	4	4	0
5648	144	15	8	5	5	0
5647	144	1	30	2	2	1
5646	144	6	40	1	1	2
5667	145	3	18	3	3	1
5666	145	22	1	7	7	0
5665	145	18	0	11	11	0
5664	145	21	0	8	8	0
5663	145	20	0	9	9	0
5662	145	19	0	10	10	0
5661	145	16	7	6	6	0
5660	145	17	13	4	4	0
5659	145	15	9	5	5	0
5658	145	1	32	2	2	1
5657	145	6	50	1	1	3
5678	146	3	18	3	3	1
5677	146	22	1	8	8	0
5676	146	18	0	11	11	0
5675	146	21	1	7	7	0
5674	146	20	0	10	10	0
5673	146	19	0	9	9	0
5672	146	16	9	6	6	0
5671	146	17	13	4	4	0
5670	146	15	12	5	5	0
5669	146	1	42	2	2	2
5668	146	6	60	1	1	3
5689	147	3	18	3	3	1
5688	147	22	1	9	9	0
5687	147	18	0	11	11	0
5686	147	21	1	8	8	0
5685	147	20	1	10	10	0
5684	147	19	4	7	7	0
5683	147	16	12	5	5	0
5682	147	17	13	4	4	0
5681	147	15	12	6	6	0
5680	147	1	44	2	2	2
5679	147	6	76	1	1	4
5700	148	3	28	3	3	2
5699	148	22	1	10	10	0
5698	148	18	0	11	11	0
5697	148	21	1	9	9	0
5696	148	20	3	8	8	0
5695	148	19	5	7	7	0
5694	148	16	12	6	6	0
5693	148	17	13	5	5	0
5692	148	15	15	4	4	0
5691	148	1	48	2	2	2
5690	148	6	82	1	1	4
5711	149	3	37	3	3	2
5710	149	22	1	10	10	0
5709	149	18	0	11	11	0
5708	149	21	1	9	9	0
5707	149	20	3	8	8	0
5706	149	19	5	7	7	0
5705	149	16	12	6	6	0
5704	149	17	13	5	5	0
5703	149	15	15	4	4	0
5702	149	1	53	2	2	2
5701	149	6	94	1	1	5
5722	150	3	43	3	3	2
5721	150	22	1	10	10	0
5720	150	18	0	11	11	0
5719	150	21	1	9	9	0
5718	150	20	3	8	8	0
5717	150	19	5	7	7	0
5716	150	16	12	6	6	0
5715	150	17	15	5	5	0
5714	150	15	16	4	4	0
5713	150	1	56	2	2	2
5712	150	6	108	1	1	6
5733	151	3	46	3	3	2
5732	151	22	1	10	10	0
5731	151	18	0	11	11	0
5730	151	21	1	9	9	0
5729	151	20	3	8	8	0
5728	151	19	5	7	7	0
5727	151	16	12	6	6	0
5726	151	17	15	5	5	0
5725	151	15	19	4	4	0
5724	151	1	66	2	2	3
5723	151	6	118	1	1	6
5744	152	3	56	3	3	3
5743	152	22	6	7	7	0
5742	152	18	0	11	11	0
5741	152	21	1	10	10	0
5740	152	20	4	9	9	0
5739	152	19	5	8	8	0
5738	152	16	16	5	5	0
5737	152	17	15	6	6	0
5736	152	15	19	4	4	0
5735	152	1	66	2	2	3
5734	152	6	124	1	1	6
5755	153	3	59	3	3	3
5754	153	22	6	7	7	0
5753	153	18	0	11	11	0
5752	153	21	1	10	10	0
5751	153	20	4	9	9	0
5750	153	19	5	8	8	0
5749	153	16	16	5	5	0
5748	153	17	15	6	6	0
5747	153	15	20	4	4	0
5746	153	1	72	2	2	3
5745	153	6	140	1	1	7
5766	154	3	59	3	3	3
5765	154	22	10	7	7	0
5764	154	18	0	11	11	0
5763	154	21	1	10	10	0
5762	154	20	4	9	9	0
5761	154	19	5	8	8	0
5760	154	16	16	5	5	0
5759	154	17	16	6	6	0
5758	154	15	20	4	4	0
5757	154	1	81	2	2	3
5756	154	6	152	1	1	8
5777	155	3	73	3	3	4
5776	155	22	10	7	7	0
5775	155	18	0	11	11	0
5774	155	21	1	10	10	0
5773	155	20	4	9	9	0
5772	155	19	7	8	8	0
5771	155	16	17	5	5	0
5770	155	17	16	6	6	0
5769	155	15	20	4	4	0
5768	155	1	81	2	2	3
5767	155	6	161	1	1	8
5788	156	3	73	3	3	4
5787	156	22	10	7	7	0
5786	156	18	0	11	11	0
5785	156	21	1	10	10	0
5784	156	20	4	9	9	0
5783	156	19	9	8	8	0
5782	156	16	17	6	6	0
5781	156	17	19	5	5	0
5780	156	15	21	4	4	0
5779	156	1	95	2	2	4
5778	156	6	167	1	1	8
5799	157	3	80	3	3	4
5798	157	22	10	7	7	0
5797	157	18	0	11	11	0
5796	157	21	1	10	10	0
5795	157	20	4	9	9	0
5794	157	19	9	8	8	0
5793	157	16	17	6	6	0
5792	157	17	19	5	5	0
5791	157	15	21	4	4	0
5790	157	1	102	2	2	4
5789	157	6	179	1	1	9
1454	158	6	16	1	1	1
1455	158	3	4	2	2	0
1456	158	16	4	3	3	0
1457	158	22	2	4	4	0
1458	158	18	0	5	5	0
1459	158	20	0	6	6	0
1460	159	6	26	1	1	2
1461	159	3	7	4	4	0
1462	159	16	4	5	5	0
1463	159	22	8	2	2	0
1464	159	18	0	7	7	0
1465	159	20	0	8	8	0
1466	159	17	7	3	3	0
1467	159	21	0	6	6	0
1468	160	6	39	1	1	3
1469	160	3	7	5	5	0
1470	160	16	6	6	6	0
1471	160	22	8	3	3	0
1472	160	18	0	10	10	0
1473	160	20	0	11	11	0
1474	160	17	7	4	4	0
1475	160	21	0	8	8	0
1476	160	1	10	2	2	0
1477	160	15	1	7	7	0
1478	160	19	0	9	9	0
1479	161	6	43	1	1	3
1480	161	3	12	3	3	0
1481	161	16	6	6	6	0
1482	161	22	8	4	4	0
1483	161	18	0	10	10	0
1484	161	20	0	11	11	0
1485	161	17	8	5	5	0
1486	161	21	0	8	8	0
1487	161	1	26	2	2	1
1488	161	15	1	7	7	0
1489	161	19	0	9	9	0
1490	162	6	49	1	1	3
1491	162	3	15	3	3	0
1492	162	16	6	6	6	0
1493	162	22	8	5	5	0
1494	162	18	0	10	10	0
1495	162	20	0	11	11	0
1496	162	17	9	4	4	0
1497	162	21	0	8	8	0
1498	162	1	42	2	2	2
1499	162	15	1	7	7	0
1500	162	19	0	9	9	0
1501	163	6	62	1	1	4
1502	163	3	15	3	3	0
1503	163	16	6	6	6	0
1504	163	22	10	4	4	0
1505	163	18	0	10	10	0
1506	163	20	0	11	11	0
1507	163	17	9	5	5	0
1508	163	21	1	8	8	0
1509	163	1	52	2	2	2
1510	163	15	1	7	7	0
1511	163	19	0	9	9	0
1512	164	6	68	1	1	4
1513	164	3	15	3	3	0
1514	164	16	6	6	6	0
1515	164	22	14	4	4	0
1516	164	18	0	10	10	0
1517	164	20	0	11	11	0
1518	164	17	9	5	5	0
1519	164	21	1	9	9	0
1520	164	1	63	2	2	3
1521	164	15	3	8	8	0
1522	164	19	3	7	7	0
1523	165	6	84	1	1	5
1524	165	3	15	4	4	0
1525	165	16	6	6	6	0
1526	165	22	18	3	3	0
1527	165	18	0	10	10	0
1528	165	20	0	11	11	0
1529	165	17	10	5	5	0
1530	165	21	3	9	9	0
1531	165	1	66	2	2	3
1532	165	15	3	8	8	0
1533	165	19	3	7	7	0
1534	166	6	88	1	1	5
1535	166	3	17	4	4	0
1536	166	16	9	6	6	0
1537	166	22	18	3	3	0
1538	166	18	0	10	10	0
1539	166	20	0	11	11	0
1540	166	17	11	5	5	0
1541	166	21	3	9	9	0
1542	166	1	82	2	2	4
1543	166	15	3	8	8	0
1544	166	19	3	7	7	0
1545	167	6	92	2	2	5
1546	167	3	19	3	3	0
1547	167	16	12	5	5	0
1548	167	22	18	4	4	0
1549	167	18	0	10	10	0
1550	167	20	0	11	11	0
1551	167	17	11	6	6	0
1552	167	21	3	9	9	0
1553	167	1	98	1	1	5
1554	167	15	4	7	7	0
1555	167	19	3	8	8	0
1556	168	6	102	2	2	6
1557	168	3	22	3	3	0
1558	168	16	12	5	5	0
1559	168	22	18	4	4	0
1560	168	18	0	10	10	0
1561	168	20	0	11	11	0
1562	168	17	11	6	6	0
1563	168	21	4	8	8	0
1564	168	1	108	1	1	5
1565	168	15	6	7	7	0
1566	168	19	3	9	9	0
1567	169	6	111	2	2	6
1568	169	3	24	3	3	0
1569	169	16	12	6	6	0
1570	169	22	18	4	4	0
1571	169	18	0	10	10	0
1572	169	20	0	11	11	0
1573	169	17	12	5	5	0
1574	169	21	4	8	8	0
1575	169	1	122	1	1	6
1576	169	15	6	7	7	0
1577	169	19	3	9	9	0
1578	170	6	117	2	2	6
1579	170	3	30	3	3	0
1580	170	16	12	6	6	0
1581	170	22	18	4	4	0
1582	170	18	0	10	10	0
1583	170	20	0	11	11	0
1584	170	17	13	5	5	0
1585	170	21	4	8	8	0
1586	170	1	135	1	1	7
1587	170	15	6	7	7	0
1588	170	19	3	9	9	0
1589	171	6	127	2	2	7
1590	171	3	34	3	3	0
1591	171	16	13	6	6	0
1592	171	22	20	4	4	0
1593	171	18	0	10	10	0
1594	171	20	0	11	11	0
1595	171	17	13	5	5	0
1596	171	21	7	7	7	0
1597	171	1	141	1	1	7
1598	171	15	6	8	8	0
1599	171	19	3	9	9	0
1600	172	6	143	1	1	8
1601	172	3	34	3	3	0
1602	172	16	17	6	6	0
1603	172	22	20	4	4	0
1604	172	18	0	10	10	0
1605	172	20	0	11	11	0
1606	172	17	17	5	5	0
1607	172	21	7	7	7	0
1608	172	1	143	2	2	7
1609	172	15	6	8	8	0
1610	172	19	3	9	9	0
1611	173	6	156	1	1	9
1612	173	3	36	3	3	0
1613	173	16	18	5	5	0
1614	173	22	20	4	4	0
1615	173	18	0	10	10	0
1616	173	20	0	11	11	0
1617	173	17	17	6	6	0
1618	173	21	7	7	7	0
1619	173	1	153	2	2	7
1620	173	15	6	8	8	0
1621	173	19	3	9	9	0
1622	174	6	170	1	1	10
1623	174	3	36	3	3	0
1624	174	16	20	5	5	0
1625	174	22	20	4	4	0
1626	174	18	0	10	10	0
1627	174	20	0	11	11	0
1628	174	17	17	6	6	0
1629	174	21	7	7	7	0
1630	174	1	162	2	2	7
1631	174	15	6	8	8	0
1632	174	19	4	9	9	0
27973	74	4	46	1	1	4
5450	175	21	1	6	6	0
5449	175	24	2	5	5	0
5448	175	22	3	4	4	0
5447	175	3	4	3	3	0
5446	175	17	6	2	2	0
5445	175	6	10	1	1	1
5470	177	16	0	10	10	0
5459	176	18	0	9	9	0
5458	176	20	1	8	8	0
5457	176	1	10	2	2	1
5456	176	21	1	7	7	0
5455	176	24	2	6	6	0
5454	176	22	3	5	5	0
5453	176	3	7	4	4	0
5452	176	17	10	3	3	0
5469	177	15	1	9	9	0
5468	177	18	0	11	11	0
5467	177	20	1	8	8	0
5466	177	1	16	2	2	1
5465	177	21	1	7	7	0
5464	177	24	6	5	5	0
5463	177	22	5	6	6	0
5462	177	3	7	4	4	0
5461	177	17	13	3	3	0
5460	177	6	28	1	1	2
5451	176	6	18	1	1	1
5481	178	16	0	10	10	0
5480	178	15	1	9	9	0
5479	178	18	0	11	11	0
5478	178	20	1	8	8	0
5477	178	1	20	2	2	1
5476	178	21	1	7	7	0
5475	178	24	6	6	6	0
5474	178	22	8	4	4	0
5473	178	3	7	5	5	0
5472	178	17	16	3	3	0
5471	178	6	44	1	1	3
5492	179	16	0	10	10	0
5491	179	15	1	9	9	0
5490	179	18	0	11	11	0
5489	179	20	2	7	7	0
5488	179	1	36	2	2	2
5487	179	21	1	8	8	0
5486	179	24	6	6	6	0
5485	179	22	8	5	5	0
5484	179	3	9	4	4	0
5483	179	17	16	3	3	0
5482	179	6	51	1	1	3
5503	180	16	0	10	10	0
5502	180	15	2	8	8	0
5501	180	18	0	11	11	0
5500	180	20	2	7	7	0
5499	180	1	46	2	2	3
5498	180	21	1	9	9	0
5497	180	24	8	6	6	0
5496	180	22	14	4	4	0
5495	180	3	12	5	5	0
5494	180	17	16	3	3	0
5493	180	6	55	1	1	3
5514	181	16	0	10	10	0
5513	181	15	2	8	8	0
5512	181	18	0	11	11	0
5511	181	20	2	7	7	0
5510	181	1	52	2	2	3
5509	181	21	1	9	9	0
5508	181	24	12	6	6	0
5507	181	22	14	5	5	0
5506	181	3	15	4	4	0
5505	181	17	26	3	3	1
5504	181	6	58	1	1	3
5525	182	16	0	10	10	0
5524	182	15	3	7	7	0
5523	182	18	0	11	11	0
5522	182	20	2	8	8	0
5521	182	1	62	2	2	4
5520	182	21	1	9	9	0
5519	182	24	12	6	6	0
5518	182	22	14	5	5	0
5517	182	3	19	4	4	0
5516	182	17	31	3	3	1
5515	182	6	64	1	1	3
5536	183	16	0	10	10	0
5535	183	15	4	7	7	0
5534	183	18	0	11	11	0
5533	183	20	2	8	8	0
5532	183	1	72	2	2	4
5531	183	21	1	9	9	0
5530	183	24	12	6	6	0
5529	183	22	16	5	5	0
5528	183	3	19	4	4	0
5527	183	17	34	3	3	1
5526	183	6	74	1	1	4
5547	184	16	0	10	10	0
5546	184	15	4	7	7	0
5545	184	18	0	11	11	0
5544	184	20	3	8	8	0
5543	184	1	74	2	2	4
5542	184	21	1	9	9	0
5541	184	24	12	6	6	0
5540	184	22	16	5	5	0
5539	184	3	22	4	4	0
5538	184	17	38	3	3	1
5537	184	6	90	1	1	5
5558	185	16	0	10	10	0
5557	185	15	4	7	7	0
5556	185	18	0	11	11	0
5555	185	20	3	8	8	0
5554	185	1	90	2	2	5
5553	185	21	1	9	9	0
5552	185	24	14	6	6	0
5551	185	22	16	5	5	0
5550	185	3	22	4	4	0
5549	185	17	42	3	3	1
5548	185	6	94	1	1	5
5569	186	16	0	10	10	0
5568	186	15	4	7	7	0
5567	186	18	0	11	11	0
5566	186	20	3	8	8	0
5565	186	1	106	1	1	6
5564	186	21	1	9	9	0
5563	186	24	14	6	6	0
5562	186	22	16	5	5	0
5561	186	3	24	4	4	0
5560	186	17	47	3	3	1
5559	186	6	97	2	2	5
5580	187	16	0	10	10	0
5579	187	15	4	7	7	0
5578	187	18	0	11	11	0
5577	187	20	3	8	8	0
5576	187	1	108	1	1	6
5575	187	21	1	9	9	0
5574	187	24	17	5	5	0
5573	187	22	16	6	6	0
5572	187	3	30	4	4	0
5571	187	17	57	3	3	2
5570	187	6	102	2	2	5
5591	188	16	0	11	11	0
5590	188	15	4	8	8	0
5589	188	18	1	10	10	0
5588	188	20	9	7	7	0
5587	188	1	110	1	1	6
5586	188	21	1	9	9	0
5585	188	24	31	5	5	1
5584	188	22	16	6	6	0
5583	188	3	33	4	4	0
5582	188	17	57	3	3	2
5581	188	6	102	2	2	5
5602	189	16	0	11	11	0
5601	189	15	4	8	8	0
5600	189	18	1	10	10	0
5599	189	20	9	7	7	0
5598	189	1	114	2	2	6
5597	189	21	1	9	9	0
5596	189	24	36	4	4	1
5595	189	22	16	6	6	0
5594	189	3	33	5	5	0
5593	189	17	58	3	3	2
5592	189	6	118	1	1	6
5613	190	16	0	11	11	0
5612	190	15	5	8	8	0
5611	190	18	1	10	10	0
5610	190	20	9	7	7	0
5609	190	1	124	2	2	7
5608	190	21	1	9	9	0
5607	190	24	36	4	4	1
5606	190	22	16	6	6	0
5605	190	3	35	5	5	0
5604	190	17	61	3	3	2
5603	190	6	128	1	1	6
2055	191	1	16	1	1	1
2056	191	3	6	2	2	0
2057	191	6	3	3	3	0
2058	191	15	1	4	4	0
2059	191	22	0	5	5	0
2060	191	17	0	6	6	0
2061	191	20	0	7	7	0
2062	192	1	32	1	1	2
2063	192	3	8	2	2	0
2064	192	6	7	3	3	0
2065	192	15	1	5	5	0
2066	192	22	4	4	4	0
2067	192	17	0	6	6	0
2068	192	20	0	7	7	0
2069	192	24	0	8	8	0
2070	193	1	39	1	1	2
2071	193	3	8	3	3	0
2072	193	6	21	2	2	1
2073	193	15	3	5	5	0
2074	193	22	7	4	4	0
2075	193	17	0	6	6	0
2076	193	20	0	7	7	0
2077	193	24	0	8	8	0
2078	193	25	0	9	9	0
2079	193	18	0	10	10	0
2080	194	1	49	1	1	3
2081	194	3	13	3	3	0
2082	194	6	31	2	2	1
2083	194	15	4	5	5	0
2084	194	22	7	4	4	0
2085	194	17	0	6	6	0
2086	194	20	0	8	8	0
2087	194	24	0	10	10	0
2088	194	25	0	11	11	0
2089	194	18	0	7	7	0
2090	194	21	0	9	9	0
2091	195	1	65	1	1	4
2092	195	3	14	3	3	0
2093	195	6	35	2	2	1
2094	195	15	4	5	5	0
2095	195	22	10	4	4	0
2096	195	17	0	7	7	0
2097	195	20	0	9	9	0
2098	195	24	2	6	6	0
2099	195	25	0	11	11	0
2100	195	18	0	8	8	0
2101	195	21	0	10	10	0
2102	196	1	75	1	1	5
2103	196	3	16	4	4	0
2104	196	6	39	2	2	1
2105	196	15	4	6	6	0
2106	196	22	16	3	3	0
2107	196	17	0	8	8	0
2108	196	20	0	10	10	0
2109	196	24	2	7	7	0
2110	196	25	0	11	11	0
2111	196	18	0	9	9	0
2112	196	21	4	5	5	0
2113	197	1	75	1	1	5
2114	197	3	16	4	4	0
2115	197	6	53	2	2	2
2116	197	15	4	7	7	0
2117	197	22	25	3	3	0
2118	197	17	0	8	8	0
2119	197	20	0	11	11	0
2120	197	24	5	5	5	0
2121	197	25	0	10	10	0
2122	197	18	0	9	9	0
2123	197	21	4	6	6	0
2124	198	1	80	1	1	5
2125	198	3	19	4	4	0
2126	198	6	69	2	2	3
2127	198	15	4	7	7	0
2128	198	22	27	3	3	0
2129	198	17	0	8	8	0
2130	198	20	0	11	11	0
2131	198	24	5	5	5	0
2132	198	25	0	10	10	0
2133	198	18	0	9	9	0
2134	198	21	4	6	6	0
2135	199	1	86	1	1	5
2136	199	3	19	4	4	0
2137	199	6	83	2	2	4
2138	199	15	4	7	7	0
2139	199	22	32	3	3	0
2140	199	17	1	8	8	0
2141	199	20	0	11	11	0
2142	199	24	5	5	5	0
2143	199	25	0	10	10	0
2144	199	18	0	9	9	0
2145	199	21	4	6	6	0
2146	200	1	102	1	1	6
2147	200	3	20	4	4	0
2148	200	6	90	2	2	4
2149	200	15	4	7	7	0
2150	200	22	32	3	3	0
2151	200	17	3	8	8	0
2152	200	20	0	11	11	0
2153	200	24	5	5	5	0
2154	200	25	0	10	10	0
2155	200	18	0	9	9	0
2156	200	21	4	6	6	0
2157	201	1	118	1	1	7
2158	201	3	24	4	4	0
2159	201	6	92	2	2	4
2160	201	15	4	8	8	0
2161	201	22	32	3	3	0
2162	201	17	7	5	5	0
2163	201	20	0	11	11	0
2164	201	24	5	6	6	0
2165	201	25	0	10	10	0
2166	201	18	0	9	9	0
2167	201	21	4	7	7	0
2168	202	1	125	1	1	7
2169	202	3	30	4	4	0
2170	202	6	102	2	2	5
2171	202	15	4	8	8	0
2172	202	22	32	3	3	0
2173	202	17	10	5	5	0
2174	202	20	0	11	11	0
2175	202	24	5	6	6	0
2176	202	25	0	10	10	0
2177	202	18	0	9	9	0
2178	202	21	4	7	7	0
2179	203	1	125	1	1	7
2180	203	3	33	3	3	0
2181	203	6	102	2	2	5
2182	203	15	8	6	6	0
2183	203	22	32	4	4	0
2184	203	17	26	5	5	1
2185	203	20	1	9	9	0
2186	203	24	5	8	8	0
2187	203	25	0	11	11	0
2188	203	18	0	10	10	0
2189	203	21	6	7	7	0
2190	204	1	128	1	1	7
2191	204	3	33	3	3	0
2192	204	6	118	2	2	6
2193	204	15	10	6	6	0
2194	204	22	32	4	4	0
2195	204	17	31	5	5	1
2196	204	20	1	9	9	0
2197	204	24	5	8	8	0
2198	204	25	0	11	11	0
2199	204	18	0	10	10	0
2200	204	21	6	7	7	0
2201	205	1	142	1	1	8
2202	205	3	35	3	3	0
2203	205	6	127	2	2	6
2204	205	15	10	6	6	0
2205	205	22	33	4	4	0
2206	205	17	31	5	5	1
2207	205	20	1	9	9	0
2208	205	24	5	8	8	0
2209	205	25	0	11	11	0
2210	205	18	0	10	10	0
2211	205	21	6	7	7	0
2212	206	1	156	1	1	9
2213	206	3	38	3	3	0
2214	206	6	133	2	2	6
2215	206	15	10	6	6	0
2216	206	22	33	5	5	0
2217	206	17	34	4	4	1
2218	206	20	1	9	9	0
2219	206	24	5	8	8	0
2220	206	25	0	11	11	0
2221	206	18	0	10	10	0
2222	206	21	6	7	7	0
5257	207	21	0	8	8	0
5256	207	18	0	7	7	0
5255	207	3	0	6	6	0
5254	207	15	1	5	5	0
5253	207	20	2	4	4	0
5252	207	22	3	3	3	0
5251	207	6	6	2	2	0
5250	207	1	14	1	1	1
5267	208	25	0	10	10	0
5266	208	17	0	7	7	0
5265	208	21	0	9	9	0
5264	208	18	0	8	8	0
5263	208	3	10	2	2	1
5262	208	15	1	6	6	0
5261	208	20	6	5	5	0
5260	208	22	10	3	3	0
5259	208	6	8	4	4	0
5258	208	1	17	1	1	1
5278	209	24	0	11	11	0
5277	209	25	0	8	8	0
5276	209	17	4	6	6	0
5275	209	21	0	10	10	0
5274	209	18	0	9	9	0
5273	209	3	20	1	1	2
5272	209	15	4	7	7	0
5271	209	20	6	5	5	0
5270	209	22	11	4	4	0
5269	209	6	14	3	3	0
5268	209	1	19	2	2	1
5289	210	24	0	11	11	0
5288	210	25	0	8	8	0
5287	210	17	7	5	5	0
5286	210	21	0	10	10	0
5285	210	18	0	9	9	0
5284	210	3	30	1	1	3
5283	210	15	4	7	7	0
5282	210	20	6	6	6	0
5281	210	22	13	4	4	0
5280	210	6	24	2	2	0
5279	210	1	20	3	3	1
5300	211	24	6	7	7	0
5299	211	25	2	9	9	0
5298	211	17	8	6	6	0
5297	211	21	0	11	11	0
5296	211	18	0	10	10	0
5295	211	3	30	2	2	3
5294	211	15	4	8	8	0
5293	211	20	9	5	5	0
5292	211	22	13	4	4	0
[truncated: 10,722 more rows]
