# Supplementary material for: Bayesian analysis of Formula One race results: disentangling driver skill and constructor advantage
Source: J Quant Anal Sports. 2023 Jul 25;19(4):273–93. doi: 10.1515/jqas-2022-0021 (PMC10660124; doi:10.1515/jqas-2022-0021)
Supplement: Supplementary file 1 — Supplementary Material Details [file j_jqas-2022-0021_suppl_001.zip › dat/f1db_csv/drivers.csv]

driverId	driverRef	number	code	forename	surname	dob	nationality	url
1	hamilton	44	HAM	Lewis	Hamilton	1985-01-07	British	http://en.wikipedia.org/wiki/Lewis_Hamilton
2	heidfeld	\N	HEI	Nick	Heidfeld	1977-05-10	German	http://en.wikipedia.org/wiki/Nick_Heidfeld
3	rosberg	6	ROS	Nico	Rosberg	1985-06-27	German	http://en.wikipedia.org/wiki/Nico_Rosberg
4	alonso	14	ALO	Fernando	Alonso	1981-07-29	Spanish	http://en.wikipedia.org/wiki/Fernando_Alonso
5	kovalainen	\N	KOV	Heikki	Kovalainen	1981-10-19	Finnish	http://en.wikipedia.org/wiki/Heikki_Kovalainen
6	nakajima	\N	NAK	Kazuki	Nakajima	1985-01-11	Japanese	http://en.wikipedia.org/wiki/Kazuki_Nakajima
7	bourdais	\N	BOU	Sébastien	Bourdais	1979-02-28	French	http://en.wikipedia.org/wiki/S%C3%A9bastien_Bourdais
8	raikkonen	7	RAI	Kimi	Räikkönen	1979-10-17	Finnish	http://en.wikipedia.org/wiki/Kimi_R%C3%A4ikk%C3%B6nen
9	kubica	88	KUB	Robert	Kubica	1984-12-07	Polish	http://en.wikipedia.org/wiki/Robert_Kubica
10	glock	\N	GLO	Timo	Glock	1982-03-18	German	http://en.wikipedia.org/wiki/Timo_Glock
11	sato	\N	SAT	Takuma	Sato	1977-01-28	Japanese	http://en.wikipedia.org/wiki/Takuma_Sato
12	piquet_jr	\N	PIQ	Nelson	Piquet Jr.	1985-07-25	Brazilian	http://en.wikipedia.org/wiki/Nelson_Piquet,_Jr.
13	massa	19	MAS	Felipe	Massa	1981-04-25	Brazilian	http://en.wikipedia.org/wiki/Felipe_Massa
14	coulthard	\N	COU	David	Coulthard	1971-03-27	British	http://en.wikipedia.org/wiki/David_Coulthard
15	trulli	\N	TRU	Jarno	Trulli	1974-07-13	Italian	http://en.wikipedia.org/wiki/Jarno_Trulli
16	sutil	99	SUT	Adrian	Sutil	1983-01-11	German	http://en.wikipedia.org/wiki/Adrian_Sutil
17	webber	\N	WEB	Mark	Webber	1976-08-27	Australian	http://en.wikipedia.org/wiki/Mark_Webber_(racing_driver)
18	button	22	BUT	Jenson	Button	1980-01-19	British	http://en.wikipedia.org/wiki/Jenson_Button
19	davidson	\N	DAV	Anthony	Davidson	1979-04-18	British	http://en.wikipedia.org/wiki/Anthony_Davidson
20	vettel	5	VET	Sebastian	Vettel	1987-07-03	German	http://en.wikipedia.org/wiki/Sebastian_Vettel
21	fisichella	\N	FIS	Giancarlo	Fisichella	1973-01-14	Italian	http://en.wikipedia.org/wiki/Giancarlo_Fisichella
22	barrichello	\N	BAR	Rubens	Barrichello	1972-05-23	Brazilian	http://en.wikipedia.org/wiki/Rubens_Barrichello
23	ralf_schumacher	\N	SCH	Ralf	Schumacher	1975-06-30	German	http://en.wikipedia.org/wiki/Ralf_Schumacher
24	liuzzi	\N	LIU	Vitantonio	Liuzzi	1980-08-06	Italian	http://en.wikipedia.org/wiki/Vitantonio_Liuzzi
25	wurz	\N	WUR	Alexander	Wurz	1974-02-15	Austrian	http://en.wikipedia.org/wiki/Alexander_Wurz
26	speed	\N	SPE	Scott	Speed	1983-01-24	American	http://en.wikipedia.org/wiki/Scott_Speed
27	albers	\N	ALB	Christijan	Albers	1979-04-16	Dutch	http://en.wikipedia.org/wiki/Christijan_Albers
28	markus_winkelhock	\N	WIN	Markus	Winkelhock	1980-06-13	German	http://en.wikipedia.org/wiki/Markus_Winkelhock
29	yamamoto	\N	YAM	Sakon	Yamamoto	1982-07-09	Japanese	http://en.wikipedia.org/wiki/Sakon_Yamamoto
30	michael_schumacher	\N	MSC	Michael	Schumacher	1969-01-03	German	http://en.wikipedia.org/wiki/Michael_Schumacher
31	montoya	\N	MON	Juan	Pablo Montoya	1975-09-20	Colombian	http://en.wikipedia.org/wiki/Juan_Pablo_Montoya
32	klien	\N	KLI	Christian	Klien	1983-02-07	Austrian	http://en.wikipedia.org/wiki/Christian_Klien
33	monteiro	\N	TMO	Tiago	Monteiro	1976-07-24	Portuguese	http://en.wikipedia.org/wiki/Tiago_Monteiro
34	ide	\N	IDE	Yuji	Ide	1975-01-21	Japanese	http://en.wikipedia.org/wiki/Yuji_Ide
35	villeneuve	\N	VIL	Jacques	Villeneuve	1971-04-09	Canadian	http://en.wikipedia.org/wiki/Jacques_Villeneuve
36	montagny	\N	FMO	Franck	Montagny	1978-01-05	French	http://en.wikipedia.org/wiki/Franck_Montagny
37	rosa	\N	DLR	Pedro	de la Rosa	1971-02-24	Spanish	http://en.wikipedia.org/wiki/Pedro_de_la_Rosa
38	doornbos	\N	DOO	Robert	Doornbos	1981-09-23	Dutch	http://en.wikipedia.org/wiki/Robert_Doornbos
39	karthikeyan	\N	KAR	Narain	Karthikeyan	1977-01-14	Indian	http://en.wikipedia.org/wiki/Narain_Karthikeyan
40	friesacher	\N	FRI	Patrick	Friesacher	1980-09-26	Austrian	http://en.wikipedia.org/wiki/Patrick_Friesacher
41	zonta	\N	ZON	Ricardo	Zonta	1976-03-23	Brazilian	http://en.wikipedia.org/wiki/Ricardo_Zonta
42	pizzonia	\N	PIZ	Antônio	Pizzonia	1980-09-11	Brazilian	http://en.wikipedia.org/wiki/Ant%C3%B4nio_Pizzonia
43	matta	\N	\N	Cristiano	da Matta	1973-09-19	Brazilian	http://en.wikipedia.org/wiki/Cristiano_da_Matta
44	panis	\N	\N	Olivier	Panis	1966-09-02	French	http://en.wikipedia.org/wiki/Olivier_Panis
45	pantano	\N	\N	Giorgio	Pantano	1979-02-04	Italian	http://en.wikipedia.org/wiki/Giorgio_Pantano
46	bruni	\N	\N	Gianmaria	Bruni	1981-05-30	Italian	http://en.wikipedia.org/wiki/Gianmaria_Bruni
47	baumgartner	\N	\N	Zsolt	Baumgartner	1981-01-01	Hungarian	http://en.wikipedia.org/wiki/Zsolt_Baumgartner
48	gene	\N	\N	Marc	Gené	1974-03-29	Spanish	http://en.wikipedia.org/wiki/Marc_Gen%C3%A9
49	frentzen	\N	\N	Heinz-Harald	Frentzen	1967-05-18	German	http://en.wikipedia.org/wiki/Heinz-Harald_Frentzen
50	verstappen	\N	\N	Jos	Verstappen	1972-03-04	Dutch	http://en.wikipedia.org/wiki/Jos_Verstappen
51	wilson	\N	\N	Justin	Wilson	1978-07-31	British	http://en.wikipedia.org/wiki/Justin_Wilson_(racing_driver)
52	firman	\N	\N	Ralph	Firman	1975-05-20	Irish	http://en.wikipedia.org/wiki/Ralph_Firman
53	kiesa	\N	\N	Nicolas	Kiesa	1978-03-03	Danish	http://en.wikipedia.org/wiki/Nicolas_Kiesa
54	burti	\N	\N	Luciano	Burti	1975-03-05	Brazilian	http://en.wikipedia.org/wiki/Luciano_Burti
55	alesi	\N	\N	Jean	Alesi	1964-06-11	French	http://en.wikipedia.org/wiki/Jean_Alesi
56	irvine	\N	\N	Eddie	Irvine	1965-11-10	British	http://en.wikipedia.org/wiki/Eddie_Irvine
57	hakkinen	\N	\N	Mika	Häkkinen	1968-09-28	Finnish	http://en.wikipedia.org/wiki/Mika_H%C3%A4kkinen
58	marques	\N	\N	Tarso	Marques	1976-01-19	Brazilian	http://en.wikipedia.org/wiki/Tarso_Marques
59	bernoldi	\N	\N	Enrique	Bernoldi	1978-10-19	Brazilian	http://en.wikipedia.org/wiki/Enrique_Bernoldi
60	mazzacane	\N	\N	Gastón	Mazzacane	1975-05-08	Argentine	http://en.wikipedia.org/wiki/Gast%C3%B3n_Mazzacane
61	enge	\N	\N	Tomáš	Enge	1976-09-11	Czech	http://en.wikipedia.org/wiki/Tom%C3%A1%C5%A1_Enge
62	yoong	\N	\N	Alex	Yoong	1976-07-20	Malaysian	http://en.wikipedia.org/wiki/Alex_Yoong
63	salo	\N	\N	Mika	Salo	1966-11-30	Finnish	http://en.wikipedia.org/wiki/Mika_Salo
64	diniz	\N	\N	Pedro	Diniz	1970-05-22	Brazilian	http://en.wikipedia.org/wiki/Pedro_Diniz
65	herbert	\N	\N	Johnny	Herbert	1964-06-25	British	http://en.wikipedia.org/wiki/Johnny_Herbert
66	mcnish	\N	\N	Allan	McNish	1969-12-29	British	http://en.wikipedia.org/wiki/Allan_McNish
67	buemi	\N	BUE	Sébastien	Buemi	1988-10-31	Swiss	http://en.wikipedia.org/wiki/S%C3%A9bastien_Buemi
68	takagi	\N	\N	Toranosuke	Takagi	1974-02-12	Japanese	http://en.wikipedia.org/wiki/Toranosuke_Takagi
69	badoer	\N	BAD	Luca	Badoer	1971-01-25	Italian	http://en.wikipedia.org/wiki/Luca_Badoer
70	zanardi	\N	\N	Alessandro	Zanardi	1966-10-23	Italian	http://en.wikipedia.org/wiki/Alex_Zanardi
71	damon_hill	\N	\N	Damon	Hill	1960-09-17	British	http://en.wikipedia.org/wiki/Damon_Hill
72	sarrazin	\N	\N	Stéphane	Sarrazin	1975-11-02	French	http://en.wikipedia.org/wiki/St%C3%A9phane_Sarrazin
73	rosset	\N	\N	Ricardo	Rosset	1968-07-27	Brazilian	http://en.wikipedia.org/wiki/Ricardo_Rosset
74	tuero	\N	\N	Esteban	Tuero	1978-04-22	Argentine	http://en.wikipedia.org/wiki/Esteban_Tuero
75	nakano	\N	\N	Shinji	Nakano	1971-04-01	Japanese	http://en.wikipedia.org/wiki/Shinji_Nakano
76	magnussen	\N	MAG	Jan	Magnussen	1973-07-04	Danish	http://en.wikipedia.org/wiki/Jan_Magnussen
77	berger	\N	\N	Gerhard	Berger	1959-08-27	Austrian	http://en.wikipedia.org/wiki/Gerhard_Berger
78	larini	\N	\N	Nicola	Larini	1964-03-19	Italian	http://en.wikipedia.org/wiki/Nicola_Larini
79	katayama	\N	\N	Ukyo	Katayama	1963-05-29	Japanese	http://en.wikipedia.org/wiki/Ukyo_Katayama
80	sospiri	\N	\N	Vincenzo	Sospiri	1966-10-07	Italian	http://en.wikipedia.org/wiki/Vincenzo_Sospiri
81	morbidelli	\N	\N	Gianni	Morbidelli	1968-01-13	Italian	http://en.wikipedia.org/wiki/Gianni_Morbidelli
82	fontana	\N	\N	Norberto	Fontana	1975-01-20	Argentine	http://en.wikipedia.org/wiki/Norberto_Fontana
83	lamy	\N	\N	Pedro	Lamy	1972-03-20	Portuguese	http://en.wikipedia.org/wiki/Pedro_Lamy
84	brundle	\N	\N	Martin	Brundle	1959-06-01	British	http://en.wikipedia.org/wiki/Martin_Brundle
85	montermini	\N	\N	Andrea	Montermini	1964-05-30	Italian	http://en.wikipedia.org/wiki/Andrea_Montermini
86	lavaggi	\N	\N	Giovanni	Lavaggi	1958-02-18	Italian	http://en.wikipedia.org/wiki/Giovanni_Lavaggi
87	blundell	\N	\N	Mark	Blundell	1966-04-08	British	http://en.wikipedia.org/wiki/Mark_Blundell
88	suzuki	\N	\N	Aguri	Suzuki	1960-09-08	Japanese	http://en.wikipedia.org/wiki/Aguri_Suzuki
89	inoue	\N	\N	Taki	Inoue	1963-09-05	Japanese	http://en.wikipedia.org/wiki/Taki_Inoue
90	moreno	\N	\N	Roberto	Moreno	1959-02-11	Brazilian	http://en.wikipedia.org/wiki/Roberto_Moreno
91	wendlinger	\N	\N	Karl	Wendlinger	1968-12-20	Austrian	http://en.wikipedia.org/wiki/Karl_Wendlinger
92	gachot	\N	\N	Bertrand	Gachot	1962-12-23	Belgian	http://en.wikipedia.org/wiki/Bertrand_Gachot
93	schiattarella	\N	\N	Domenico	Schiattarella	1967-11-17	Italian	http://en.wikipedia.org/wiki/Domenico_Schiattarella
94	martini	\N	\N	Pierluigi	Martini	1961-04-23	Italian	http://en.wikipedia.org/wiki/Pierluigi_Martini
95	mansell	\N	\N	Nigel	Mansell	1953-08-08	British	http://en.wikipedia.org/wiki/Nigel_Mansell
96	boullion	\N	\N	Jean-Christophe	Boullion	1969-12-27	French	http://en.wikipedia.org/wiki/Jean-Christophe_Boullion
97	papis	\N	\N	Massimiliano	Papis	1969-10-03	Italian	http://en.wikipedia.org/wiki/Massimiliano_Papis
98	deletraz	\N	\N	Jean-Denis	Délétraz	1963-10-01	Swiss	http://en.wikipedia.org/wiki/Jean-Denis_Deletraz
99	tarquini	\N	\N	Gabriele	Tarquini	1962-03-02	Italian	http://en.wikipedia.org/wiki/Gabriele_Tarquini
100	comas	\N	\N	Érik	Comas	1963-09-28	French	http://en.wikipedia.org/wiki/%C3%89rik_Comas
101	brabham	\N	\N	David	Brabham	1965-09-05	Australian	http://en.wikipedia.org/wiki/David_Brabham
102	senna	\N	\N	Ayrton	Senna	1960-03-21	Brazilian	http://en.wikipedia.org/wiki/Ayrton_Senna
103	bernard	\N	\N	Éric	Bernard	1964-08-24	French	http://en.wikipedia.org/wiki/%C3%89ric_Bernard
104	fittipaldi	\N	\N	Christian	Fittipaldi	1971-01-18	Brazilian	http://en.wikipedia.org/wiki/Christian_Fittipaldi
105	alboreto	\N	\N	Michele	Alboreto	1956-12-23	Italian	http://en.wikipedia.org/wiki/Michele_Alboreto
106	beretta	\N	\N	Olivier	Beretta	1969-11-23	Monegasque	http://en.wikipedia.org/wiki/Olivier_Beretta
107	ratzenberger	\N	\N	Roland	Ratzenberger	1960-07-04	Austrian	http://en.wikipedia.org/wiki/Roland_Ratzenberger
108	belmondo	\N	\N	Paul	Belmondo	1963-04-23	French	http://en.wikipedia.org/wiki/Paul_Belmondo
109	lehto	\N	\N	Jyrki	Järvilehto	1966-01-31	Finnish	http://en.wikipedia.org/wiki/Jyrki_J%C3%A4rvilehto
110	cesaris	\N	\N	Andrea	de Cesaris	1959-05-31	Italian	http://en.wikipedia.org/wiki/Andrea_de_Cesaris
111	gounon	\N	\N	Jean-Marc	Gounon	1963-01-01	French	http://en.wikipedia.org/wiki/Jean-Marc_Gounon
112	alliot	\N	\N	Philippe	Alliot	1954-07-27	French	http://en.wikipedia.org/wiki/Philippe_Alliot
113	adams	\N	\N	Philippe	Adams	1969-11-19	Belgian	http://en.wikipedia.org/wiki/Philippe_Adams
114	dalmas	\N	\N	Yannick	Dalmas	1961-07-28	French	http://en.wikipedia.org/wiki/Yannick_Dalmas
115	noda	\N	\N	Hideki	Noda	1969-03-07	Japanese	http://en.wikipedia.org/wiki/Hideki_Noda
116	lagorce	\N	\N	Franck	Lagorce	1968-09-01	French	http://en.wikipedia.org/wiki/Franck_Lagorce
117	prost	\N	\N	Alain	Prost	1955-02-24	French	http://en.wikipedia.org/wiki/Alain_Prost
118	warwick	\N	\N	Derek	Warwick	1954-08-27	British	http://en.wikipedia.org/wiki/Derek_Warwick
119	patrese	\N	\N	Riccardo	Patrese	1954-04-17	Italian	http://en.wikipedia.org/wiki/Riccardo_Patrese
120	barbazza	\N	\N	Fabrizio	Barbazza	1963-04-02	Italian	http://en.wikipedia.org/wiki/Fabrizio_Barbazza
121	andretti	\N	\N	Michael	Andretti	1962-10-05	American	http://en.wikipedia.org/wiki/Michael_Andretti
122	capelli	\N	\N	Ivan	Capelli	1963-05-24	Italian	http://en.wikipedia.org/wiki/Ivan_Capelli
123	boutsen	\N	\N	Thierry	Boutsen	1957-07-13	Belgian	http://en.wikipedia.org/wiki/Thierry_Boutsen
124	apicella	\N	\N	Marco	Apicella	1965-10-07	Italian	http://en.wikipedia.org/wiki/Marco_Apicella
125	naspetti	\N	\N	Emanuele	Naspetti	1968-02-24	Italian	http://en.wikipedia.org/wiki/Emanuele_Naspetti
126	toshio_suzuki	\N	\N	Toshio	Suzuki	1955-03-10	Japanese	http://en.wikipedia.org/wiki/Toshio_Suzuki_(driver)
127	gugelmin	\N	\N	Maurício	Gugelmin	1963-04-20	Brazilian	http://en.wikipedia.org/wiki/Maur%C3%ADcio_Gugelmin
128	poele	\N	\N	Eric	van de Poele	1961-09-30	Belgian	http://en.wikipedia.org/wiki/Eric_van_de_Poele
129	grouillard	\N	\N	Olivier	Grouillard	1958-09-02	French	http://en.wikipedia.org/wiki/Olivier_Grouillard
130	chiesa	\N	\N	Andrea	Chiesa	1964-05-06	Swiss	http://en.wikipedia.org/wiki/Andrea_Chiesa
131	modena	\N	\N	Stefano	Modena	1963-05-12	Italian	http://en.wikipedia.org/wiki/Stefano_Modena
132	amati	\N	\N	Giovanna	Amati	1959-07-20	Italian	http://en.wikipedia.org/wiki/Giovanna_Amati
133	caffi	\N	\N	Alex	Caffi	1964-03-18	Italian	http://en.wikipedia.org/wiki/Alex_Caffi
134	bertaggia	\N	\N	Enrico	Bertaggia	1964-09-19	Italian	http://en.wikipedia.org/wiki/Enrico_Bertaggia
135	mccarthy	\N	\N	Perry	McCarthy	1961-03-03	British	http://en.wikipedia.org/wiki/Perry_McCarthy
136	lammers	\N	\N	Jan	Lammers	1956-06-02	Dutch	http://en.wikipedia.org/wiki/Jan_Lammers
137	piquet	\N	\N	Nelson	Piquet	1952-08-17	Brazilian	http://en.wikipedia.org/wiki/Nelson_Piquet
138	satoru_nakajima	\N	\N	Satoru	Nakajima	1953-02-23	Japanese	http://en.wikipedia.org/wiki/Satoru_Nakajima
139	pirro	\N	\N	Emanuele	Pirro	1962-01-12	Italian	http://en.wikipedia.org/wiki/Emanuele_Pirro
140	johansson	\N	\N	Stefan	Johansson	1956-09-08	Swedish	http://en.wikipedia.org/wiki/Stefan_Johansson
141	bailey	\N	\N	Julian	Bailey	1961-10-09	British	http://en.wikipedia.org/wiki/Julian_Bailey
142	chaves	\N	\N	Pedro	Chaves	1965-02-27	Portuguese	http://en.wikipedia.org/wiki/Pedro_Chaves
143	bartels	\N	\N	Michael	Bartels	1968-03-08	German	http://en.wikipedia.org/wiki/Michael_Bartels
144	hattori	\N	\N	Naoki	Hattori	1966-06-13	Japanese	http://en.wikipedia.org/wiki/Naoki_Hattori
145	nannini	\N	\N	Alessandro	Nannini	1959-07-07	Italian	http://en.wikipedia.org/wiki/Alessandro_Nannini
146	schneider	\N	\N	Bernd	Schneider	1964-07-20	German	http://en.wikipedia.org/wiki/Bernd_Schneider_(racecar_driver)
147	barilla	\N	\N	Paolo	Barilla	1961-04-20	Italian	http://en.wikipedia.org/wiki/Paolo_Barilla
148	foitek	\N	\N	Gregor	Foitek	1965-03-27	Swiss	http://en.wikipedia.org/wiki/Gregor_Foitek
149	langes	\N	\N	Claudio	Langes	1960-07-20	Italian	http://en.wikipedia.org/wiki/Claudio_Langes
150	gary_brabham	\N	\N	Gary	Brabham	1961-03-29	Australian	http://en.wikipedia.org/wiki/Gary_Brabham
151	donnelly	\N	\N	Martin	Donnelly	1964-03-26	British	http://en.wikipedia.org/wiki/Martin_Donnelly_(racing_driver)
152	giacomelli	\N	\N	Bruno	Giacomelli	1952-09-10	Italian	http://en.wikipedia.org/wiki/Bruno_Giacomelli
153	alguersuari	\N	ALG	Jaime	Alguersuari	1990-03-23	Spanish	http://en.wikipedia.org/wiki/Jaime_Alguersuari
154	grosjean	8	GRO	Romain	Grosjean	1986-04-17	French	http://en.wikipedia.org/wiki/Romain_Grosjean
155	kobayashi	10	KOB	Kamui	Kobayashi	1986-09-13	Japanese	http://en.wikipedia.org/wiki/Kamui_Kobayashi
156	palmer	\N	\N	Jonathan	Palmer	1956-11-07	British	http://en.wikipedia.org/wiki/Jonathan_Palmer
157	danner	\N	\N	Christian	Danner	1958-04-04	German	http://en.wikipedia.org/wiki/Christian_Danner
158	cheever	\N	\N	Eddie	Cheever	1958-01-10	American	http://en.wikipedia.org/wiki/Eddie_Cheever
159	sala	\N	\N	Luis	Pérez-Sala	1959-05-15	Spanish	http://en.wikipedia.org/wiki/Luis_Perez-Sala
160	ghinzani	\N	\N	Piercarlo	Ghinzani	1952-01-16	Italian	http://en.wikipedia.org/wiki/Piercarlo_Ghinzani
161	weidler	\N	\N	Volker	Weidler	1962-03-18	German	http://en.wikipedia.org/wiki/Volker_Weidler
162	raphanel	\N	\N	Pierre-Henri	Raphanel	1961-05-27	French	http://en.wikipedia.org/wiki/Pierre-Henri_Raphanel
163	arnoux	\N	\N	René	Arnoux	1948-07-04	French	http://en.wikipedia.org/wiki/Ren%C3%A9_Arnoux
164	joachim_winkelhock	\N	\N	Joachim	Winkelhock	1960-10-24	German	http://en.wikipedia.org/wiki/Joachim_Winkelhock
165	larrauri	\N	\N	Oscar	Larrauri	1954-08-19	Argentine	http://en.wikipedia.org/wiki/Oscar_Larrauri
166	streiff	\N	\N	Philippe	Streiff	1955-06-26	French	http://en.wikipedia.org/wiki/Philippe_Streiff
167	campos	\N	\N	Adrián	Campos	1960-06-17	Spanish	http://en.wikipedia.org/wiki/Adri%C3%A1n_Campos
168	schlesser	\N	\N	Jean-Louis	Schlesser	1948-09-12	French	http://en.wikipedia.org/wiki/Jean-Louis_Schlesser
169	fabre	\N	\N	Pascal	Fabre	1960-01-09	French	http://en.wikipedia.org/wiki/Pascal_Fabre
170	fabi	\N	\N	Teo	Fabi	1955-03-09	Italian	http://en.wikipedia.org/wiki/Teo_Fabi
171	forini	\N	\N	Franco	Forini	1958-09-22	Swiss	http://en.wikipedia.org/wiki/Franco_Forini
172	laffite	\N	\N	Jacques	Laffite	1943-11-21	French	http://en.wikipedia.org/wiki/Jacques_Laffite
173	angelis	\N	\N	Elio	de Angelis	1958-03-26	Italian	http://en.wikipedia.org/wiki/Elio_de_Angelis
174	dumfries	\N	\N	Johnny	Dumfries	1958-04-26	British	http://en.wikipedia.org/wiki/Johnny_Dumfries
175	tambay	\N	\N	Patrick	Tambay	1949-06-25	French	http://en.wikipedia.org/wiki/Patrick_Tambay
176	surer	\N	\N	Marc	Surer	1951-09-18	Swiss	http://en.wikipedia.org/wiki/Marc_Surer
177	keke_rosberg	\N	\N	Keke	Rosberg	1948-12-06	Finnish	http://en.wikipedia.org/wiki/Keke_Rosberg
178	jones	\N	\N	Alan	Jones	1946-11-02	Australian	http://en.wikipedia.org/wiki/Alan_Jones_(Formula_1)
179	rothengatter	\N	\N	Huub	Rothengatter	1954-10-08	Dutch	http://en.wikipedia.org/wiki/Huub_Rothengatter
180	berg	\N	\N	Allen	Berg	1961-08-01	Canadian	http://en.wikipedia.org/wiki/Allen_Berg
181	manfred_winkelhock	\N	\N	Manfred	Winkelhock	1951-10-06	German	http://en.wikipedia.org/wiki/Manfred_Winkelhock
182	lauda	\N	\N	Niki	Lauda	1949-02-22	Austrian	http://en.wikipedia.org/wiki/Niki_Lauda
183	hesnault	\N	\N	François	Hesnault	1956-12-30	French	http://en.wikipedia.org/wiki/Fran%C3%A7ois_Hesnault
184	baldi	\N	\N	Mauro	Baldi	1954-01-31	Italian	http://en.wikipedia.org/wiki/Mauro_Baldi
185	bellof	\N	\N	Stefan	Bellof	1957-11-20	German	http://en.wikipedia.org/wiki/Stefan_Bellof
186	acheson	\N	\N	Kenny	Acheson	1957-11-27	British	http://en.wikipedia.org/wiki/Kenny_Acheson
187	watson	\N	\N	John	Watson	1946-05-04	British	http://en.wikipedia.org/wiki/John_Watson_(racing_driver)
188	cecotto	\N	\N	Johnny	Cecotto	1956-01-25	Venezuelan	http://en.wikipedia.org/wiki/Johnny_Cecotto
189	gartner	\N	\N	Jo	Gartner	1954-01-24	Austrian	http://en.wikipedia.org/wiki/Jo_Gartner
190	corrado_fabi	\N	\N	Corrado	Fabi	1961-04-12	Italian	http://en.wikipedia.org/wiki/Corrado_Fabi
191	thackwell	\N	\N	Mike	Thackwell	1961-03-30	New Zealander	http://en.wikipedia.org/wiki/Mike_Thackwell
192	serra	\N	\N	Chico	Serra	1957-02-03	Brazilian	http://en.wikipedia.org/wiki/Chico_Serra
193	sullivan	\N	\N	Danny	Sullivan	1950-03-09	American	http://en.wikipedia.org/wiki/Danny_Sullivan
194	salazar	\N	\N	Eliseo	Salazar	1954-11-14	Chilean	http://en.wikipedia.org/wiki/Eliseo_Salazar
195	guerrero	\N	\N	Roberto	Guerrero	1958-11-16	Colombian	http://en.wikipedia.org/wiki/Roberto_Guerrero
196	boesel	\N	\N	Raul	Boesel	1957-12-04	Brazilian	http://en.wikipedia.org/wiki/Raul_Boesel
197	jarier	\N	\N	Jean-Pierre	Jarier	1946-07-10	French	http://en.wikipedia.org/wiki/Jean-Pierre_Jarier
198	villeneuve_sr	\N	\N	Jacques	Villeneuve Sr.	1953-11-04	Canadian	http://en.wikipedia.org/wiki/Jacques_Villeneuve_(elder)
199	reutemann	\N	\N	Carlos	Reutemann	1942-04-12	Argentine	http://en.wikipedia.org/wiki/Carlos_Reutemann
200	mass	\N	\N	Jochen	Mass	1946-09-30	German	http://en.wikipedia.org/wiki/Jochen_Mass
201	borgudd	\N	\N	Slim	Borgudd	1946-11-25	Swedish	http://en.wikipedia.org/wiki/Slim_Borgudd
202	pironi	\N	\N	Didier	Pironi	1952-03-26	French	http://en.wikipedia.org/wiki/Didier_Pironi
203	gilles_villeneuve	\N	\N	Gilles	Villeneuve	1950-01-18	Canadian	http://en.wikipedia.org/wiki/Gilles_Villeneuve
204	paletti	\N	\N	Riccardo	Paletti	1958-06-15	Italian	http://en.wikipedia.org/wiki/Riccardo_Paletti
205	henton	\N	\N	Brian	Henton	1946-09-19	British	http://en.wikipedia.org/wiki/Brian_Henton
206	daly	\N	\N	Derek	Daly	1953-03-11	Irish	http://en.wikipedia.org/wiki/Derek_Daly
207	mario_andretti	\N	\N	Mario	Andretti	1940-02-28	American	http://en.wikipedia.org/wiki/Mario_Andretti
208	villota	\N	\N	Emilio	de Villota	1946-07-26	Spanish	http://en.wikipedia.org/wiki/Emilio_de_Villota
209	lees	\N	\N	Geoff	Lees	1951-05-01	British	http://en.wikipedia.org/wiki/Geoff_Lees
210	byrne	\N	\N	Tommy	Byrne	1958-05-06	Irish	http://en.wikipedia.org/wiki/Tommy_Byrne_%28racing_driver%29
211	keegan	\N	\N	Rupert	Keegan	1955-02-26	British	http://en.wikipedia.org/wiki/Rupert_Keegan
212	rebaque	\N	\N	Hector	Rebaque	1956-02-05	Mexican	http://en.wikipedia.org/wiki/Hector_Rebaque
213	gabbiani	\N	\N	Beppe	Gabbiani	1957-01-02	Italian	http://en.wikipedia.org/wiki/Beppe_Gabbiani
214	cogan	\N	\N	Kevin	Cogan	1956-03-31	American	http://en.wikipedia.org/wiki/Kevin_Cogan
215	guerra	\N	\N	Miguel Ángel	Guerra	1953-08-31	Argentine	http://en.wikipedia.org/wiki/Miguel_Angel_Guerra
216	stohr	\N	\N	Siegfried	Stohr	1952-10-10	Italian	http://en.wikipedia.org/wiki/Siegfried_Stohr
217	zunino	\N	\N	Ricardo	Zunino	1949-04-13	Argentine	http://en.wikipedia.org/wiki/Ricardo_Zunino
218	londono	\N	\N	Ricardo	Londoño	1949-08-08	Colombian	http://en.wikipedia.org/wiki/Ricardo_Londo%C3%B1o
219	jabouille	\N	\N	Jean-Pierre	Jabouille	1942-10-01	French	http://en.wikipedia.org/wiki/Jean-Pierre_Jabouille
220	francia	\N	\N	Giorgio	Francia	1947-11-08	Italian	http://en.wikipedia.org/wiki/Giorgio_Francia
221	depailler	\N	\N	Patrick	Depailler	1944-08-09	French	http://en.wikipedia.org/wiki/Patrick_Depailler
222	scheckter	\N	\N	Jody	Scheckter	1950-01-29	South African	http://en.wikipedia.org/wiki/Jody_Scheckter
223	regazzoni	\N	\N	Clay	Regazzoni	1939-09-05	Swiss	http://en.wikipedia.org/wiki/Clay_Regazzoni
224	emerson_fittipaldi	\N	\N	Emerson	Fittipaldi	1946-12-12	Brazilian	http://en.wikipedia.org/wiki/Emerson_Fittipaldi
225	kennedy	\N	\N	Dave	Kennedy	1953-01-15	Irish	http://en.wikipedia.org/wiki/David_Kennedy_(racing_driver)
226	south	\N	\N	Stephen	South	1952-02-19	British	http://en.wikipedia.org/wiki/Stephen_South
227	needell	\N	\N	Tiff	Needell	1951-10-29	British	http://en.wikipedia.org/wiki/Tiff_Needell
228	desire_wilson	\N	\N	Desiré	Wilson	1953-11-26	South African	http://en.wikipedia.org/wiki/Desir%C3%A9_Wilson
229	ertl	\N	\N	Harald	Ertl	1948-08-31	Austrian	http://en.wikipedia.org/wiki/Harald_Ertl
230	brambilla	\N	\N	Vittorio	Brambilla	1937-11-11	Italian	http://en.wikipedia.org/wiki/Vittorio_Brambilla
231	hunt	\N	\N	James	Hunt	1947-08-29	British	http://en.wikipedia.org/wiki/James_Hunt
232	merzario	\N	\N	Arturo	Merzario	1943-03-11	Italian	http://en.wikipedia.org/wiki/Arturo_Merzario
233	stuck	\N	\N	Hans-Joachim	Stuck	1951-01-01	German	http://en.wikipedia.org/wiki/Hans_Joachim_Stuck
234	brancatelli	\N	\N	Gianfranco	Brancatelli	1950-01-18	Italian	http://en.wikipedia.org/wiki/Gianfranco_Brancatelli
235	ickx	\N	\N	Jacky	Ickx	1945-01-01	Belgian	http://en.wikipedia.org/wiki/Jacky_Ickx
236	gaillard	\N	\N	Patrick	Gaillard	1952-02-12	French	http://en.wikipedia.org/wiki/Patrick_Gaillard
237	ribeiro	\N	\N	Alex	Ribeiro	1948-11-07	Brazilian	http://en.wikipedia.org/wiki/Alex_Ribeiro
238	peterson	\N	\N	Ronnie	Peterson	1944-02-14	Swedish	http://en.wikipedia.org/wiki/Ronnie_Peterson
239	lunger	\N	\N	Brett	Lunger	1945-11-14	American	http://en.wikipedia.org/wiki/Brett_Lunger
240	ongais	\N	\N	Danny	Ongais	1942-05-21	American	http://en.wikipedia.org/wiki/Danny_Ongais
241	leoni	\N	\N	Lamberto	Leoni	1953-05-24	Italian	http://en.wikipedia.org/wiki/Lamberto_Leoni
242	galica	\N	\N	Divina	Galica	1944-08-13	British	http://en.wikipedia.org/wiki/Divina_Galica
243	stommelen	\N	\N	Rolf	Stommelen	1943-07-11	German	http://en.wikipedia.org/wiki/Rolf_Stommelen
244	colombo	\N	\N	Alberto	Colombo	1946-02-23	Italian	http://en.wikipedia.org/wiki/Alberto_Colombo
245	trimmer	\N	\N	Tony	Trimmer	1943-01-24	British	http://en.wikipedia.org/wiki/Tony_Trimmer
246	binder	\N	\N	Hans	Binder	1948-06-12	Austrian	http://en.wikipedia.org/wiki/Hans_Binder
247	bleekemolen	\N	\N	Michael	Bleekemolen	1949-10-02	Dutch	http://en.wikipedia.org/wiki/Michael_Bleekemolen
248	gimax	\N	\N	Carlo	Franchi	1938-01-01	Italian	http://en.wikipedia.org/wiki/Gimax
249	rahal	\N	\N	Bobby	Rahal	1953-01-10	American	http://en.wikipedia.org/wiki/Bobby_Rahal
250	pace	\N	\N	Carlos	Pace	1944-10-06	Brazilian	http://en.wikipedia.org/wiki/Carlos_Pace
251	ian_scheckter	\N	\N	Ian	Scheckter	1947-08-22	South African	http://en.wikipedia.org/wiki/Ian_Scheckter
252	pryce	\N	\N	Tom	Pryce	1949-06-11	British	http://en.wikipedia.org/wiki/Tom_Pryce
253	hoffmann	\N	\N	Ingo	Hoffmann	1953-02-28	Brazilian	http://en.wikipedia.org/wiki/Ingo_Hoffmann
254	zorzi	\N	\N	Renzo	Zorzi	1946-12-12	Italian	http://en.wikipedia.org/wiki/Renzo_Zorzi
255	nilsson	\N	\N	Gunnar	Nilsson	1948-11-20	Swedish	http://en.wikipedia.org/wiki/Gunnar_Nilsson
256	perkins	\N	\N	Larry	Perkins	1950-03-18	Australian	http://en.wikipedia.org/wiki/Larry_Perkins
257	hayje	\N	\N	Boy	Lunger	1949-05-03	Dutch	http://en.wikipedia.org/wiki/Boy_Hayje
258	neve	\N	\N	Patrick	Nève	1949-10-13	Belgian	http://en.wikipedia.org/wiki/Patrick_Neve
259	purley	\N	\N	David	Purley	1945-01-26	British	http://en.wikipedia.org/wiki/David_Purley
260	andersson	\N	\N	Conny	Andersson	1939-12-28	Swedish	http://en.wikipedia.org/wiki/Conny_Andersson_(racing_driver)
261	dryver	\N	\N	Bernard	de Dryver	1952-09-19	Belgian	http://en.wikipedia.org/wiki/Bernard_de_Dryver
262	oliver	\N	\N	Jackie	Oliver	1942-08-14	British	http://en.wikipedia.org/wiki/Jackie_Oliver
263	kozarowitzky	\N	\N	Mikko	Kozarowitzky	1948-05-17	Finnish	http://en.wikipedia.org/wiki/Mikko_Kozarowitzky
264	sutcliffe	\N	\N	Andy	Sutcliffe	1947-05-09	British	http://en.wikipedia.org/wiki/Andy_Sutcliffe
265	edwards	\N	\N	Guy	Edwards	1942-12-30	British	http://en.wikipedia.org/wiki/Guy_Edwards
266	mcguire	\N	\N	Brian	McGuire	1945-12-13	Australian	http://en.wikipedia.org/wiki/Brian_McGuire
267	schuppan	\N	\N	Vern	Schuppan	1943-03-19	Australian	http://en.wikipedia.org/wiki/Vern_Schuppan
268	heyer	\N	\N	Hans	Heyer	1943-03-16	German	http://en.wikipedia.org/wiki/Hans_Heyer
269	pilette	\N	\N	Teddy	Pilette	1942-07-26	Belgian	http://en.wikipedia.org/wiki/Teddy_Pilette
270	ashley	\N	\N	Ian	Ashley	1947-10-26	British	http://en.wikipedia.org/wiki/Ian_Ashley
271	kessel	\N	\N	Loris	Kessel	1950-04-01	Swiss	http://en.wikipedia.org/wiki/Loris_Kessel
272	takahashi	\N	\N	Kunimitsu	Takahashi	1940-01-29	Japanese	http://en.wikipedia.org/wiki/Kunimitsu_Takahashi
273	hoshino	\N	\N	Kazuyoshi	Hoshino	1947-07-01	Japanese	http://en.wikipedia.org/wiki/Kazuyoshi_Hoshino
274	takahara	\N	\N	Noritake	Takahara	1951-06-06	Japanese	http://en.wikipedia.org/wiki/Noritake_Takahara
275	lombardi	\N	\N	Lella	Lombardi	1941-03-26	Italian	http://en.wikipedia.org/wiki/Lella_Lombardi
276	evans	\N	\N	Bob	Evans	1947-06-11	British	http://en.wikipedia.org/wiki/Bob_Evans_(race_driver)
277	leclere	\N	\N	Michel	Leclère	1946-03-18	French	http://en.wikipedia.org/wiki/Michel_Lecl%C3%A8re
278	amon	\N	\N	Chris	Amon	1943-07-20	New Zealander	http://en.wikipedia.org/wiki/Chris_Amon
279	zapico	\N	\N	Emilio	Zapico	1944-05-27	Spanish	http://en.wikipedia.org/wiki/Emilio_Zapico
280	pescarolo	\N	\N	Henri	Pescarolo	1942-09-25	French	http://en.wikipedia.org/wiki/Henri_Pescarolo
281	nelleman	\N	\N	Jac	Nelleman	1944-04-19	Danish	http://en.wikipedia.org/wiki/Jac_Nelleman
282	magee	\N	\N	Damien	Magee	1945-11-17	British	http://en.wikipedia.org/wiki/Damien_Magee
283	wilds	\N	\N	Mike	Wilds	1946-01-07	British	http://en.wikipedia.org/wiki/Mike_Wilds
284	pesenti_rossi	\N	\N	Alessandro	Pesenti-Rossi	1942-08-31	Italian	http://en.wikipedia.org/wiki/Alessandro_Pesenti-Rossi
285	stuppacher	\N	\N	Otto	Stuppacher	1947-03-03	Austrian	http://en.wikipedia.org/wiki/Otto_Stuppacher
286	brown	\N	\N	Warwick	Brown	1949-12-24	Australian	http://en.wikipedia.org/wiki/Warwick_Brown
287	hasemi	\N	\N	Masahiro	Hasemi	1945-11-13	Japanese	http://en.wikipedia.org/wiki/Masahiro_Hasemi
288	donohue	\N	\N	Mark	Donohue	1937-03-18	American	http://en.wikipedia.org/wiki/Mark_Donohue
289	hill	\N	\N	Graham	Hill	1929-02-15	British	http://en.wikipedia.org/wiki/Graham_Hill
290	wilson_fittipaldi	\N	\N	Wilson	Fittipaldi	1943-12-25	Brazilian	http://en.wikipedia.org/wiki/Wilson_Fittipaldi
291	tunmer	\N	\N	Guy	Tunmer	1948-12-01	South African	http://en.wikipedia.org/wiki/Guy_Tunmer
292	keizan	\N	\N	Eddie	Keizan	1944-09-12	South African	http://en.wikipedia.org/wiki/Eddie_Keizan
293	charlton	\N	\N	Dave	Charlton	1936-10-27	South African	http://en.wikipedia.org/wiki/Dave_Charlton
294	brise	\N	\N	Tony	Brise	1952-03-28	British	http://en.wikipedia.org/wiki/Tony_Brise
295	wunderink	\N	\N	Roelof	Wunderink	1948-12-12	Dutch	http://en.wikipedia.org/wiki/Roelof_Wunderink
296	migault	\N	\N	François	Migault	1944-12-04	French	http://en.wikipedia.org/wiki/Fran%C3%A7ois_Migault
297	palm	\N	\N	Torsten	Palm	1947-07-23	Swedish	http://en.wikipedia.org/wiki/Torsten_Palm
298	lennep	\N	\N	Gijs	van Lennep	1942-03-16	Dutch	http://en.wikipedia.org/wiki/Gijs_Van_Lennep
299	fushida	\N	\N	Hiroshi	Fushida	1946-03-10	Japanese	http://en.wikipedia.org/wiki/Hiroshi_Fushida
300	nicholson	\N	\N	John	Nicholson	1941-10-06	New Zealander	http://en.wikipedia.org/wiki/John_Nicholson_(racing_driver)
301	morgan	\N	\N	Dave	Morgan	1944-08-07	British	http://en.wikipedia.org/wiki/Dave_Morgan_(racing_driver)
302	crawford	\N	\N	Jim	Crawford	1948-02-13	British	http://en.wikipedia.org/wiki/Jim_Crawford_(driver)
303	vonlanthen	\N	\N	Jo	Vonlanthen	1942-05-31	Swiss	http://en.wikipedia.org/wiki/Jo_Vonlanthen
304	hulme	\N	\N	Denny	Hulme	1936-06-18	New Zealander	http://en.wikipedia.org/wiki/Denny_Hulme
305	hailwood	\N	\N	Mike	Hailwood	1940-04-02	British	http://en.wikipedia.org/wiki/Mike_Hailwood
306	beltoise	\N	\N	Jean-Pierre	Beltoise	1937-04-26	French	http://en.wikipedia.org/wiki/Jean-Pierre_Beltoise
307	ganley	\N	\N	Howden	Ganley	1941-12-24	New Zealander	http://en.wikipedia.org/wiki/Howden_Ganley
308	robarts	\N	\N	Richard	Robarts	1944-09-22	British	http://en.wikipedia.org/wiki/Richard_Robarts
309	revson	\N	\N	Peter	Revson	1939-02-27	American	http://en.wikipedia.org/wiki/Peter_Revson
310	driver	\N	\N	Paddy	Driver	1934-05-13	South African	http://en.wikipedia.org/wiki/Paddy_Driver
311	belso	\N	\N	Tom	Belsø	1942-08-27	Danish	http://en.wikipedia.org/wiki/Tom_Bels%C3%B8
312	redman	\N	\N	Brian	Redman	1937-03-09	British	http://en.wikipedia.org/wiki/Brian_Redman
313	opel	\N	\N	Rikky	von Opel	1947-10-14	Liechtensteiner	http://en.wikipedia.org/wiki/Rikky_von_Opel
314	schenken	\N	\N	Tim	Schenken	1943-09-26	Australian	http://en.wikipedia.org/wiki/Tim_Schenken
315	larrousse	\N	\N	Gérard	Larrousse	1940-05-23	French	http://en.wikipedia.org/wiki/G%C3%A9rard_Larrousse
316	kinnunen	\N	\N	Leo	Kinnunen	1943-08-05	Finnish	http://en.wikipedia.org/wiki/Leo_Kinnunen
317	wisell	\N	\N	Reine	Wisell	1941-09-30	Swedish	http://en.wikipedia.org/wiki/Reine_Wisell
318	roos	\N	\N	Bertil	Roos	1943-10-12	Swedish	http://en.wikipedia.org/wiki/Bertil_Roos
319	dolhem	\N	\N	José	Dolhem	1944-04-26	French	http://en.wikipedia.org/wiki/Jos%C3%A9_Dolhem
320	gethin	\N	\N	Peter	Gethin	1940-02-21	British	http://en.wikipedia.org/wiki/Peter_Gethin
321	bell	\N	\N	Derek	Bell	1941-10-31	British	http://en.wikipedia.org/wiki/Derek_Bell_(auto_racer)
322	hobbs	\N	\N	David	Hobbs	1939-06-09	British	http://en.wikipedia.org/wiki/David_Hobbs_(racing_driver)
323	quester	\N	\N	Dieter	Quester	1939-05-30	Austrian	http://en.wikipedia.org/wiki/Dieter_Quester
324	koinigg	\N	\N	Helmuth	Koinigg	1948-11-03	Austrian	http://en.wikipedia.org/wiki/Helmuth_Koinigg
325	facetti	\N	\N	Carlo	Facetti	1935-06-26	Italian	http://en.wikipedia.org/wiki/Carlo_Facetti
326	wietzes	\N	\N	Eppie	Wietzes	1938-05-28	Canadian	http://en.wikipedia.org/wiki/Eppie_Wietzes
327	cevert	\N	\N	François	Cevert	1944-02-25	French	http://en.wikipedia.org/wiki/Fran%C3%A7ois_Cevert
328	stewart	\N	\N	Jackie	Stewart	1939-06-11	British	http://en.wikipedia.org/wiki/Jackie_Stewart
329	beuttler	\N	\N	Mike	Beuttler	1940-04-13	British	http://en.wikipedia.org/wiki/Mike_Beuttler
330	galli	\N	\N	Nanni	Galli	1940-10-02	Italian	http://en.wikipedia.org/wiki/Nanni_Galli
331	bueno	\N	\N	Luiz	Bueno	1937-01-16	Brazilian	http://en.wikipedia.org/wiki/Luiz_Bueno
332	follmer	\N	\N	George	Follmer	1934-01-27	American	http://en.wikipedia.org/wiki/George_Follmer
333	adamich	\N	\N	Andrea	de Adamich	1941-10-03	Italian	http://en.wikipedia.org/wiki/Andrea_de_Adamich
334	pretorius	\N	\N	Jackie	Pretorius	1934-11-22	South African	http://en.wikipedia.org/wiki/Jackie_Pretorius
335	williamson	\N	\N	Roger	Williamson	1948-02-02	British	http://en.wikipedia.org/wiki/Roger_Williamson
336	mcrae	\N	\N	Graham	McRae	1940-03-05	New Zealander	http://en.wikipedia.org/wiki/Graham_McRae
337	marko	\N	\N	Helmut	Marko	1943-04-27	Austrian	http://en.wikipedia.org/wiki/Helmut_Marko
338	walker	\N	\N	David	Walker	1941-06-10	Australian	http://en.wikipedia.org/wiki/David_Walker_(racing_driver)
339	roig	\N	\N	Alex	Soler-Roig	1932-10-29	Spanish	http://en.wikipedia.org/wiki/Alex_Soler-Roig
340	love	\N	\N	John	Love	1924-12-07	Rhodesian	http://en.wikipedia.org/wiki/John_Love_(racing_driver)
341	surtees	\N	\N	John	Surtees	1934-02-11	British	http://en.wikipedia.org/wiki/John_Surtees
342	barber	\N	\N	Skip	Barber	1936-11-16	American	http://en.wikipedia.org/wiki/Skip_Barber
343	brack	\N	\N	Bill	Brack	1935-12-26	Canadian	http://en.wikipedia.org/wiki/Bill_Brack
344	posey	\N	\N	Sam	Posey	1944-05-26	American	http://en.wikipedia.org/wiki/Sam_Posey
345	rodriguez	\N	\N	Pedro	Rodríguez	1940-01-18	Mexican	http://en.wikipedia.org/wiki/Pedro_Rodr%C3%ADguez_(racing_driver)
346	siffert	\N	\N	Jo	Siffert	1936-07-07	Swiss	http://en.wikipedia.org/wiki/Jo_Siffert
347	bonnier	\N	\N	Jo	Bonnier	1930-01-31	Swedish	http://en.wikipedia.org/wiki/Joakim_Bonnier
348	mazet	\N	\N	François	Mazet	1943-02-24	French	http://en.wikipedia.org/wiki/Fran%C3%A7ois_Mazet
349	jean	\N	\N	Max	Jean	1943-07-27	French	http://en.wikipedia.org/wiki/Max_Jean
350	elford	\N	\N	Vic	Elford	1935-06-10	British	http://en.wikipedia.org/wiki/Vic_Elford
351	moser	\N	\N	Silvio	Moser	1941-04-24	Swiss	http://en.wikipedia.org/wiki/Silvio_Moser
352	eaton	\N	\N	George	Eaton	1945-11-12	Canadian	http://en.wikipedia.org/wiki/George_Eaton
353	lovely	\N	\N	Pete	Lovely	1926-04-11	American	http://en.wikipedia.org/wiki/Pete_Lovely
354	craft	\N	\N	Chris	Craft	1939-11-17	British	http://en.wikipedia.org/wiki/Chris_Craft_(racing_driver)
355	Cannoc	\N	\N	John	Cannon	1933-06-21	Canadian	http://en.wikipedia.org/wiki/John_Cannon_(auto_racer)
356	jack_brabham	\N	\N	Jack	Brabham	1926-04-02	Australian	http://en.wikipedia.org/wiki/Jack_Brabham
357	miles	\N	\N	John	Miles	1943-06-14	British	http://en.wikipedia.org/wiki/John_Miles_(auto_racer)
358	rindt	\N	\N	Jochen	Rindt	1942-04-18	Austrian	http://en.wikipedia.org/wiki/Jochen_Rindt
359	gavin	\N	\N	Johnny	Servoz-Gavin	1942-01-18	French	http://en.wikipedia.org/wiki/Johnny_Servoz-Gavin
360	mclaren	\N	\N	Bruce	McLaren	1937-08-30	New Zealander	http://en.wikipedia.org/wiki/Bruce_McLaren
361	courage	\N	\N	Piers	Courage	1942-05-27	British	http://en.wikipedia.org/wiki/Piers_Courage
362	klerk	\N	\N	Peter	de Klerk	1935-03-16	South African	http://en.wikipedia.org/wiki/Peter_de_Klerk
363	giunti	\N	\N	Ignazio	Giunti	1941-08-30	Italian	http://en.wikipedia.org/wiki/Ignazio_Giunti
364	gurney	\N	\N	Dan	Gurney	1931-04-13	American	http://en.wikipedia.org/wiki/Dan_Gurney
365	hahne	\N	\N	Hubert	Hahne	1935-03-28	German	http://en.wikipedia.org/wiki/Hubert_Hahne
366	hutchison	\N	\N	Gus	Hutchison	1937-04-26	American	http://en.wikipedia.org/wiki/Gus_Hutchison
367	westbury	\N	\N	Peter	Westbury	1938-05-26	British	http://en.wikipedia.org/wiki/Peter_Westbury
368	tingle	\N	\N	Sam	Tingle	1921-08-24	Rhodesian	http://en.wikipedia.org/wiki/Sam_Tingle
369	rooyen	\N	\N	Basil	van Rooyen	1939-04-19	South African	http://en.wikipedia.org/wiki/Basil_van_Rooyen
370	attwood	\N	\N	Richard	Attwood	1940-04-04	British	http://en.wikipedia.org/wiki/Richard_Attwood
371	pease	\N	\N	Al	Pease	1921-10-15	Canadian	http://en.wikipedia.org/wiki/Al_Pease
372	cordts	\N	\N	John	Cordts	1935-07-23	Canadian	http://en.wikipedia.org/wiki/John_Cordts
373	clark	\N	\N	Jim	Clark	1936-03-04	British	http://en.wikipedia.org/wiki/Jim_Clark
374	spence	\N	\N	Mike	Spence	1936-12-30	British	http://en.wikipedia.org/wiki/Mike_Spence
375	scarfiotti	\N	\N	Ludovico	Scarfiotti	1933-10-18	Italian	http://en.wikipedia.org/wiki/Ludovico_Scarfiotti
376	bianchi	\N	BIA	Lucien	Bianchi	1934-11-10	Belgian	http://en.wikipedia.org/wiki/Lucien_Bianchi
377	jo_schlesser	\N	\N	Jo	Schlesser	1928-05-18	French	http://en.wikipedia.org/wiki/Jo_Schlesser
378	widdows	\N	\N	Robin	Widdows	1942-05-27	British	http://en.wikipedia.org/wiki/Robin_Widdows
379	ahrens	\N	\N	Kurt	Ahrens	1940-04-19	German	http://en.wikipedia.org/wiki/Kurt_Ahrens,_Jr.
380	gardner	\N	\N	Frank	Gardner	1930-10-01	Australian	http://en.wikipedia.org/wiki/Frank_Gardner_(driver)
381	unser	\N	\N	Bobby	Unser	1934-02-20	American	http://en.wikipedia.org/wiki/Bobby_Unser
382	solana	\N	\N	Moisés	Solana	1935-12-26	Mexican	http://en.wikipedia.org/wiki/Mois%C3%A9s_Solana
383	anderson	\N	\N	Bob	Anderson	1931-05-19	British	http://en.wikipedia.org/wiki/Bob_Anderson_(racing_driver)
384	botha	\N	\N	Luki	Botha	1930-01-16	South African	http://en.wikipedia.org/wiki/Luki_Botha
385	bandini	\N	\N	Lorenzo	Bandini	1935-12-21	Italian	http://en.wikipedia.org/wiki/Lorenzo_Bandini
386	ginther	\N	\N	Richie	Ginther	1930-08-05	American	http://en.wikipedia.org/wiki/Richie_Ginther
387	parkes	\N	\N	Mike	Parkes	1931-09-24	British	http://en.wikipedia.org/wiki/Mike_Parkes
388	irwin	\N	\N	Chris	Irwin	1942-06-27	British	http://en.wikipedia.org/wiki/Chris_Irwin
389	ligier	\N	\N	Guy	Ligier	1930-07-12	French	http://en.wikipedia.org/wiki/Guy_Ligier
390	rees	\N	\N	Alan	Rees	1938-01-12	British	http://en.wikipedia.org/wiki/Alan_Rees_(racing_driver)
391	hart	\N	\N	Brian	Hart	1936-09-07	British	http://en.wikipedia.org/wiki/Brian_Hart
392	fisher	\N	\N	Mike	Fisher	1943-03-13	American	http://en.wikipedia.org/wiki/Mike_Fisher_(driver)
393	tom_jones	\N	\N	Tom	Jones	1943-04-26	American	http://en.wikipedia.org/wiki/Tom_Jones_(auto_racer)
394	baghetti	\N	\N	Giancarlo	Baghetti	1934-12-25	Italian	http://en.wikipedia.org/wiki/Giancarlo_Baghetti
395	williams	\N	\N	Jonathan	Williams	1942-10-26	British	http://en.wikipedia.org/wiki/Jonathan_Williams_(racing_driver)
396	bondurant	\N	\N	Bob	Bondurant	1933-04-27	American	http://en.wikipedia.org/wiki/Bob_Bondurant
397	arundell	\N	\N	Peter	Arundell	1933-11-08	British	http://en.wikipedia.org/wiki/Peter_Arundell
398	vic_wilson	\N	\N	Vic	Wilson	1931-04-14	British	http://en.wikipedia.org/wiki/Vic_Wilson_(motor_racing_driver)
399	taylor	\N	\N	John	Taylor	1933-03-23	British	http://en.wikipedia.org/wiki/John_Taylor_(racer)
400	lawrence	\N	\N	Chris	Lawrence	1933-07-27	British	http://en.wikipedia.org/wiki/Chris_Lawrence_(racing_driver)
401	trevor_taylor	\N	\N	Trevor	Taylor	1936-12-26	British	http://en.wikipedia.org/wiki/Trevor_Taylor
402	geki	\N	\N	Giacomo	Russo	1937-10-23	Italian	http://en.wikipedia.org/wiki/Geki_(driver)
403	phil_hill	\N	\N	Phil	Hill	1927-04-20	American	http://en.wikipedia.org/wiki/Phil_Hill
404	ireland	\N	\N	Innes	Ireland	1930-06-12	British	http://en.wikipedia.org/wiki/Innes_Ireland
405	bucknum	\N	\N	Ronnie	Bucknum	1936-04-05	American	http://en.wikipedia.org/wiki/Ronnie_Bucknum
406	hawkins	\N	\N	Paul	Hawkins	1937-10-12	Australian	http://en.wikipedia.org/wiki/Paul_Hawkins_(racing_driver)
407	prophet	\N	\N	David	Prophet	1937-10-09	British	http://en.wikipedia.org/wiki/David_Prophet
408	maggs	\N	\N	Tony	Maggs	1937-02-09	South African	http://en.wikipedia.org/wiki/Tony_Maggs
409	blokdyk	\N	\N	Trevor	Blokdyk	1935-11-30	South African	http://en.wikipedia.org/wiki/Trevor_Blokdyk
410	lederle	\N	\N	Neville	Lederle	1938-09-25	South African	http://en.wikipedia.org/wiki/Neville_Lederle
411	serrurier	\N	\N	Doug	Serrurier	1920-12-09	South African	http://en.wikipedia.org/wiki/Doug_Serrurier
412	niemann	\N	\N	Brausch	Niemann	1939-01-07	South African	http://en.wikipedia.org/wiki/Brausch_Niemann
413	pieterse	\N	\N	Ernie	Pieterse	1938-07-04	South African	http://en.wikipedia.org/wiki/Ernie_Pieterse
414	puzey	\N	\N	Clive	Puzey	1941-07-11	Rhodesian	http://en.wikipedia.org/wiki/Clive_Puzey
415	reed	\N	\N	Ray	Reed	1932-04-30	South African	http://en.wikipedia.org/wiki/Ray_Reed
416	clapham	\N	\N	David	Clapham	1931-05-18	South African	http://en.wikipedia.org/wiki/David_Clapham
417	blignaut	\N	\N	Alex	Blignaut	1932-11-30	South African	http://en.wikipedia.org/wiki/Alex_Blignaut
418	gregory	\N	\N	Masten	Gregory	1932-02-29	American	http://en.wikipedia.org/wiki/Masten_Gregory
419	rhodes	\N	\N	John	Rhodes	1927-08-18	British	http://en.wikipedia.org/wiki/John_Rhodes_(driver)
420	raby	\N	\N	Ian	Raby	1921-09-22	British	http://en.wikipedia.org/wiki/Ian_Raby
421	rollinson	\N	\N	Alan	Rollinson	1943-05-15	British	http://en.wikipedia.org/wiki/Alan_Rollinson
422	gubby	\N	\N	Brian	Gubby	1934-04-17	British	http://en.wikipedia.org/wiki/Brian_Gubby
423	mitter	\N	\N	Gerhard	Mitter	1935-08-30	German	http://en.wikipedia.org/wiki/Gerhard_Mitter
424	bussinello	\N	\N	Roberto	Bussinello	1927-10-04	Italian	http://en.wikipedia.org/wiki/Roberto_Bussinello
425	vaccarella	\N	\N	Nino	Vaccarella	1933-03-04	Italian	http://en.wikipedia.org/wiki/Nino_Vaccarella
426	bassi	\N	\N	Giorgio	Bassi	1934-01-20	Italian	http://en.wikipedia.org/wiki/Giorgio_Bassi
427	trintignant	\N	\N	Maurice	Trintignant	1917-10-30	French	http://en.wikipedia.org/wiki/Maurice_Trintignant
428	collomb	\N	\N	Bernard	Collomb	1930-10-07	French	http://en.wikipedia.org/wiki/Bernard_Collomb
429	andre_pilette	\N	\N	André	Pilette	1918-10-06	Belgian	http://en.wikipedia.org/wiki/Andr%C3%A9_Pilette
430	beaufort	\N	\N	Carel Godin	de Beaufort	1934-04-10	Dutch	http://en.wikipedia.org/wiki/Carel_Godin_de_Beaufort
431	barth	\N	\N	Edgar	Barth	1917-01-26	German	http://en.wikipedia.org/wiki/Edgar_Barth
432	cabral	\N	\N	Mário de Araújo	Cabral	1934-01-15	Portuguese	http://en.wikipedia.org/wiki/Mario_de_Araujo_Cabral
433	hansgen	\N	\N	Walt	Hansgen	1919-10-28	American	http://en.wikipedia.org/wiki/Walt_Hansgen
434	sharp	\N	\N	Hap	Sharp	1928-01-01	American	http://en.wikipedia.org/wiki/Hap_Sharp
435	mairesse	\N	\N	Willy	Mairesse	1928-10-01	Belgian	http://en.wikipedia.org/wiki/Willy_Mairesse
436	campbell-jones	\N	\N	John	Campbell-Jones	1930-01-21	British	http://en.wikipedia.org/wiki/John_Campbell-Jones
437	burgess	\N	\N	Ian	Burgess	1930-07-06	British	http://en.wikipedia.org/wiki/Ian_Burgess
438	settember	\N	\N	Tony	Settember	1926-07-10	American	http://en.wikipedia.org/wiki/Tony_Settember
439	estefano	\N	\N	Nasif	Estéfano	1932-11-18	Argentine	http://en.wikipedia.org/wiki/Nasif_Est%C3%A9fano
440	hall	\N	\N	Jim	Hall	1935-07-23	American	http://en.wikipedia.org/wiki/Jim_Hall_(race_car_driver)
441	parnell	\N	\N	Tim	Parnell	1932-06-25	British	http://en.wikipedia.org/wiki/Tim_Parnell
442	kuhnke	\N	\N	Kurt	Kuhnke	1910-04-30	German	http://en.wikipedia.org/wiki/Kurt_Kuhnke
443	ernesto_brambilla	\N	\N	Ernesto	Brambilla	1934-01-31	Italian	http://en.wikipedia.org/wiki/Ernesto_Brambilla
444	lippi	\N	\N	Roberto	Lippi	1926-10-17	Italian	http://en.wikipedia.org/wiki/Roberto_Lippi
445	seiffert	\N	\N	Günther	Seiffert	1937-10-18	German	http://en.wikipedia.org/wiki/G%C3%BCnther_Seiffert
446	abate	\N	\N	Carlo	Abate	1932-07-10	Italian	http://en.wikipedia.org/wiki/Carlo_Mario_Abate
447	starrabba	\N	\N	Gaetano	Starrabba	1932-12-03	Italian	http://en.wikipedia.org/wiki/Gaetano_Starrabba
448	broeker	\N	\N	Peter	Broeker	1926-05-15	Canadian	http://en.wikipedia.org/wiki/Peter_Broeker
449	ward	\N	\N	Rodger	Ward	1921-01-10	American	http://en.wikipedia.org/wiki/Rodger_Ward
450	vos	\N	\N	Ernie	de Vos	1941-07-01	Dutch	http://en.wikipedia.org/wiki/Ernie_de_Vos
451	dochnal	\N	\N	Frank	Dochnal	1920-10-08	American	http://en.wikipedia.org/wiki/Frank_Dochnal
452	monarch	\N	\N	Thomas	Monarch	1945-09-03	American	http://en.wikipedia.org/wiki/Talk:1963_Mexican_Grand_Prix#Who_was_Thomas_Monarch.3F
842	gasly	10	GAS	Pierre	Gasly	1996-02-07	French	http://en.wikipedia.org/wiki/Pierre_Gasly
453	lewis	\N	\N	Jackie	Lewis	1936-11-01	British	http://en.wikipedia.org/wiki/Jackie_Lewis
454	ricardo_rodriguez	\N	\N	Ricardo	Rodríguez	1942-02-14	Mexican	http://en.wikipedia.org/wiki/Ricardo_Rodr%C3%ADguez_(Formula_One)
455	seidel	\N	\N	Wolfgang	Seidel	1926-07-04	German	http://en.wikipedia.org/wiki/Wolfgang_Seidel
456	salvadori	\N	\N	Roy	Salvadori	1922-05-12	British	http://en.wikipedia.org/wiki/Roy_Salvadori
457	pon	\N	\N	Ben	Pon	1936-12-09	Dutch	http://en.wikipedia.org/wiki/Ben_Pon
458	slotemaker	\N	\N	Rob	Slotemaker	1929-06-13	Dutch	http://en.wikipedia.org/wiki/Rob_Slotemaker
459	marsh	\N	\N	Tony	Marsh	1931-07-20	British	http://en.wikipedia.org/wiki/Tony_Marsh_(racing_driver)
460	ashmore	\N	\N	Gerry	Ashmore	1936-07-25	British	http://en.wikipedia.org/wiki/Gerry_Ashmore
461	schiller	\N	\N	Heinz	Schiller	1930-01-25	Swiss	http://en.wikipedia.org/wiki/Heinz_Schiller
462	davis	\N	\N	Colin	Davis	1933-07-29	British	http://en.wikipedia.org/wiki/Colin_Davis_(driver)
463	chamberlain	\N	\N	Jay	Chamberlain	1925-12-29	American	http://en.wikipedia.org/wiki/Jay_Chamberlain
464	shelly	\N	\N	Tony	Shelly	1937-02-02	New Zealander	http://en.wikipedia.org/wiki/Tony_Shelly
465	greene	\N	\N	Keith	Greene	1938-01-05	British	http://en.wikipedia.org/wiki/Keith_Greene
466	walter	\N	\N	Heini	Walter	1927-07-28	Swiss	http://en.wikipedia.org/wiki/Heini_Walter
467	prinoth	\N	\N	Ernesto	Prinoth	1923-04-15	Italian	http://en.wikipedia.org/wiki/Ernesto_Prinoth
468	penske	\N	\N	Roger	Penske	1937-02-20	American	http://en.wikipedia.org/wiki/Roger_Penske
469	schroeder	\N	\N	Rob	Schroeder	1926-05-11	British	http://en.wikipedia.org/wiki/Rob_Schroeder
470	mayer	\N	\N	Timmy	Mayer	1938-02-22	American	http://en.wikipedia.org/wiki/Timmy_Mayer
471	johnstone	\N	\N	Bruce	Johnstone	1937-01-30	South African	http://en.wikipedia.org/wiki/Bruce_Johnstone_(racing_driver)
472	harris	\N	\N	Mike	Harris	1939-05-25	South African	http://en.wikipedia.org/wiki/Mike_Harris_(race_car_driver)
473	hocking	\N	\N	Gary	Hocking	1937-09-30	Rhodesian	http://en.wikipedia.org/wiki/Gary_Hocking
474	vyver	\N	\N	Syd	van der Vyver	1920-06-01	South African	http://en.wikipedia.org/wiki/Syd_van_der_Vyver
475	moss	\N	\N	Stirling	Moss	1929-09-17	British	http://en.wikipedia.org/wiki/Stirling_Moss
476	trips	\N	\N	Wolfgang	von Trips	1928-05-04	German	http://en.wikipedia.org/wiki/Wolfgang_Graf_Berghe_von_Trips
477	allison	\N	\N	Cliff	Allison	1932-02-08	British	http://en.wikipedia.org/wiki/Cliff_Allison
478	herrmann	\N	\N	Hans	Herrmann	1928-02-23	German	http://en.wikipedia.org/wiki/Hans_Herrmann
479	brooks	\N	\N	Tony	Brooks	1932-02-25	British	http://en.wikipedia.org/wiki/Tony_Brooks
480	may	\N	\N	Michael	May	1934-08-18	Swiss	http://en.wikipedia.org/wiki/Michael_May_(racing_driver)
481	henry_taylor	\N	\N	Henry	Taylor	1932-12-16	British	http://en.wikipedia.org/wiki/Henry_Taylor_(racing_driver)
482	gendebien	\N	\N	Olivier	Gendebien	1924-01-12	Belgian	http://en.wikipedia.org/wiki/Olivier_Gendebien
483	scarlatti	\N	\N	Giorgio	Scarlatti	1921-10-02	Italian	http://en.wikipedia.org/wiki/Giorgio_Scarlatti
484	naylor	\N	\N	Brian	Naylor	1923-03-24	British	http://en.wikipedia.org/wiki/Brian_Naylor
485	bordeu	\N	\N	Juan Manuel	Bordeu	1934-01-28	Argentine	http://en.wikipedia.org/wiki/Juan_Manuel_Bordeu
486	fairman	\N	\N	Jack	Fairman	1913-03-15	British	http://en.wikipedia.org/wiki/Jack_Fairman
487	natili	\N	\N	Massimo	Natili	1935-07-28	Italian	http://en.wikipedia.org/wiki/Massimo_Natili
488	monteverdi	\N	\N	Peter	Monteverdi	1934-06-07	Swiss	http://en.wikipedia.org/wiki/Peter_Monteverdi
489	pirocchi	\N	\N	Renato	Pirocchi	1933-03-26	Italian	http://en.wikipedia.org/wiki/Renato_Pirocchi
490	duke	\N	\N	Geoff	Duke	1923-03-29	British	http://en.wikipedia.org/wiki/Geoff_Duke
491	thiele	\N	\N	Alfonso	Thiele	1920-04-05	American-Italian	http://en.wikipedia.org/wiki/Alfonso_Thiele
492	boffa	\N	\N	Menato	Boffa	1930-01-04	Italian	http://en.wikipedia.org/wiki/Menato_Boffa
493	ryan	\N	\N	Peter	Ryan	1940-06-10	Canadian	http://en.wikipedia.org/wiki/Peter_Ryan_(driver)
494	ruby	\N	\N	Lloyd	Ruby	1928-01-12	American	http://en.wikipedia.org/wiki/Lloyd_Ruby
495	ken_miles	\N	\N	Ken	Miles	1918-11-01	British	http://en.wikipedia.org/wiki/Ken_Miles
496	menditeguy	\N	\N	Carlos	Menditeguy	1914-08-10	Argentine	http://en.wikipedia.org/wiki/Carlos_Menditeguy
497	larreta	\N	\N	Alberto Rodriguez	Larreta	1934-01-14	Argentine	http://en.wikipedia.org/wiki/Alberto_Rodriguez_Larreta
498	gonzalez	\N	\N	José Froilán	González	1922-10-05	Argentine	http://en.wikipedia.org/wiki/Jos%C3%A9_Froil%C3%A1n_Gonz%C3%A1lez
499	bonomi	\N	\N	Roberto	Bonomi	1919-09-30	Argentine	http://en.wikipedia.org/wiki/Roberto_Bonomi
500	munaron	\N	\N	Gino	Munaron	1928-04-02	Italian	http://en.wikipedia.org/wiki/Gino_Munaron
501	schell	\N	\N	Harry	Schell	1921-06-29	American	http://en.wikipedia.org/wiki/Harry_Schell
502	stacey	\N	\N	Alan	Stacey	1933-08-29	British	http://en.wikipedia.org/wiki/Alan_Stacey
503	chimeri	\N	\N	Ettore	Chimeri	1921-06-04	Venezuelan	http://en.wikipedia.org/wiki/Ettore_Chimeri
504	creus	\N	\N	Antonio	Creus	1924-10-28	Spanish	http://en.wikipedia.org/wiki/Antonio_Creus
505	bristow	\N	\N	Chris	Bristow	1937-12-02	British	http://en.wikipedia.org/wiki/Chris_Bristow
506	halford	\N	\N	Bruce	Halford	1931-05-18	British	http://en.wikipedia.org/wiki/Bruce_Halford
507	daigh	\N	\N	Chuck	Daigh	1923-11-29	American	http://en.wikipedia.org/wiki/Chuck_Daigh
508	reventlow	\N	\N	Lance	Reventlow	1936-02-24	American	http://en.wikipedia.org/wiki/Lance_Reventlow
509	rathmann	\N	\N	Jim	Rathmann	1928-07-16	American	http://en.wikipedia.org/wiki/Jim_Rathmann
510	goldsmith	\N	\N	Paul	Goldsmith	1925-10-02	American	http://en.wikipedia.org/wiki/Paul_Goldsmith
511	branson	\N	\N	Don	Branson	1920-06-02	American	http://en.wikipedia.org/wiki/Don_Branson
512	thomson	\N	\N	Johnny	Thomson	1922-04-09	American	http://en.wikipedia.org/wiki/Johnny_Thomson
513	johnson	\N	\N	Eddie	Johnson	1919-02-10	American	http://en.wikipedia.org/wiki/Eddie_Johnson_(auto_racer)
514	veith	\N	\N	Bob	Veith	1926-11-01	American	http://en.wikipedia.org/wiki/Bob_Veith
515	tingelstad	\N	\N	Bud	Tingelstad	1928-04-04	American	http://en.wikipedia.org/wiki/Bud_Tingelstad
516	christie	\N	\N	Bob	Christie	1924-04-04	American	http://en.wikipedia.org/wiki/Bob_Christie_(racing_driver)
517	amick	\N	\N	Red	Amick	1929-01-19	American	http://en.wikipedia.org/wiki/Red_Amick
518	darter	\N	\N	Duane	Carter	1913-05-05	American	http://en.wikipedia.org/wiki/Duane_Carter
519	homeier	\N	\N	Bill	Homeier	1918-08-31	American	http://en.wikipedia.org/wiki/Bill_Homeier
520	hartley	\N	\N	Gene	Hartley	1926-01-28	American	http://en.wikipedia.org/wiki/Gene_Hartley
521	stevenson	\N	\N	Chuck	Stevenson	1919-10-15	American	http://en.wikipedia.org/wiki/Chuck_Stevenson
522	grim	\N	\N	Bobby	Grim	1924-09-04	American	http://en.wikipedia.org/wiki/Bobby_Grim
523	templeman	\N	\N	Shorty	Templeman	1919-08-12	American	http://en.wikipedia.org/wiki/Shorty_Templeman
524	hurtubise	\N	\N	Jim	Hurtubise	1932-12-05	American	http://en.wikipedia.org/wiki/Jim_Hurtubise
525	bryan	\N	\N	Jimmy	Bryan	1926-01-28	American	http://en.wikipedia.org/wiki/Jimmy_Bryan
526	ruttman	\N	\N	Troy	Ruttman	1930-03-11	American	http://en.wikipedia.org/wiki/Troy_Ruttman
527	sachs	\N	\N	Eddie	Sachs	1927-05-28	American	http://en.wikipedia.org/wiki/Eddie_Sachs
528	freeland	\N	\N	Don	Freeland	1925-03-25	American	http://en.wikipedia.org/wiki/Don_Freeland
529	bettenhausen	\N	\N	Tony	Bettenhausen	1916-09-12	American	http://en.wikipedia.org/wiki/Tony_Bettenhausen
530	weiler	\N	\N	Wayne	Weiler	1934-12-09	American	http://en.wikipedia.org/wiki/Wayne_Weiler
531	foyt	\N	\N	Anthony	Foyt	1935-01-16	American	http://en.wikipedia.org/wiki/A.J._Foyt
532	russo	\N	\N	Eddie	Russo	1925-11-19	American	http://en.wikipedia.org/wiki/Eddie_Russo
533	boyd	\N	\N	Johnny	Boyd	1926-08-19	American	http://en.wikipedia.org/wiki/Johnny_Boyd
534	force	\N	\N	Gene	Force	1916-06-15	American	http://en.wikipedia.org/wiki/Gene_Force
535	mcwithey	\N	\N	Jim	McWithey	1927-07-04	American	http://en.wikipedia.org/wiki/Jim_McWithey
536	sutton	\N	\N	Len	Sutton	1925-08-09	American	http://en.wikipedia.org/wiki/Len_Sutton
537	dick_rathmann	\N	\N	Dick	Rathmann	1924-01-06	American	http://en.wikipedia.org/wiki/Dick_Rathmann
538	herman	\N	\N	Al	Herman	1927-03-15	American	http://en.wikipedia.org/wiki/Al_Herman
539	dempsey_wilson	\N	\N	Dempsey	Wilson	1927-03-11	American	http://en.wikipedia.org/wiki/Dempsey_Wilson
540	mike_taylor	\N	\N	Mike	Taylor	1934-04-24	British	http://en.wikipedia.org/wiki/Mike_Taylor_(driver)
541	flockhart	\N	\N	Ron	Flockhart	1923-06-16	British	http://en.wikipedia.org/wiki/Ron_Flockhart_(auto_racing)
542	piper	\N	\N	David	Piper	1930-12-02	British	http://en.wikipedia.org/wiki/David_Piper
543	cabianca	\N	\N	Giulio	Cabianca	1923-02-19	Italian	http://en.wikipedia.org/wiki/Giulio_Cabianca
544	drogo	\N	\N	Piero	Drogo	1926-08-08	Italian	http://en.wikipedia.org/wiki/Piero_Drogo
545	gamble	\N	\N	Fred	Gamble	1932-03-17	American	http://en.wikipedia.org/wiki/Fred_Gamble_(racing_driver)
546	owen	\N	\N	Arthur	Owen	1915-03-23	British	http://en.wikipedia.org/wiki/Arthur_Owen
547	gould	\N	\N	Horace	Gould	1918-09-20	British	http://en.wikipedia.org/wiki/Horace_Gould
548	drake	\N	\N	Bob	Drake	1919-12-14	American	http://en.wikipedia.org/wiki/Bob_Drake_(Formula_One)
549	bueb	\N	\N	Ivor	Bueb	1923-06-06	British	http://en.wikipedia.org/wiki/Ivor_Bueb
550	Changy	\N	\N	Alain	de Changy	1922-02-05	Belgian	http://en.wikipedia.org/wiki/Alain_de_Changy
551	filippis	\N	\N	Maria	de Filippis	1926-11-11	Italian	http://en.wikipedia.org/wiki/Maria_Teresa_de_Filippis
552	lucienbonnet	\N	\N	Jean	Lucienbonnet	1923-01-07	French	http://en.wikipedia.org/wiki/Jean_Lucienbonnet
553	testut	\N	\N	André	Testut	1926-04-13	Monegasque	http://en.wikipedia.org/wiki/Andr%C3%A9_Testut
554	behra	\N	\N	Jean	Behra	1921-02-16	French	http://en.wikipedia.org/wiki/Jean_Behra
555	paul_russo	\N	\N	Paul	Russo	1914-04-10	American	http://en.wikipedia.org/wiki/Paul_Russo
556	daywalt	\N	\N	Jimmy	Daywalt	1924-08-28	American	http://en.wikipedia.org/wiki/Jimmy_Daywalt
557	arnold	\N	\N	Chuck	Arnold	1926-05-30	American	http://en.wikipedia.org/wiki/Chuck_Arnold
558	keller	\N	\N	Al	Keller	1920-04-11	American	http://en.wikipedia.org/wiki/Al_Keller
559	flaherty	\N	\N	Pat	Flaherty	1926-01-06	American	http://en.wikipedia.org/wiki/Pat_Flaherty_(racing_driver)
560	cheesbourg	\N	\N	Bill	Cheesbourg	1927-06-12	American	http://en.wikipedia.org/wiki/Bill_Cheesbourg
561	ray_crawford	\N	\N	Ray	Crawford	1915-10-26	American	http://en.wikipedia.org/wiki/Ray_Crawford
562	turner	\N	\N	Jack	Turner	1920-02-12	American	http://en.wikipedia.org/wiki/Jack_Turner_(driver)
563	weyant	\N	\N	Chuck	Weyant	1923-04-03	American	http://en.wikipedia.org/wiki/Chuck_Weyant
564	larson	\N	\N	Jud	Larson	1923-01-21	American	http://en.wikipedia.org/wiki/Jud_Larson
565	magill	\N	\N	Mike	Magill	1920-02-08	American	http://en.wikipedia.org/wiki/Mike_Magill
566	shelby	\N	\N	Carroll	Shelby	1923-01-11	American	http://en.wikipedia.org/wiki/Carroll_Shelby
567	orey	\N	\N	Fritz	d'Orey	1938-03-25	Brazilian	http://en.wikipedia.org/wiki/Fritz_d%27Orey
568	fontes	\N	\N	Azdrubal	Fontes	1922-12-26	Uruguayan	http://en.wikipedia.org/wiki/Azdrubal_Fontes
569	ashdown	\N	\N	Peter	Ashdown	1934-10-16	British	http://en.wikipedia.org/wiki/Peter_Ashdown
570	bill_moss	\N	\N	Bill	Moss	1933-09-04	British	http://en.wikipedia.org/wiki/Bill_Moss_(racing_driver)
571	dennis_taylor	\N	\N	Dennis	Taylor	1921-06-12	British	http://en.wikipedia.org/wiki/Dennis_Taylor_(racing_driver)
572	blanchard	\N	\N	Harry	Blanchard	1929-06-13	American	http://en.wikipedia.org/wiki/Harry_Blanchard
573	tomaso	\N	\N	Alessandro	de Tomaso	1928-07-10	Argentine-Italian	http://en.wikipedia.org/wiki/Alessandro_de_Tomaso
574	constantine	\N	\N	George	Constantine	1918-02-22	American	http://en.wikipedia.org/wiki/George_Constantine
575	said	\N	\N	Bob	Said	1932-05-05	American	http://en.wikipedia.org/wiki/Bob_Said
576	cade	\N	\N	Phil	Cade	1916-06-12	American	http://en.wikipedia.org/wiki/Phil_Cade
577	musso	\N	\N	Luigi	Musso	1924-07-28	Italian	http://en.wikipedia.org/wiki/Luigi_Musso
578	hawthorn	\N	\N	Mike	Hawthorn	1929-04-10	British	http://en.wikipedia.org/wiki/Mike_Hawthorn
579	fangio	\N	\N	Juan	Fangio	1911-06-24	Argentine	http://en.wikipedia.org/wiki/Juan_Manuel_Fangio
580	godia	\N	\N	Paco	Godia	1921-03-21	Spanish	http://en.wikipedia.org/wiki/Paco_Godia
581	collins	\N	\N	Peter	Collins	1931-11-06	British	http://en.wikipedia.org/wiki/Peter_Collins_(racing_driver)
582	kavanagh	\N	\N	Ken	Kavanagh	1923-12-12	Australian	http://en.wikipedia.org/wiki/Ken_Kavanagh
583	gerini	\N	\N	Gerino	Gerini	1928-08-10	Italian	http://en.wikipedia.org/wiki/Gerino_Gerini_(racing_driver)
584	kessler	\N	\N	Bruce	Kessler	1936-03-23	American	http://en.wikipedia.org/wiki/Bruce_Kessler
585	emery	\N	\N	Paul	Emery	1916-11-12	British	http://en.wikipedia.org/wiki/Paul_Emery
586	piotti	\N	\N	Luigi	Piotti	1913-10-27	Italian	http://en.wikipedia.org/wiki/Luigi_Piotti
587	ecclestone	\N	\N	Bernie	Ecclestone	1930-10-28	British	http://en.wikipedia.org/wiki/Bernie_Ecclestone
588	taramazzo	\N	\N	Luigi	Taramazzo	1932-05-05	Italian	http://en.wikipedia.org/wiki/Luigi_Taramazzo
589	chiron	\N	\N	Louis	Chiron	1899-08-03	Monegasque	http://en.wikipedia.org/wiki/Louis_Chiron
590	lewis-evans	\N	\N	Stuart	Lewis-Evans	1930-04-20	British	http://en.wikipedia.org/wiki/Stuart_Lewis-Evans
591	george_amick	\N	\N	George	Amick	1924-10-24	American	http://en.wikipedia.org/wiki/George_Amick
592	reece	\N	\N	Jimmy	Reece	1929-11-17	American	http://en.wikipedia.org/wiki/Jimmy_Reece
593	parsons	\N	\N	Johnnie	Parsons	1918-07-04	American	http://en.wikipedia.org/wiki/Johnnie_Parsons
594	tolan	\N	\N	Johnnie	Tolan	1917-10-22	American	http://en.wikipedia.org/wiki/Johnnie_Tolan
595	garrett	\N	\N	Billy	Garrett	1933-04-24	American	http://en.wikipedia.org/wiki/Billy_Garrett
596	elisian	\N	\N	Ed	Elisian	1926-12-09	American	http://en.wikipedia.org/wiki/Ed_Elisian
597	connor	\N	\N	Pat	O'Connor	1928-10-09	American	http://en.wikipedia.org/wiki/Pat_O%27Connor_(auto_racer)
598	jerry_unser	\N	\N	Jerry	Unser	1932-11-15	American	http://en.wikipedia.org/wiki/Jerry_Unser
599	bisch	\N	\N	Art	Bisch	1926-11-10	American	http://en.wikipedia.org/wiki/Art_Bisch
600	goethals	\N	\N	Christian	Goethals	1928-08-04	Belgian	http://en.wikipedia.org/wiki/Christian_Goethals
601	gibson	\N	\N	Dick	Gibson	1918-04-16	British	http://en.wikipedia.org/wiki/Dick_Gibson
602	la_caze	\N	\N	Robert	La Caze	1917-02-26	French	http://en.wikipedia.org/wiki/Robert_La_Caze
603	guelfi	\N	\N	André	Guelfi	1919-05-06	French	http://en.wikipedia.org/wiki/Andr%C3%A9_Guelfi
604	picard	\N	\N	François	Picard	1921-04-26	French	http://en.wikipedia.org/wiki/Fran%C3%A7ois_Picard
605	bridger	\N	\N	Tom	Bridger	1934-06-24	British	http://en.wikipedia.org/wiki/Tom_Bridger
606	portago	\N	\N	Alfonso	de Portago	1928-10-11	Spanish	http://en.wikipedia.org/wiki/Alfonso_de_Portago
607	perdisa	\N	\N	Cesare	Perdisa	1932-10-21	Italian	http://en.wikipedia.org/wiki/Cesare_Perdisa
608	castellotti	\N	\N	Eugenio	Castellotti	1930-10-10	Italian	http://en.wikipedia.org/wiki/Eugenio_Castellotti
609	simon	\N	\N	André	Simon	1920-01-05	French	http://en.wikipedia.org/wiki/Andr%C3%A9_Simon_(racing_driver)
610	leston	\N	\N	Les	Leston	1920-12-16	British	http://en.wikipedia.org/wiki/Les_Leston
611	hanks	\N	\N	Sam	Hanks	1914-07-13	American	http://en.wikipedia.org/wiki/Sam_Hanks
612	linden	\N	\N	Andy	Linden	1922-04-05	American	http://en.wikipedia.org/wiki/Andy_Linden_(racing_driver)
613	teague	\N	\N	Marshall	Teague	1921-02-22	American	http://en.wikipedia.org/wiki/Marshall_Teague
614	edmunds	\N	\N	Don	Edmunds	1930-09-23	American	http://en.wikipedia.org/wiki/Don_Edmunds
615	agabashian	\N	\N	Fred	Agabashian	1913-08-21	American	http://en.wikipedia.org/wiki/Fred_Agabashian
616	george	\N	\N	Elmer	George	1928-07-15	American	http://en.wikipedia.org/wiki/Elmer_George
617	macdowel	\N	\N	Mike	MacDowel	1932-09-13	British	http://en.wikipedia.org/wiki/Mike_MacDowel
618	mackay-fraser	\N	\N	Herbert	MacKay-Fraser	1927-06-23	American	http://en.wikipedia.org/wiki/Herbert_MacKay-Fraser
619	gerard	\N	\N	Bob	Gerard	1914-01-19	British	http://en.wikipedia.org/wiki/Bob_Gerard
620	maglioli	\N	\N	Umberto	Maglioli	1928-06-05	Italian	http://en.wikipedia.org/wiki/Umberto_Maglioli
621	england	\N	\N	Paul	England	1929-03-28	Australian	http://en.wikipedia.org/wiki/Paul_England
622	landi	\N	\N	Chico	Landi	1907-07-14	Brazilian	http://en.wikipedia.org/wiki/Chico_Landi
623	uria	\N	\N	Alberto	Uria	1924-07-11	Uruguayan	http://en.wikipedia.org/wiki/Alberto_Uria
624	ramos	\N	\N	Hernando	da Silva Ramos	1925-12-07	Brazilian	http://en.wikipedia.org/wiki/Hernando_da_Silva_Ramos
625	bayol	\N	\N	Élie	Bayol	1914-02-28	French	http://en.wikipedia.org/wiki/%C3%89lie_Bayol
626	manzon	\N	\N	Robert	Manzon	1917-04-12	French	http://en.wikipedia.org/wiki/Robert_Manzon
627	rosier	\N	\N	Louis	Rosier	1905-11-05	French	http://en.wikipedia.org/wiki/Louis_Rosier
628	sweikert	\N	\N	Bob	Sweikert	1926-05-20	American	http://en.wikipedia.org/wiki/Bob_Sweikert
629	griffith	\N	\N	Cliff	Griffith	1916-02-06	American	http://en.wikipedia.org/wiki/Cliff_Griffith
630	dinsmore	\N	\N	Duke	Dinsmore	1913-04-10	American	http://en.wikipedia.org/wiki/Duke_Dinsmore
631	andrews	\N	\N	Keith	Andrews	1920-06-15	American	http://en.wikipedia.org/wiki/Keith_Andrews_(driver)
632	frere	\N	\N	Paul	Frère	1917-01-30	Belgian	http://en.wikipedia.org/wiki/Paul_Fr%C3%A8re
633	villoresi	\N	\N	Luigi	Villoresi	1909-05-16	Italian	http://en.wikipedia.org/wiki/Luigi_Villoresi
634	scotti	\N	\N	Piero	Scotti	1909-11-11	Italian	http://en.wikipedia.org/wiki/Piero_Scotti
635	chapman	\N	\N	Colin	Chapman	1928-05-19	British	http://en.wikipedia.org/wiki/Colin_Chapman
636	titterington	\N	\N	Desmond	Titterington	1928-05-01	British	http://en.wikipedia.org/wiki/Desmond_Titterington
637	scott_Brown	\N	\N	Archie	Scott Brown	1927-05-13	British	http://en.wikipedia.org/wiki/Archie_Scott_Brown
638	volonterio	\N	\N	Ottorino	Volonterio	1917-12-07	Swiss	http://en.wikipedia.org/wiki/Ottorino_Volonterio
639	milhoux	\N	\N	André	Milhoux	1928-12-09	Belgian	http://en.wikipedia.org/wiki/Andr%C3%A9_Milhoux
640	graffenried	\N	\N	Toulo	de Graffenried	1914-05-18	Swiss	http://en.wikipedia.org/wiki/Toulo_de_Graffenried
641	taruffi	\N	\N	Piero	Taruffi	1906-10-12	Italian	http://en.wikipedia.org/wiki/Piero_Taruffi
642	farina	\N	\N	Nino	Farina	1906-10-30	Italian	http://en.wikipedia.org/wiki/Nino_Farina
643	mieres	\N	\N	Roberto	Mieres	1924-12-03	Argentine	http://en.wikipedia.org/wiki/Roberto_Mieres
644	mantovani	\N	\N	Sergio	Mantovani	1929-05-22	Italian	http://en.wikipedia.org/wiki/Sergio_Mantovani
645	bucci	\N	\N	Clemar	Bucci	1920-09-04	Argentine	http://en.wikipedia.org/wiki/Clemar_Bucci
646	iglesias	\N	\N	Jesús	Iglesias	1922-02-22	Argentine	http://en.wikipedia.org/wiki/Jes%C3%BAs_Iglesias
647	ascari	\N	\N	Alberto	Ascari	1918-07-13	Italian	http://en.wikipedia.org/wiki/Alberto_Ascari
648	kling	\N	\N	Karl	Kling	1910-09-16	German	http://en.wikipedia.org/wiki/Karl_Kling
649	birger	\N	\N	Pablo	Birger	1924-01-07	Argentine	http://en.wikipedia.org/wiki/Pablo_Birger
650	pollet	\N	\N	Jacques	Pollet	1922-07-02	French	http://en.wikipedia.org/wiki/Jacques_Pollet
651	macklin	\N	\N	Lance	Macklin	1919-09-02	British	http://en.wikipedia.org/wiki/Lance_Macklin
652	whiteaway	\N	\N	Ted	Whiteaway	1928-11-01	British	http://en.wikipedia.org/wiki/Ted_Whiteaway
653	davies	\N	\N	Jimmy	Davies	1929-08-08	American	http://en.wikipedia.org/wiki/Jimmy_Davies
654	faulkner	\N	\N	Walt	Faulkner	1920-02-16	American	http://en.wikipedia.org/wiki/Walt_Faulkner
655	niday	\N	\N	Cal	Niday	1914-04-29	American	http://en.wikipedia.org/wiki/Cal_Niday
656	cross	\N	\N	Art	Cross	1918-01-24	American	http://en.wikipedia.org/wiki/Art_Cross
657	vukovich	\N	\N	Bill	Vukovich	1918-12-13	American	http://en.wikipedia.org/wiki/Bill_Vukovich
658	mcgrath	\N	\N	Jack	McGrath	1919-10-08	American	http://en.wikipedia.org/wiki/Jack_McGrath_(racing_driver)
659	hoyt	\N	\N	Jerry	Hoyt	1929-01-29	American	http://en.wikipedia.org/wiki/Jerry_Hoyt
660	claes	\N	\N	Johnny	Claes	1916-08-11	Belgian	http://en.wikipedia.org/wiki/Johnny_Claes
661	peter_walker	\N	\N	Peter	Walker	1912-10-07	British	http://en.wikipedia.org/wiki/Peter_Walker_(driver)
662	sparken	\N	\N	Mike	Sparken	1930-06-16	French	http://en.wikipedia.org/wiki/Mike_Sparken
663	wharton	\N	\N	Ken	Wharton	1916-03-21	British	http://en.wikipedia.org/wiki/Ken_Wharton
664	mcalpine	\N	\N	Kenneth	McAlpine	1920-09-21	British	http://en.wikipedia.org/wiki/Kenneth_McAlpine
665	marr	\N	\N	Leslie	Marr	1922-08-14	British	http://en.wikipedia.org/wiki/Leslie_Marr
666	rolt	\N	\N	Tony	Rolt	1918-10-16	British	http://en.wikipedia.org/wiki/Tony_Rolt
667	fitch	\N	\N	John	Fitch	1917-08-04	American	http://en.wikipedia.org/wiki/John_Fitch_(driver)
668	lucas	\N	\N	Jean	Lucas	1917-04-25	French	http://en.wikipedia.org/wiki/Jean_Lucas
669	bira	\N	\N	Prince	Bira	1914-07-15	Thai	http://en.wikipedia.org/wiki/Prince_Bira
670	marimon	\N	\N	Onofre	Marimón	1923-12-19	Argentine	http://en.wikipedia.org/wiki/Onofre_Marim%C3%B3n
671	loyer	\N	\N	Roger	Loyer	1907-08-05	French	http://en.wikipedia.org/wiki/Roger_Loyer
672	daponte	\N	\N	Jorge	Daponte	1923-06-05	Argentine	http://en.wikipedia.org/wiki/Jorge_Daponte
673	nazaruk	\N	\N	Mike	Nazaruk	1921-10-02	American	http://en.wikipedia.org/wiki/Mike_Nazaruk
674	crockett	\N	\N	Larry	Crockett	1926-10-23	American	http://en.wikipedia.org/wiki/Larry_Crockett
675	ayulo	\N	\N	Manny	Ayulo	1921-10-20	American	http://en.wikipedia.org/wiki/Manny_Ayulo
676	armi	\N	\N	Frank	Armi	1918-10-12	American	http://en.wikipedia.org/wiki/Frank_Armi
677	webb	\N	\N	Travis	Webb	1910-10-08	American	http://en.wikipedia.org/wiki/Travis_Webb
678	duncan	\N	\N	Len	Duncan	1911-07-25	American	http://en.wikipedia.org/wiki/Len_Duncan
679	mccoy	\N	\N	Ernie	McCoy	1921-02-19	American	http://en.wikipedia.org/wiki/Ernie_McCoy
680	swaters	\N	\N	Jacques	Swaters	1926-10-30	American	http://en.wikipedia.org/wiki/Jacques_Swaters
681	georges_berger	\N	\N	Georges	Berger	1918-09-14	Belgian	http://en.wikipedia.org/wiki/Georges_Berger
682	beauman	\N	\N	Don	Beauman	1928-07-26	British	http://en.wikipedia.org/wiki/Don_Beauman
683	thorne	\N	\N	Leslie	Thorne	1916-06-23	British	http://en.wikipedia.org/wiki/Leslie_Thorne
684	whitehouse	\N	\N	Bill	Whitehouse	1909-04-01	British	http://en.wikipedia.org/wiki/Bill_Whitehouse
685	riseley_prichard	\N	\N	John	Riseley-Prichard	1924-01-17	British	http://en.wikipedia.org/wiki/John_Riseley-Prichard
686	reg_parnell	\N	\N	Reg	Parnell	1911-07-02	British	http://en.wikipedia.org/wiki/Reg_Parnell
687	whitehead	\N	\N	Peter	Whitehead	1914-11-12	British	http://en.wikipedia.org/wiki/Peter_Whitehead_(racing_driver)
688	brandon	\N	\N	Eric	Brandon	1920-07-18	British	http://en.wikipedia.org/wiki/Eric_Brandon
689	alan_brown	\N	\N	Alan	Brown	1919-11-20	British	http://en.wikipedia.org/wiki/Alan_Brown_(racing_driver)
690	nuckey	\N	\N	Rodney	Nuckey	1929-06-26	British	http://en.wikipedia.org/wiki/Rodney_Nuckey
691	lang	\N	\N	Hermann	Lang	1909-04-06	German	http://en.wikipedia.org/wiki/Hermann_Lang
692	helfrich	\N	\N	Theo	Helfrich	1913-05-13	German	http://en.wikipedia.org/wiki/Theo_Helfrich
693	wacker	\N	\N	Fred	Wacker	1918-07-10	American	http://en.wikipedia.org/wiki/Fred_Wacker
694	riu	\N	\N	Giovanni	de Riu	1925-03-10	Italian	http://en.wikipedia.org/wiki/Giovanni_de_Riu
695	galvez	\N	\N	Oscar	Gálvez	1913-08-17	Argentine	http://en.wikipedia.org/wiki/%C3%93scar_Alfredo_G%C3%A1lvez
696	john_barber	\N	\N	John	Barber	1929-07-22	British	http://en.wikipedia.org/wiki/John_Barber_(racing_driver)
697	bonetto	\N	\N	Felice	Bonetto	1903-06-09	Italian	http://en.wikipedia.org/wiki/Felice_Bonetto
698	cruz	\N	\N	Adolfo	Cruz	1923-06-28	Argentine	http://en.wikipedia.org/wiki/Adolfo_Schewelm_Cruz
699	nalon	\N	\N	Duke	Nalon	1913-03-02	American	http://en.wikipedia.org/wiki/Duke_Nalon
700	scarborough	\N	\N	Carl	Scarborough	1914-07-03	American	http://en.wikipedia.org/wiki/Carl_Scarborough
701	holland	\N	\N	Bill	Holland	1907-12-18	American	http://en.wikipedia.org/wiki/Bill_Holland
702	bob_scott	\N	\N	Bob	Scott	1928-10-04	American	http://en.wikipedia.org/wiki/Bob_Scott_(auto_racer)
703	legat	\N	\N	Arthur	Legat	1898-11-01	Belgian	http://en.wikipedia.org/wiki/Arthur_Legat
704	cabantous	\N	\N	Yves	Cabantous	1904-10-08	French	http://en.wikipedia.org/wiki/Yves_Giraud_Cabantous
705	crook	\N	\N	Tony	Crook	1920-02-16	British	http://en.wikipedia.org/wiki/Tony_Crook
706	jimmy_stewart	\N	\N	Jimmy	Stewart	1931-03-06	British	http://en.wikipedia.org/wiki/Jimmy_Stewart_(racing_driver)
707	ian_stewart	\N	\N	Ian	Stewart	1929-07-15	British	http://en.wikipedia.org/wiki/Ian_Stewart_(racing_driver)
708	duncan_hamilton	\N	\N	Duncan	Hamilton	1920-04-30	British	http://en.wikipedia.org/wiki/Duncan_Hamilton_(racing_driver)
709	klodwig	\N	\N	Ernst	Klodwig	1903-05-23	East German	http://en.wikipedia.org/wiki/Ernst_Klodwig
710	krause	\N	\N	Rudolf	Krause	1907-03-30	East German	http://en.wikipedia.org/wiki/Rudolf_Krause
711	karch	\N	\N	Oswald	Karch	1917-03-06	German	http://en.wikipedia.org/wiki/Oswald_Karch
712	heeks	\N	\N	Willi	Heeks	1922-02-13	German	http://en.wikipedia.org/wiki/Willi_Heeks
713	fitzau	\N	\N	Theo	Fitzau	1923-02-10	East German	http://en.wikipedia.org/wiki/Theo_Fitzau
714	adolff	\N	\N	Kurt	Adolff	1921-11-05	German	http://en.wikipedia.org/wiki/Kurt_Adolff
715	bechem	\N	\N	Günther	Bechem	1921-12-21	German	http://en.wikipedia.org/wiki/G%C3%BCnther_Bechem
716	bauer	\N	\N	Erwin	Bauer	1912-07-17	German	http://en.wikipedia.org/wiki/Erwin_Bauer
717	hans_stuck	\N	\N	Hans	von Stuck	1900-12-27	German	http://en.wikipedia.org/wiki/Hans_Von_Stuck
718	loof	\N	\N	Ernst	Loof	1907-07-04	German	http://en.wikipedia.org/wiki/Ernst_Loof
719	scherrer	\N	\N	Albert	Scherrer	1908-02-28	Swiss	http://en.wikipedia.org/wiki/Albert_Scherrer
720	terra	\N	\N	Max	de Terra	1918-10-06	Swiss	http://en.wikipedia.org/wiki/Max_de_Terra
721	hirt	\N	\N	Peter	Hirt	1910-03-30	Swiss	http://en.wikipedia.org/wiki/Peter_Hirt
722	carini	\N	\N	Piero	Carini	1921-03-06	Italian	http://en.wikipedia.org/wiki/Piero_Carini
723	fischer	\N	\N	Rudi	Fischer	1912-04-19	Swiss	http://en.wikipedia.org/wiki/Rudi_Fischer
724	ulmen	\N	\N	Toni	Ulmen	1906-01-25	German	http://en.wikipedia.org/wiki/Toni_Ulmen
725	abecassis	\N	\N	George	Abecassis	1913-03-21	British	http://en.wikipedia.org/wiki/George_Abecassis
726	george_connor	\N	\N	George	Connor	1906-08-16	American	http://en.wikipedia.org/wiki/George_Connor_(driver)
727	rigsby	\N	\N	Jim	Rigsby	1923-06-06	American	http://en.wikipedia.org/wiki/Jim_Rigsby
728	james	\N	\N	Joe	James	1925-05-23	American	http://en.wikipedia.org/wiki/Joe_James_(racing_driver)
729	schindler	\N	\N	Bill	Schindler	1909-03-06	American	http://en.wikipedia.org/wiki/Bill_Schindler
730	fonder	\N	\N	George	Fonder	1917-06-22	American	http://en.wikipedia.org/wiki/George_Fonder
731	banks	\N	\N	Henry	Banks	1913-06-14	American	http://en.wikipedia.org/wiki/Henry_Banks
732	mcdowell	\N	\N	Johnny	McDowell	1915-01-29	American	http://en.wikipedia.org/wiki/Johnny_McDowell
733	miller	\N	\N	Chet	Miller	1902-07-19	American	http://en.wikipedia.org/wiki/Chet_Miller
734	ball	\N	\N	Bobby	Ball	1925-08-26	American	http://en.wikipedia.org/wiki/Bobby_Ball_(auto_racer)
735	tornaco	\N	\N	Charles	de Tornaco	1927-06-07	Belgian	http://en.wikipedia.org/wiki/Charles_de_Tornaco
736	laurent	\N	\N	Roger	Laurent	1913-02-21	Belgian	http://en.wikipedia.org/wiki/Roger_Laurent
737	obrien	\N	\N	Robert	O'Brien	1908-04-11	American	http://en.wikipedia.org/wiki/Robert_O%27Brien_(auto_racer)
738	gaze	\N	\N	Tony	Gaze	1920-02-03	Australian	http://en.wikipedia.org/wiki/Tony_Gaze
739	charrington	\N	\N	Robin	Montgomerie-Charrington	1915-06-23	British	http://en.wikipedia.org/wiki/Robin_Montgomerie-Charrington
740	comotti	\N	\N	Franco	Comotti	1906-07-24	Italian	http://en.wikipedia.org/wiki/Franco_Comotti
741	etancelin	\N	\N	Philippe	Étancelin	1896-12-28	French	http://en.wikipedia.org/wiki/Philippe_%C3%89tancelin
742	poore	\N	\N	Dennis	Poore	1916-08-19	British	http://en.wikipedia.org/wiki/Dennis_Poore
743	thompson	\N	\N	Eric	Thompson	1919-11-04	British	http://en.wikipedia.org/wiki/Eric_Thompson_(racing_driver)
744	downing	\N	\N	Ken	Downing	1917-12-05	British	http://en.wikipedia.org/wiki/Ken_Downing
745	graham_whitehead	\N	\N	Graham	Whitehead	1922-04-15	British	http://en.wikipedia.org/wiki/Graham_Whitehead
746	bianco	\N	\N	Gino	Bianco	1916-07-22	Brazilian	http://en.wikipedia.org/wiki/Gino_Bianco
747	murray	\N	\N	David	Murray	1909-12-28	British	http://en.wikipedia.org/wiki/David_Murray_(driver)
748	cantoni	\N	\N	Eitel	Cantoni	1906-10-04	Uruguayan	http://en.wikipedia.org/wiki/Eitel_Cantoni
749	aston	\N	\N	Bill	Aston	1900-03-29	British	http://en.wikipedia.org/wiki/Bill_Aston
750	brudes	\N	\N	Adolf	Brudes	1899-10-15	German	http://en.wikipedia.org/wiki/Adolf_Brudes
751	riess	\N	\N	Fritz	Riess	1922-07-11	German	http://en.wikipedia.org/wiki/Fritz_Riess
752	niedermayr	\N	\N	Helmut	Niedermayr	1915-11-29	German	http://en.wikipedia.org/wiki/Helmut_Niedermayr
753	klenk	\N	\N	Hans	Klenk	1919-10-28	German	http://en.wikipedia.org/wiki/Hans_Klenk
754	balsa	\N	\N	Marcel	Balsa	1909-01-01	French	http://en.wikipedia.org/wiki/Marcel_Balsa
755	schoeller	\N	\N	Rudolf	Schoeller	1902-04-27	Swiss	http://en.wikipedia.org/wiki/Rudolf_Schoeller
756	pietsch	\N	\N	Paul	Pietsch	1911-06-20	German	http://en.wikipedia.org/wiki/Paul_Pietsch
757	peters	\N	\N	Josef	Peters	1914-09-16	German	http://en.wikipedia.org/wiki/Josef_Peters_(driver)
758	lof	\N	\N	Dries	van der Lof	1919-08-23	Dutch	http://en.wikipedia.org/wiki/Dries_van_der_Lof
759	flinterman	\N	\N	Jan	Flinterman	1919-10-02	Dutch	http://en.wikipedia.org/wiki/Jan_Flinterman
760	dusio	\N	\N	Piero	Dusio	1899-10-13	Italian	http://en.wikipedia.org/wiki/Piero_Dusio
761	crespo	\N	\N	Alberto	Crespo	1920-01-16	Argentine	http://en.wikipedia.org/wiki/Alberto_Crespo
762	rol	\N	\N	Franco	Rol	1908-06-05	Italian	http://en.wikipedia.org/wiki/Franco_Rol
763	sanesi	\N	\N	Consalvo	Sanesi	1911-03-28	Italian	http://en.wikipedia.org/wiki/Consalvo_Sanesi
764	guy_mairesse	\N	\N	Guy	Mairesse	1910-08-10	French	http://en.wikipedia.org/wiki/Guy_Mairesse
765	louveau	\N	\N	Henri	Louveau	1910-01-25	French	http://en.wikipedia.org/wiki/Henri_Louveau
766	wallard	\N	\N	Lee	Wallard	1910-09-07	American	http://en.wikipedia.org/wiki/Lee_Wallard
767	forberg	\N	\N	Carl	Forberg	1911-03-04	American	http://en.wikipedia.org/wiki/Carl_Forberg
768	rose	\N	\N	Mauri	Rose	1906-05-26	American	http://en.wikipedia.org/wiki/Mauri_Rose
769	mackey	\N	\N	Bill	Mackey	1927-12-15	American	http://en.wikipedia.org/wiki/Bill_Mackey
770	green	\N	\N	Cecil	Green	1919-09-30	American	http://en.wikipedia.org/wiki/Cecil_Green
771	walt_brown	\N	\N	Walt	Brown	1911-12-30	American	http://en.wikipedia.org/wiki/Walt_Brown_(auto_racer)
772	hellings	\N	\N	Mack	Hellings	1915-09-14	American	http://en.wikipedia.org/wiki/Mack_Hellings
773	levegh	\N	\N	Pierre	Levegh	1905-12-22	French	http://en.wikipedia.org/wiki/Pierre_Levegh
774	chaboud	\N	\N	Eugène	Chaboud	1907-04-12	French	http://en.wikipedia.org/wiki/Eug%C3%A8ne_Chaboud
775	gordini	\N	\N	Aldo	Gordini	1921-05-20	French	http://en.wikipedia.org/wiki/Aldo_Gordini
776	kelly	\N	\N	Joe	Kelly	1913-03-13	Irish	http://en.wikipedia.org/wiki/Joe_Kelly_(Formula_One)
777	parker	\N	\N	Philip	Fotheringham-Parker	1907-09-22	British	http://en.wikipedia.org/wiki/Philip_Fotheringham-Parker
778	shawe_taylor	\N	\N	Brian	Shawe Taylor	1915-01-28	British	http://en.wikipedia.org/wiki/Brian_Shawe_Taylor
779	john_james	\N	\N	John	James	1914-05-10	British	http://en.wikipedia.org/wiki/John_James_(auto_racer)
780	branca	\N	\N	Toni	Branca	1916-09-15	Swiss	http://en.wikipedia.org/wiki/Toni_Branca
781	richardson	\N	\N	Ken	Richardson	1911-08-21	British	http://en.wikipedia.org/wiki/Ken_Richardson_(race_car_driver)
782	jover	\N	\N	Juan	Jover	1903-11-23	Spanish	http://en.wikipedia.org/wiki/Juan_Jover
783	grignard	\N	\N	Georges	Grignard	1905-07-25	French	http://en.wikipedia.org/wiki/Georges_Grignard
784	hampshire	\N	\N	David	Hampshire	1917-12-29	British	http://en.wikipedia.org/wiki/David_Hampshire
785	crossley	\N	\N	Geoff	Crossley	1921-05-11	British	http://en.wikipedia.org/wiki/Geoff_Crossley
786	fagioli	\N	\N	Luigi	Fagioli	1898-06-09	Italian	http://en.wikipedia.org/wiki/Luigi_Fagioli
787	harrison	\N	\N	Cuth	Harrison	1906-07-06	British	http://en.wikipedia.org/wiki/Cuth_Harrison
788	fry	\N	\N	Joe	Fry	1915-10-26	British	http://en.wikipedia.org/wiki/Joe_Fry
789	martin	\N	\N	Eugène	Martin	1915-03-24	French	http://en.wikipedia.org/wiki/Eug%C3%A8ne_Martin
790	leslie_johnson	\N	\N	Leslie	Johnson	1912-03-22	British	http://en.wikipedia.org/wiki/Leslie_Johnson_(racing_driver)
791	biondetti	\N	\N	Clemente	Biondetti	1898-08-18	Italian	http://en.wikipedia.org/wiki/Clemente_Biondetti
792	pian	\N	\N	Alfredo	Pián	1912-10-21	Argentine	http://en.wikipedia.org/wiki/Alfredo_Pi%C3%A0n
793	sommer	\N	\N	Raymond	Sommer	1906-08-31	French	http://en.wikipedia.org/wiki/Raymond_Sommer
794	chitwood	\N	\N	Joie	Chitwood	1912-04-14	American	http://en.wikipedia.org/wiki/Joie_Chitwood
795	fohr	\N	\N	Myron	Fohr	1912-06-17	American	http://en.wikipedia.org/wiki/Myron_Fohr
796	ader	\N	\N	Walt	Ader	1913-12-15	American	http://en.wikipedia.org/wiki/Walt_Ader
797	holmes	\N	\N	Jackie	Holmes	1920-09-04	American	http://en.wikipedia.org/wiki/Jackie_Holmes
798	levrett	\N	\N	Bayliss	Levrett	1914-02-14	American	http://en.wikipedia.org/wiki/Bayliss_Levrett
799	jackson	\N	\N	Jimmy	Jackson	1910-07-25	American	http://en.wikipedia.org/wiki/Jimmy_Jackson_(driver)
800	pagani	\N	\N	Nello	Pagani	1911-10-11	Italian	http://en.wikipedia.org/wiki/Nello_Pagani
801	pozzi	\N	\N	Charles	Pozzi	1909-08-27	French	http://en.wikipedia.org/wiki/Charles_Pozzi
802	serafini	\N	\N	Dorino	Serafini	1909-07-22	Italian	http://en.wikipedia.org/wiki/Dorino_Serafini
803	cantrell	\N	\N	Bill	Cantrell	1908-01-31	American	http://en.wikipedia.org/wiki/William_Cantrell
804	mantz	\N	\N	Johnny	Mantz	1918-09-18	American	http://en.wikipedia.org/wiki/Johnny_Mantz
805	kladis	\N	\N	Danny	Kladis	1917-02-10	American	http://en.wikipedia.org/wiki/Danny_Kladis
806	oscar_gonzalez	\N	\N	Óscar	González	1923-11-10	Uruguayan	http://en.wikipedia.org/wiki/Oscar_Gonz%C3%A1lez_(racing_driver)
807	hulkenberg	27	HUL	Nico	Hülkenberg	1987-08-19	German	http://en.wikipedia.org/wiki/Nico_H%C3%BClkenberg
808	petrov	\N	PET	Vitaly	Petrov	1984-09-08	Russian	http://en.wikipedia.org/wiki/Vitaly_Petrov
810	grassi	\N	DIG	Lucas	di Grassi	1984-08-11	Brazilian	http://en.wikipedia.org/wiki/Lucas_di_Grassi
811	bruno_senna	\N	SEN	Bruno	Senna	1983-10-15	Brazilian	http://en.wikipedia.org/wiki/Bruno_Senna
812	chandhok	\N	CHA	Karun	Chandhok	1984-01-19	Indian	http://en.wikipedia.org/wiki/Karun_Chandhok
813	maldonado	13	MAL	Pastor	Maldonado	1985-03-09	Venezuelan	http://en.wikipedia.org/wiki/Pastor_Maldonado
814	resta	\N	DIR	Paul	di Resta	1986-04-16	British	http://en.wikipedia.org/wiki/Paul_di_Resta
815	perez	11	PER	Sergio	Pérez	1990-01-26	Mexican	http://en.wikipedia.org/wiki/Sergio_P%C3%A9rez
816	ambrosio	\N	DAM	Jérôme	d'Ambrosio	1985-12-27	Belgian	http://en.wikipedia.org/wiki/J%C3%A9r%C3%B4me_d%27Ambrosio
817	ricciardo	3	RIC	Daniel	Ricciardo	1989-07-01	Australian	http://en.wikipedia.org/wiki/Daniel_Ricciardo
818	vergne	25	VER	Jean-Éric	Vergne	1990-04-25	French	http://en.wikipedia.org/wiki/Jean-%C3%89ric_Vergne
819	pic	\N	PIC	Charles	Pic	1990-02-15	French	http://en.wikipedia.org/wiki/Charles_Pic
820	chilton	4	CHI	Max	Chilton	1991-04-21	British	http://en.wikipedia.org/wiki/Max_Chilton
821	gutierrez	21	GUT	Esteban	Gutiérrez	1991-08-05	Mexican	http://en.wikipedia.org/wiki/Esteban_Guti%C3%A9rrez
822	bottas	77	BOT	Valtteri	Bottas	1989-08-28	Finnish	http://en.wikipedia.org/wiki/Valtteri_Bottas
823	garde	\N	VDG	Giedo	van der Garde	1985-04-25	Dutch	http://en.wikipedia.org/wiki/Giedo_van_der_Garde
824	jules_bianchi	17	BIA	Jules	Bianchi	1989-08-03	French	http://en.wikipedia.org/wiki/Jules_Bianchi
825	kevin_magnussen	20	MAG	Kevin	Magnussen	1992-10-05	Danish	http://en.wikipedia.org/wiki/Kevin_Magnussen
826	kvyat	26	KVY	Daniil	Kvyat	1994-04-26	Russian	http://en.wikipedia.org/wiki/Daniil_Kvyat
827	lotterer	45	LOT	André	Lotterer	1981-11-19	German	http://en.wikipedia.org/wiki/Andr%C3%A9_Lotterer
828	ericsson	9	ERI	Marcus	Ericsson	1990-09-02	Swedish	http://en.wikipedia.org/wiki/Marcus_Ericsson
829	stevens	28	STE	Will	Stevens	1991-06-28	British	http://en.wikipedia.org/wiki/Will_Stevens
830	max_verstappen	33	VER	Max	Verstappen	1997-09-30	Dutch	http://en.wikipedia.org/wiki/Max_Verstappen
831	nasr	12	NAS	Felipe	Nasr	1992-08-21	Brazilian	http://en.wikipedia.org/wiki/Felipe_Nasr
832	sainz	55	SAI	Carlos	Sainz	1994-09-01	Spanish	http://en.wikipedia.org/wiki/Carlos_Sainz_Jr.
833	merhi	98	MER	Roberto	Merhi	1991-03-22	Spanish	http://en.wikipedia.org/wiki/Roberto_Merhi
834	rossi	53	RSS	Alexander	Rossi	1991-09-25	American	http://en.wikipedia.org/wiki/Alexander_Rossi_%28racing_driver%29
835	jolyon_palmer	30	PAL	Jolyon	Palmer	1991-01-20	British	http://en.wikipedia.org/wiki/Jolyon_Palmer
836	wehrlein	94	WEH	Pascal	Wehrlein	1994-10-18	German	http://en.wikipedia.org/wiki/Pascal_Wehrlein
837	haryanto	88	HAR	Rio	Haryanto	1993-01-22	Indonesian	http://en.wikipedia.org/wiki/Rio_Haryanto
838	vandoorne	2	VAN	Stoffel	Vandoorne	1992-03-26	Belgian	http://en.wikipedia.org/wiki/Stoffel_Vandoorne
839	ocon	31	OCO	Esteban	Ocon	1996-09-17	French	http://en.wikipedia.org/wiki/Esteban_Ocon
840	stroll	18	STR	Lance	Stroll	1998-10-29	Canadian	http://en.wikipedia.org/wiki/Lance_Stroll
841	giovinazzi	99	GIO	Antonio	Giovinazzi	1993-12-14	Italian	http://en.wikipedia.org/wiki/Antonio_Giovinazzi
843	brendon_hartley	28	HAR	Brendon	Hartley	1989-11-10	New Zealander	http://en.wikipedia.org/wiki/Brendon_Hartley
844	leclerc	16	LEC	Charles	Leclerc	1997-10-16	Monegasque	http://en.wikipedia.org/wiki/Charles_Leclerc
845	sirotkin	35	SIR	Sergey	Sirotkin	1995-08-27	Russian	http://en.wikipedia.org/wiki/Sergey_Sirotkin_(racing_driver)
846	norris	4	NOR	Lando	Norris	1999-11-13	British	http://en.wikipedia.org/wiki/Lando_Norris
847	russell	63	RUS	George	Russell	1998-02-15	British	http://en.wikipedia.org/wiki/George_Russell_%28racing_driver%29
848	albon	23	ALB	Alexander	Albon	1996-03-23	Thai	http://en.wikipedia.org/wiki/Alexander_Albon
849	latifi	6	LAT	Nicholas	Latifi	1995-06-29	Canadian	http://en.wikipedia.org/wiki/Nicholas_Latifi
850	pietro_fittipaldi	51	FIT	Pietro	Fittipaldi	1996-06-25	Brazilian	http://en.wikipedia.org/wiki/Pietro_Fittipaldi
851	aitken	89	AIT	Jack	Aitken	1995-09-23	British	http://en.wikipedia.org/wiki/Jack_Aitken
852	tsunoda	22	TSU	Yuki	Tsunoda	2000-05-11	Japanese	http://en.wikipedia.org/wiki/Yuki_Tsunoda
853	mazepin	9	MAZ	Nikita	Mazepin	1999-03-02	Russian	http://en.wikipedia.org/wiki/Nikita_Mazepin
854	mick_schumacher	47	MSC	Mick	Schumacher	1999-03-22	German	http://en.wikipedia.org/wiki/Mick_Schumacher
855	zhou	\N	ZHO	Guanyu	Zhou	1999-05-30	Chinese	https://en.wikipedia.org/wiki/Guanyu_Zhou
