# Supplementary material for: Bayesian analysis of Formula One race results: disentangling driver skill and constructor advantage
Source: J Quant Anal Sports. 2023 Jul 25;19(4):273–93. doi: 10.1515/jqas-2022-0021 (PMC10660124; doi:10.1515/jqas-2022-0021)
Supplement: Supplementary file 1 — Supplementary Material Details [file j_jqas-2022-0021_suppl_001.zip › dat/f1db_csv/driver_standings.csv]

driverStandingsId	raceId	driverId	points	position	positionText	wins
1	18	1	10	1	1	1
2	18	2	8	2	2	0
3	18	3	6	3	3	0
4	18	4	5	4	4	0
5	18	5	4	5	5	0
6	18	6	3	6	6	0
7	18	7	2	7	7	0
8	18	8	1	8	8	0
9	19	1	14	1	1	1
10	19	2	11	3	3	0
11	19	3	6	6	6	0
12	19	4	6	7	7	0
13	19	5	10	4	4	0
14	19	6	3	9	9	0
15	19	7	2	10	10	0
16	19	8	11	2	2	1
17	19	9	8	5	5	0
18	19	15	5	8	8	0
19	19	17	2	11	11	0
20	19	14	0	12	12	0
21	19	18	0	13	13	0
22	19	12	0	14	14	0
23	19	21	0	15	15	0
24	19	22	0	16	16	0
25	19	19	0	17	17	0
26	19	11	0	18	18	0
27	20	1	14	3	3	1
28	20	2	16	2	2	0
29	20	3	7	8	8	0
30	20	4	6	9	9	0
31	20	5	14	5	5	0
32	20	6	3	11	11	0
33	20	7	2	12	12	0
34	20	8	19	1	1	1
35	20	9	14	4	4	0
36	20	15	8	7	7	0
37	20	17	4	10	10	0
38	20	14	0	13	13	0
39	20	18	0	15	15	0
40	20	12	0	17	17	0
41	20	21	0	18	18	0
42	20	22	0	16	16	0
43	20	19	0	19	19	0
44	20	11	0	20	20	0
45	20	13	10	6	6	1
46	20	10	0	14	14	0
47	20	16	0	21	21	0
48	21	1	20	2	2	1
49	21	2	16	5	5	0
50	21	3	7	9	9	0
51	21	4	6	10	10	0
52	21	5	14	6	6	0
53	21	6	5	11	11	0
54	21	7	2	13	13	0
55	21	8	29	1	1	2
56	21	9	19	3	3	0
57	21	15	9	7	7	0
58	21	17	8	8	8	0
59	21	14	0	15	15	0
60	21	18	3	12	12	0
61	21	12	0	18	18	0
62	21	21	0	16	16	0
63	21	22	0	17	17	0
64	21	19	0	20	20	0
65	21	11	0	19	19	0
66	21	13	18	4	4	1
67	21	10	0	14	14	0
68	21	16	0	21	21	0
69	22	1	28	3	3	1
70	22	2	20	5	5	0
71	22	3	8	10	10	0
72	22	4	9	8	8	0
73	22	5	14	6	6	0
74	22	6	5	11	11	0
75	22	7	2	13	13	0
76	22	8	35	1	1	2
77	22	9	24	4	4	0
78	22	15	9	9	9	0
79	22	17	10	7	7	0
80	22	14	0	14	14	0
81	22	18	3	12	12	0
82	22	12	0	18	18	0
83	22	21	0	16	16	0
84	22	22	0	17	17	0
85	22	19	0	20	20	0
86	22	11	0	19	19	0
87	22	13	28	2	2	2
88	22	10	0	15	15	0
89	22	16	0	21	21	0
90	22	20	0	22	22	0
91	23	1	38	1	1	2
92	23	2	20	5	5	0
93	23	3	8	10	10	0
94	23	4	9	8	8	0
95	23	5	15	6	6	0
96	23	6	7	11	11	0
97	23	7	2	15	15	0
98	23	8	35	2	2	2
99	23	9	32	4	4	0
100	23	15	9	9	9	0
101	23	17	15	7	7	0
102	23	14	0	16	16	0
103	23	18	3	13	13	0
104	23	12	0	19	19	0
105	23	21	0	18	18	0
106	23	22	3	14	14	0
107	23	19	0	21	21	0
108	23	11	0	20	20	0
109	23	13	34	3	3	2
110	23	10	0	17	17	0
111	23	16	0	22	22	0
112	23	20	4	12	12	0
113	24	1	38	2	2	2
114	24	2	28	5	5	0
115	24	3	8	10	10	0
116	24	4	9	9	9	0
117	24	5	15	6	6	0
118	24	6	7	11	11	0
119	24	7	2	17	17	0
120	24	8	35	4	4	2
121	24	9	42	1	1	1
122	24	15	12	8	8	0
123	24	17	15	7	7	0
124	24	14	6	12	12	0
125	24	18	3	16	16	0
126	24	12	0	19	19	0
127	24	21	0	18	18	0
128	24	22	5	15	15	0
129	24	19	0	21	21	0
130	24	11	0	20	20	0
131	24	13	38	3	3	2
132	24	10	5	13	13	0
133	24	16	0	22	22	0
134	24	20	5	14	14	0
135	25	1	38	4	4	2
136	25	2	28	5	5	0
137	25	3	8	10	10	0
138	25	4	10	9	9	0
139	25	5	20	6	6	0
140	25	6	7	11	11	0
141	25	7	2	18	18	0
142	25	8	43	3	3	2
143	25	9	46	2	2	1
144	25	15	18	7	7	0
145	25	17	18	8	8	0
146	25	14	6	12	12	0
147	25	18	3	16	16	0
148	25	12	2	17	17	0
149	25	21	0	19	19	0
150	25	22	5	15	15	0
151	25	19	0	21	21	0
152	25	11	0	20	20	0
153	25	13	48	1	1	3
154	25	10	5	13	13	0
155	25	16	0	22	22	0
156	25	20	5	14	14	0
157	26	1	48	1	1	3
158	26	2	36	5	5	0
159	26	3	8	11	11	0
160	26	4	13	9	9	0
161	26	5	24	6	6	0
162	26	6	8	12	12	0
163	26	7	2	17	17	0
164	26	8	48	3	3	2
165	26	9	46	4	4	1
166	26	15	20	7	7	0
167	26	17	18	8	8	0
168	26	14	6	13	13	0
169	26	18	3	16	16	0
170	26	12	2	18	18	0
171	26	21	0	19	19	0
172	26	22	11	10	10	0
173	26	19	0	21	21	0
174	26	11	0	20	20	0
175	26	13	48	2	2	3
176	26	10	5	14	14	0
177	26	16	0	22	22	0
178	26	20	5	15	15	0
179	27	1	58	1	1	4
180	27	2	41	5	5	0
181	27	3	8	12	12	0
182	27	4	13	9	9	0
183	27	5	28	6	6	0
184	27	6	8	13	13	0
185	27	7	2	18	18	0
186	27	8	51	3	3	2
187	27	9	48	4	4	1
188	27	15	20	7	7	0
189	27	17	18	8	8	0
190	27	14	6	14	14	0
191	27	18	3	17	17	0
192	27	12	10	11	11	0
193	27	21	0	19	19	0
194	27	22	11	10	10	0
195	27	19	0	22	22	0
196	27	11	0	20	20	0
197	27	13	54	2	2	3
198	27	10	5	16	16	0
199	27	16	0	21	21	0
200	27	20	6	15	15	0
201	28	1	62	1	1	4
202	28	2	41	5	5	0
203	28	3	8	13	13	0
204	28	4	18	8	8	0
205	28	5	38	6	6	1
206	28	6	8	14	14	0
207	28	7	2	18	18	0
208	28	8	57	2	2	2
209	28	9	49	4	4	1
210	28	15	22	7	7	0
211	28	17	18	9	9	0
212	28	14	6	15	15	0
213	28	18	3	17	17	0
214	28	12	13	11	11	0
215	28	21	0	19	19	0
216	28	22	11	12	12	0
217	28	19	0	22	22	0
218	28	11	0	20	20	0
219	28	13	54	3	3	3
220	28	10	13	10	10	0
221	28	16	0	21	21	0
222	28	20	6	16	16	0
223	29	1	70	1	1	4
224	29	2	41	6	6	0
225	29	3	9	13	13	0
226	29	4	18	8	8	0
227	29	5	43	5	5	1
228	29	6	8	15	15	0
229	29	7	2	18	18	0
230	29	8	57	3	3	2
231	29	9	55	4	4	1
232	29	15	26	7	7	0
233	29	17	18	9	9	0
234	29	14	6	16	16	0
235	29	18	3	17	17	0
236	29	12	13	11	11	0
237	29	21	0	19	19	0
238	29	22	11	12	12	0
239	29	19	0	22	22	0
240	29	11	0	20	20	0
241	29	13	64	2	2	4
242	29	10	15	10	10	0
243	29	16	0	21	21	0
244	29	20	9	14	14	0
245	30	1	76	1	1	4
246	30	2	49	5	5	0
247	30	3	9	14	14	0
248	30	4	23	8	8	0
249	30	5	43	6	6	1
250	30	6	8	15	15	0
251	30	7	4	17	17	0
252	30	8	57	4	4	2
253	30	9	58	3	3	1
254	30	15	26	7	7	0
255	30	17	19	9	9	0
256	30	14	6	16	16	0
257	30	18	3	18	18	0
258	30	12	13	11	11	0
259	30	21	0	19	19	0
260	30	22	11	13	13	0
261	30	19	0	22	22	0
262	30	11	0	21	21	0
263	30	13	74	2	2	5
264	30	10	15	10	10	0
265	30	16	0	20	20	0
266	30	20	13	12	12	0
267	31	1	78	1	1	4
268	31	2	53	5	5	0
269	31	3	9	14	14	0
270	31	4	28	7	7	0
271	31	5	51	6	6	1
272	31	6	8	15	15	0
273	31	7	4	17	17	0
274	31	8	57	4	4	2
275	31	9	64	3	3	1
276	31	15	26	8	8	0
277	31	17	20	10	10	0
278	31	14	6	16	16	0
279	31	18	3	18	18	0
280	31	12	13	12	12	0
281	31	21	0	19	19	0
282	31	22	11	13	13	0
283	31	19	0	22	22	0
284	31	11	0	21	21	0
285	31	13	77	2	2	5
286	31	10	15	11	11	0
287	31	16	0	20	20	0
288	31	20	23	9	9	1
289	32	1	84	1	1	4
290	32	2	56	5	5	0
291	32	3	17	12	12	0
292	32	4	38	7	7	1
293	32	5	51	6	6	1
294	32	6	9	15	15	0
295	32	7	4	17	17	0
296	32	8	57	4	4	2
297	32	9	64	3	3	1
298	32	15	26	9	9	0
299	32	17	20	11	11	0
300	32	14	8	16	16	0
301	32	18	3	18	18	0
302	32	12	13	13	13	0
303	32	21	0	19	19	0
304	32	22	11	14	14	0
305	32	19	0	22	22	0
306	32	11	0	21	21	0
307	32	13	77	2	2	5
308	32	10	20	10	10	0
309	32	16	0	20	20	0
310	32	20	27	8	8	1
311	33	1	84	1	1	4
312	33	2	56	5	5	0
313	33	3	17	13	13	0
314	33	4	48	7	7	2
315	33	5	51	6	6	1
316	33	6	9	15	15	0
317	33	7	4	17	17	0
318	33	8	63	4	4	2
319	33	9	72	3	3	1
320	33	15	30	9	9	0
321	33	17	21	10	10	0
322	33	14	8	16	16	0
323	33	18	3	18	18	0
324	33	12	18	12	12	0
325	33	21	0	19	19	0
326	33	22	11	14	14	0
327	33	19	0	22	22	0
328	33	11	0	21	21	0
329	33	13	79	2	2	5
330	33	10	20	11	11	0
331	33	16	0	20	20	0
332	33	20	30	8	8	1
3459	34	20	30	8	8	1
3458	34	16	0	20	20	0
3457	34	10	22	10	10	0
3456	34	13	87	2	2	5
3455	34	11	0	21	21	0
3454	34	19	0	22	22	0
3453	34	22	11	14	14	0
3452	34	21	0	19	19	0
3451	34	12	19	12	12	0
3450	34	18	3	18	18	0
3449	34	14	8	16	16	0
3448	34	17	21	11	11	0
3447	34	15	30	9	9	0
3446	34	9	75	3	3	1
3445	34	8	69	4	4	2
3444	34	7	4	17	17	0
3443	34	6	9	15	15	0
3442	34	5	51	7	7	1
3441	34	4	53	6	6	2
3440	34	3	17	13	13	0
3439	34	2	60	5	5	0
3438	34	1	94	1	1	5
355	35	1	98	1	1	5
356	35	2	60	6	6	0
357	35	3	17	13	13	0
358	35	4	61	5	5	2
359	35	5	53	7	7	1
360	35	6	9	15	15	0
361	35	7	4	17	17	0
362	35	8	75	3	3	2
363	35	9	75	4	4	1
364	35	15	31	9	9	0
365	35	17	21	11	11	0
366	35	14	8	16	16	0
367	35	18	3	18	18	0
368	35	12	19	12	12	0
369	35	21	0	19	19	0
370	35	22	11	14	14	0
371	35	19	0	22	22	0
372	35	11	0	21	21	0
373	35	13	97	2	2	6
374	35	10	25	10	10	0
375	35	16	0	20	20	0
376	35	20	35	8	8	1
13629	36	16	0	17	17	0
13628	36	19	0	16	16	0
13627	36	18	0	15	15	0
13626	36	24	0	14	14	0
13625	36	17	0	13	13	0
13624	36	11	0	12	12	0
13623	36	22	0	11	11	0
13622	36	5	0	10	10	0
13621	36	15	0	9	9	0
13620	36	23	1	8	8	0
13619	36	3	2	7	7	0
13618	36	13	3	6	6	0
13617	36	21	4	5	5	0
13649	37	9	0	20	20	0
13648	37	26	0	17	17	0
13647	37	25	0	11	11	0
13646	37	16	0	19	19	0
13645	37	19	0	18	18	0
13644	37	18	0	15	15	0
13643	37	24	0	16	16	0
13642	37	17	0	12	12	0
13641	37	11	0	14	14	0
13640	37	22	0	13	13	0
13639	37	5	1	9	9	0
13638	37	15	2	7	7	0
13637	37	23	1	10	10	0
13635	37	13	7	6	6	0
13670	38	27	0	18	18	0
13669	38	9	3	8	8	0
13668	38	26	0	19	19	0
13667	38	25	0	12	12	0
13666	38	16	0	20	20	0
13665	38	19	0	21	21	0
13664	38	18	0	16	16	0
13663	38	24	0	17	17	0
13662	38	17	0	13	13	0
13661	38	11	0	15	15	0
13660	38	22	0	14	14	0
13659	38	5	1	10	10	0
13658	38	15	4	7	7	0
13657	38	23	1	11	11	0
13656	38	3	2	9	9	0
13655	38	13	17	4	4	1
13654	38	21	8	6	6	0
13653	38	2	15	5	5	0
13652	38	1	22	3	3	0
13651	38	4	22	1	1	1
13650	38	8	22	2	2	1
13692	39	14	4	9	9	0
13691	39	27	0	20	20	0
13690	39	9	8	6	6	0
13689	39	26	0	22	22	0
13688	39	25	0	14	14	0
13687	39	16	0	19	19	0
13686	39	19	0	17	17	0
13685	39	18	0	18	18	0
13684	39	24	0	21	21	0
13683	39	17	0	16	16	0
13682	39	11	1	12	12	0
13681	39	22	0	15	15	0
13680	39	5	3	11	11	0
13679	39	15	4	10	10	0
13678	39	23	1	13	13	0
13677	39	3	5	8	8	0
13675	39	21	8	7	7	0
13714	40	14	4	9	9	0
13713	40	27	0	21	21	0
13712	40	9	12	7	7	0
13711	40	26	0	15	15	0
13710	40	25	2	12	12	0
13709	40	16	0	20	20	0
13708	40	19	0	19	19	0
13707	40	18	0	18	18	0
13706	40	24	0	22	22	0
13705	40	17	0	17	17	0
13704	40	11	1	13	13	0
13703	40	22	0	16	16	0
13702	40	5	3	11	11	0
13701	40	15	4	10	10	0
13700	40	23	1	14	14	0
13699	40	3	5	8	8	0
13697	40	21	13	6	6	0
13736	41	14	4	11	11	0
13735	41	27	0	21	21	0
13734	41	9	12	7	7	0
13733	41	26	0	16	16	0
13732	41	25	8	8	8	0
13731	41	16	0	20	20	0
13730	41	19	0	18	18	0
13729	41	18	0	19	19	0
13728	41	24	0	22	22	0
13726	41	11	4	12	12	0
13724	41	5	8	9	9	0
13722	41	23	2	14	14	0
13721	41	3	5	10	10	0
13720	41	13	33	3	3	2
13718	41	2	26	5	5	0
13716	41	4	40	2	2	2
13759	42	20	1	16	16	0
13758	42	14	4	12	12	0
13757	42	27	0	22	22	0
13756	42	9	12	7	7	0
13755	42	26	0	17	17	0
13754	42	25	8	9	9	0
13753	42	16	0	21	21	0
13752	42	19	0	19	19	0
13751	42	18	0	20	20	0
13750	42	24	0	23	23	0
13748	42	11	4	13	13	0
13746	42	5	12	8	8	0
13744	42	23	2	15	15	0
13743	42	3	5	11	11	0
13742	42	13	39	3	3	2
13740	42	2	26	5	5	0
13738	42	4	48	2	2	2
13782	43	20	1	17	17	0
13781	43	14	4	12	12	0
13780	43	27	0	22	22	0
13779	43	9	17	6	6	0
13778	43	26	0	18	18	0
13777	43	25	8	9	9	0
13776	43	16	0	21	21	0
13775	43	19	0	20	20	0
13774	43	18	1	16	16	0
13773	43	24	0	23	23	0
13772	43	17	2	14	14	0
13771	43	11	4	13	13	0
13769	43	5	12	8	8	0
13767	43	23	2	15	15	0
13766	43	3	5	11	11	0
13765	43	13	47	3	3	2
13763	43	2	30	5	5	0
13761	43	4	50	2	2	2
13805	44	20	1	17	17	0
13804	44	14	4	12	12	0
13803	44	27	0	22	22	0
13802	44	9	22	6	6	0
13801	44	26	0	19	19	0
13800	44	25	8	9	9	0
13799	44	16	0	21	21	0
13798	44	19	0	20	20	0
13797	44	18	1	16	16	0
13796	44	24	0	23	23	0
13795	44	17	2	14	14	0
13794	44	11	4	13	13	0
13792	44	5	14	8	8	0
13790	44	23	2	15	15	0
13789	44	3	5	11	11	0
13787	44	21	17	7	7	0
13784	44	4	58	2	2	2
13828	45	20	1	17	17	0
13827	45	14	8	11	11	0
13826	45	27	0	22	22	0
13825	45	9	24	6	6	0
13824	45	26	0	19	19	0
13823	45	25	13	9	9	0
13822	45	16	0	21	21	0
13821	45	19	0	20	20	0
13820	45	18	1	16	16	0
13819	45	24	0	23	23	0
13818	45	17	8	10	10	0
13817	45	11	4	14	14	0
13816	45	22	0	18	18	0
13815	45	5	15	8	8	0
13814	45	15	7	12	12	0
13813	45	23	2	15	15	0
13811	45	13	59	3	3	2
13809	45	2	36	5	5	0
13832	46	2	42	5	5	0
13851	46	20	1	17	17	0
13850	46	14	8	11	11	0
13849	46	27	0	22	22	0
13848	46	9	28	6	6	0
13847	46	26	0	19	19	0
13846	46	25	13	9	9	0
13845	46	16	0	21	21	0
13844	46	19	0	20	20	0
13843	46	18	1	16	16	0
13842	46	24	0	23	23	0
13841	46	17	8	10	10	0
13840	46	11	4	15	15	0
13838	46	5	16	8	8	0
13837	46	15	7	13	13	0
13836	46	23	5	14	14	0
13835	46	3	7	12	12	0
13833	46	21	17	7	7	0
13830	46	4	73	2	2	3
13856	47	21	17	8	8	0
13875	47	29	0	24	24	0
13874	47	20	1	17	17	0
13873	47	14	8	12	12	0
13872	47	27	0	22	22	0
13871	47	9	29	6	6	0
13870	47	26	0	19	19	0
13869	47	25	13	9	9	0
13868	47	16	0	21	21	0
13867	47	19	0	20	20	0
13866	47	18	1	16	16	0
13865	47	24	0	23	23	0
13864	47	17	8	11	11	0
13863	47	11	4	15	15	0
13862	47	22	0	18	18	0
13861	47	5	19	7	7	0
13858	47	3	9	10	10	0
13857	47	13	69	3	3	3
13855	47	2	47	5	5	0
13853	47	4	79	2	2	3
13879	48	2	52	5	5	0
13899	48	29	0	24	24	0
13898	48	20	1	17	17	0
13897	48	14	8	12	12	0
13896	48	27	0	22	22	0
13895	48	9	33	6	6	0
13894	48	26	0	19	19	0
13893	48	25	13	9	9	0
13892	48	16	0	21	21	0
13891	48	19	0	20	20	0
13890	48	18	2	16	16	0
13889	48	24	0	23	23	0
13888	48	17	8	11	11	0
13887	48	11	4	15	15	0
13886	48	22	0	18	18	0
13885	48	5	21	7	7	0
13884	48	15	7	13	13	0
13881	48	13	69	4	4	3
13880	48	21	17	8	8	0
13877	48	4	89	2	2	4
13903	49	2	56	5	5	0
13923	49	29	0	24	24	0
13922	49	20	1	17	17	0
13921	49	14	8	12	12	0
13920	49	27	0	23	23	0
13919	49	9	33	6	6	0
13918	49	26	0	19	19	0
13917	49	25	13	10	10	0
13916	49	16	0	22	22	0
13915	49	19	0	20	20	0
13914	49	18	2	16	16	0
13913	49	24	0	21	21	0
13912	49	17	10	11	11	0
13911	49	11	4	15	15	0
13910	49	22	0	18	18	0
13909	49	5	22	7	7	0
13908	49	15	7	13	13	0
13905	49	13	77	4	4	3
13904	49	21	17	8	8	0
13901	49	4	95	2	2	4
13927	50	2	56	5	5	0
13947	50	29	0	23	23	0
13946	50	20	1	18	18	0
13945	50	14	13	11	11	0
13944	50	27	0	24	24	0
13943	50	9	35	6	6	0
13942	50	26	0	21	21	0
13941	50	25	13	10	10	0
13940	50	16	1	17	17	0
13939	50	19	0	22	22	0
13938	50	18	2	16	16	0
13937	50	24	0	20	20	0
13936	50	17	10	12	12	0
13935	50	11	4	15	15	0
13934	50	22	0	19	19	0
13933	50	5	30	7	7	0
13932	50	15	7	13	13	0
13929	50	13	80	4	4	3
13928	50	21	21	8	8	0
13925	50	4	95	2	2	4
13951	51	2	58	5	5	0
13971	51	29	0	23	23	0
13970	51	20	6	14	14	0
13969	51	14	14	10	10	0
13968	51	27	0	24	24	0
13967	51	9	35	6	6	0
13966	51	26	0	21	21	0
13965	51	25	13	11	11	0
13964	51	16	1	19	19	0
13963	51	19	0	22	22	0
13962	51	18	6	15	15	0
13961	51	24	3	18	18	0
13960	51	17	10	12	12	0
13959	51	11	4	17	17	0
13958	51	22	0	20	20	0
13957	51	5	30	7	7	0
13956	51	15	7	13	13	0
13955	51	23	5	16	16	0
13953	51	13	86	4	4	3
13952	51	21	21	8	8	0
13949	51	4	103	2	2	4
13972	52	8	110	1	1	6
13996	52	6	0	22	22	0
13995	52	29	0	24	24	0
13994	52	20	6	14	14	0
13993	52	14	14	10	10	0
13992	52	27	0	25	25	0
13991	52	9	39	6	6	0
13990	52	26	0	21	21	0
13989	52	25	13	11	11	0
13988	52	16	1	19	19	0
13987	52	19	0	23	23	0
13986	52	18	6	15	15	0
13985	52	24	3	18	18	0
13984	52	17	10	12	12	0
13983	52	11	4	17	17	0
13982	52	22	0	20	20	0
13981	52	5	30	7	7	0
13980	52	15	8	13	13	0
13979	52	23	5	16	16	0
13978	52	3	20	9	9	0
13977	52	13	94	4	4	3
13975	52	2	61	5	5	0
13973	52	4	109	3	3	4
12824	53	11	0	18	18	0
12823	53	33	0	17	17	0
12822	53	15	0	16	16	0
12821	53	22	0	15	15	0
12820	53	23	0	14	14	0
12819	53	26	0	13	13	0
12818	53	2	0	12	12	0
12817	53	24	0	11	11	0
12816	53	14	0	10	10	0
12815	53	13	0	9	9	0
12814	53	32	1	8	8	0
12813	53	3	2	7	7	0
12812	53	17	3	6	6	0
12811	53	31	4	5	5	0
12810	53	18	5	4	4	0
12809	53	8	6	3	3	0
12808	53	30	8	2	2	0
12807	53	4	10	1	1	1
12845	54	27	0	17	17	0
12844	54	35	2	10	10	0
12843	54	21	10	4	4	1
12842	54	11	0	21	21	0
12841	54	33	0	19	19	0
12840	54	15	0	13	13	0
12839	54	22	0	14	14	0
12838	54	23	1	11	11	0
12837	54	26	0	20	20	0
12836	54	2	0	18	18	0
12835	54	24	0	16	16	0
12834	54	14	0	15	15	0
12833	54	13	4	7	7	0
12832	54	32	1	12	12	0
12831	54	3	2	9	9	0
12830	54	17	3	8	8	0
12829	54	31	9	5	5	0
12828	54	18	11	3	3	0
12827	54	8	6	6	6	0
12826	54	30	11	2	2	0
12825	54	4	18	1	1	1
12867	55	34	0	22	22	0
12866	55	27	0	19	19	0
12865	55	35	5	9	9	0
12864	55	21	14	2	2	1
12863	55	11	0	20	20	0
12862	55	33	0	21	21	0
12861	55	15	0	17	17	0
12860	55	22	2	12	12	0
12859	55	23	7	7	7	0
12858	55	26	0	16	16	0
12857	55	2	5	8	8	0
12856	55	24	0	18	18	0
12855	55	14	1	14	14	0
12854	55	13	4	10	10	0
12853	55	32	1	15	15	0
12852	55	3	2	13	13	0
12851	55	17	3	11	11	0
12850	55	31	9	6	6	0
12849	55	18	11	5	5	0
12848	55	8	14	3	3	0
12847	55	30	11	4	4	0
12846	55	4	28	1	1	2
12889	56	34	0	22	22	0
12888	56	27	0	19	19	0
12887	56	35	5	11	11	0
12886	56	21	15	4	4	1
12885	56	11	0	20	20	0
12884	56	33	0	21	21	0
12883	56	15	0	17	17	0
12882	56	22	2	12	12	0
12881	56	23	7	8	8	0
12880	56	26	0	16	16	0
12879	56	2	5	10	10	0
12878	56	24	0	18	18	0
12877	56	14	1	14	14	0
12876	56	13	9	7	7	0
12875	56	32	1	15	15	0
12874	56	3	2	13	13	0
12873	56	17	6	9	9	0
12872	56	31	15	5	5	0
12871	56	18	13	6	6	0
12870	56	8	18	3	3	0
12869	56	30	21	2	2	1
12868	56	4	36	1	1	2
12911	57	34	0	22	22	0
12910	57	27	0	19	19	0
12909	57	35	6	11	11	0
12908	57	21	18	4	4	1
12907	57	11	0	21	21	0
12906	57	33	0	20	20	0
12905	57	15	0	16	16	0
12904	57	22	6	9	9	0
12903	57	23	7	8	8	0
12902	57	26	0	17	17	0
12901	57	2	5	12	12	0
12900	57	24	0	18	18	0
12899	57	14	1	14	14	0
12898	57	13	15	5	5	0
12897	57	32	1	15	15	0
12896	57	3	4	13	13	0
12895	57	17	6	10	10	0
12894	57	31	15	6	6	0
12893	57	18	13	7	7	0
12892	57	8	23	3	3	0
12891	57	30	31	2	2	2
12890	57	4	44	1	1	2
12933	58	34	0	22	22	0
12932	58	27	0	19	19	0
12931	58	35	6	12	12	0
12930	58	21	24	4	4	1
12929	58	11	0	21	21	0
12928	58	33	0	20	20	0
12927	58	15	0	16	16	0
12926	58	22	8	8	8	0
12925	58	23	7	9	9	0
12924	58	26	0	17	17	0
12923	58	2	6	10	10	0
12922	58	24	0	18	18	0
12921	58	14	1	14	14	0
12920	58	13	20	5	5	0
12919	58	32	1	15	15	0
12918	58	3	4	13	13	0
12917	58	17	6	11	11	0
12916	58	31	15	7	7	0
12915	58	18	16	6	6	0
12914	58	8	27	3	3	0
12913	58	30	39	2	2	2
12912	58	4	54	1	1	3
12956	59	36	0	23	23	0
12955	59	34	0	22	22	0
12954	59	27	0	19	19	0
12953	59	35	6	13	13	0
12952	59	21	27	3	3	1
12951	59	11	0	21	21	0
12950	59	33	0	20	20	0
12949	59	15	0	16	16	0
12948	59	22	13	8	8	0
12947	59	23	8	9	9	0
12946	59	26	0	17	17	0
12945	59	2	8	10	10	0
12944	59	24	0	18	18	0
12943	59	14	7	11	11	0
12942	59	13	20	6	6	0
12941	59	32	1	15	15	0
12940	59	3	4	14	14	0
12939	59	17	6	12	12	0
12938	59	31	23	5	5	0
12937	59	18	16	7	7	0
12936	59	8	27	4	4	0
12935	59	30	43	2	2	2
12934	59	4	64	1	1	4
12979	60	36	0	23	23	0
12978	60	34	0	22	22	0
12977	60	27	0	19	19	0
12976	60	35	7	12	12	0
12975	60	21	32	4	4	1
12974	60	11	0	21	21	0
12973	60	33	0	20	20	0
12972	60	15	0	16	16	0
12971	60	22	13	8	8	0
12970	60	23	8	10	10	0
12969	60	26	0	17	17	0
12968	60	2	10	9	9	0
12967	60	24	0	18	18	0
12966	60	14	7	11	11	0
12965	60	13	24	6	6	0
12964	60	32	1	15	15	0
12963	60	3	4	14	14	0
12962	60	17	6	13	13	0
12961	60	31	26	5	5	0
12960	60	18	16	7	7	0
12959	60	8	33	3	3	0
12958	60	30	51	2	2	2
12957	60	4	74	1	1	5
13002	61	36	0	23	23	0
13001	61	34	0	22	22	0
13000	61	27	0	19	19	0
12999	61	35	7	12	12	0
12998	61	21	37	4	4	1
12997	61	11	0	21	21	0
12996	61	33	0	20	20	0
12995	61	15	3	15	15	0
12994	61	22	13	8	8	0
12993	61	23	8	10	10	0
12992	61	26	0	17	17	0
12991	61	2	12	9	9	0
12990	61	24	0	18	18	0
12989	61	14	8	11	11	0
12988	61	13	28	5	5	0
12987	61	32	1	16	16	0
12986	61	3	4	14	14	0
12985	61	17	6	13	13	0
12984	61	31	26	6	6	0
12983	61	18	16	7	7	0
12982	61	8	39	3	3	0
12981	61	30	59	2	2	2
12980	61	4	84	1	1	6
13025	62	36	0	23	23	0
13024	62	34	0	22	22	0
13023	62	27	0	19	19	0
13022	62	35	7	13	13	0
13021	62	21	43	3	3	1
13020	62	11	0	21	21	0
13019	62	33	0	20	20	0
13018	62	15	8	12	12	0
13017	62	22	16	8	8	0
13016	62	23	8	11	11	0
13015	62	26	0	18	18	0
13014	62	2	12	9	9	0
13013	62	24	1	16	16	0
13012	62	14	10	10	10	0
13011	62	13	36	5	5	0
13010	62	32	1	17	17	0
13009	62	3	4	15	15	0
13008	62	17	6	14	14	0
13007	62	31	26	6	6	0
13006	62	18	16	7	7	0
13005	62	8	39	4	4	0
13004	62	30	69	2	2	3
13003	62	4	88	1	1	6
13049	63	37	2	16	16	0
13048	63	36	0	24	24	0
13047	63	34	0	23	23	0
13046	63	27	0	20	20	0
13045	63	35	7	13	13	0
13044	63	21	46	3	3	1
13043	63	11	0	22	22	0
13042	63	33	0	21	21	0
13041	63	15	8	12	12	0
13040	63	22	16	8	8	0
13039	63	23	13	9	9	0
13038	63	26	0	19	19	0
13037	63	2	13	10	10	0
13036	63	24	1	17	17	0
13035	63	14	10	11	11	0
13034	63	13	42	5	5	0
13033	63	32	1	18	18	0
13032	63	3	4	15	15	0
13031	63	17	6	14	14	0
13030	63	31	26	6	6	0
13029	63	18	16	7	7	0
13028	63	8	43	4	4	0
13027	63	30	79	2	2	4
13026	63	4	96	1	1	6
13073	64	37	2	16	16	0
13072	64	36	0	24	24	0
13071	64	34	0	23	23	0
13070	64	27	0	20	20	0
13069	64	35	7	13	13	0
13068	64	21	49	4	4	1
13067	64	11	0	22	22	0
13066	64	33	0	21	21	0
13065	64	15	10	12	12	0
13064	64	22	16	8	8	0
13063	64	23	13	9	9	0
13062	64	26	0	19	19	0
13061	64	2	13	10	10	0
13060	64	24	1	18	18	0
13059	64	14	10	11	11	0
13058	64	13	50	3	3	0
13057	64	32	2	17	17	0
13056	64	3	4	15	15	0
13055	64	17	6	14	14	0
13054	64	31	26	6	6	0
13053	64	18	21	7	7	0
13052	64	8	49	5	5	0
13051	64	30	89	2	2	5
13050	64	4	100	1	1	6
13097	65	37	10	12	12	0
13096	65	36	0	24	24	0
13095	65	34	0	23	23	0
13094	65	27	0	21	21	0
13093	65	35	7	14	14	0
13092	65	21	49	4	4	1
13091	65	11	0	22	22	0
13090	65	33	0	20	20	0
13089	65	15	10	13	13	0
13088	65	22	21	8	8	0
13087	65	23	16	10	10	0
13086	65	26	0	19	19	0
13085	65	2	19	9	9	0
13084	65	24	1	18	18	0
13083	65	14	14	11	11	0
13082	65	13	52	3	3	0
13081	65	32	2	17	17	0
13080	65	3	4	16	16	0
13079	65	17	6	15	15	0
13078	65	31	26	7	7	0
13077	65	18	31	6	6	1
13076	65	8	49	5	5	0
13075	65	30	90	2	2	5
13074	65	4	100	1	1	6
13122	66	9	0	23	23	0
13121	66	37	14	11	11	0
13120	66	36	0	25	25	0
13119	66	34	0	24	24	0
13118	66	27	0	21	21	0
13117	66	35	7	14	14	0
13116	66	21	52	4	4	1
13115	66	11	0	22	22	0
13114	66	33	0	20	20	0
13113	66	15	10	13	13	0
13112	66	22	22	8	8	0
13111	66	23	18	10	10	0
13110	66	26	0	19	19	0
13109	66	2	19	9	9	0
13108	66	24	1	18	18	0
13107	66	14	14	12	12	0
13106	66	13	62	3	3	1
13105	66	32	2	17	17	0
13104	66	3	4	16	16	0
13103	66	17	6	15	15	0
13102	66	31	26	7	7	0
13101	66	18	36	6	6	1
13100	66	8	49	5	5	0
13099	66	30	96	2	2	5
13098	66	4	108	1	1	6
13147	67	9	6	15	15	0
13146	67	37	14	11	11	0
13145	67	36	0	25	25	0
13144	67	34	0	24	24	0
13143	67	27	0	22	22	0
13142	67	35	7	14	14	0
13141	67	21	57	4	4	1
13140	67	11	0	23	23	0
13139	67	33	0	21	21	0
13138	67	15	12	13	13	0
13137	67	22	25	8	8	0
13136	67	23	18	10	10	0
13135	67	26	0	20	20	0
13134	67	2	20	9	9	0
13133	67	24	1	19	19	0
13132	67	14	14	12	12	0
13131	67	13	62	3	3	1
13130	67	32	2	18	18	0
13129	67	3	4	17	17	0
13128	67	17	6	16	16	0
13127	67	31	26	7	7	0
13126	67	18	40	6	6	1
13125	67	8	57	5	5	0
13124	67	30	106	2	2	6
13123	67	4	108	1	1	6
13174	68	29	0	27	27	0
13173	68	38	0	24	24	0
13172	68	9	6	16	16	0
13171	68	37	18	10	10	0
13170	68	36	0	26	26	0
13169	68	34	0	25	25	0
13168	68	27	0	22	22	0
13167	68	35	7	15	15	0
13166	68	21	63	3	3	1
13165	68	11	0	23	23	0
13164	68	33	0	21	21	0
13163	68	15	12	13	13	0
13162	68	22	28	7	7	0
13161	68	23	18	11	11	0
13160	68	26	0	20	20	0
13159	68	2	22	9	9	0
13158	68	24	1	19	19	0
13157	68	14	14	12	12	0
13156	68	13	62	4	4	1
13155	68	32	2	18	18	0
13154	68	3	4	17	17	0
13153	68	17	7	14	14	0
13152	68	31	26	8	8	0
13151	68	18	45	6	6	1
13150	68	8	57	5	5	0
13149	68	30	116	1	1	7
13148	68	4	116	2	2	6
13201	69	29	0	27	27	0
13200	69	38	0	24	24	0
13199	69	9	6	16	16	0
13198	69	37	18	11	11	0
13197	69	36	0	26	26	0
13196	69	34	0	25	25	0
13195	69	27	0	22	22	0
13194	69	35	7	15	15	0
13193	69	21	69	4	4	1
13192	69	11	0	23	23	0
13191	69	33	0	21	21	0
13190	69	15	15	12	12	0
13189	69	22	28	7	7	0
13188	69	23	20	10	10	0
13187	69	26	0	20	20	0
13186	69	2	23	9	9	0
13185	69	24	1	19	19	0
13184	69	14	14	13	13	0
13183	69	13	70	3	3	1
13182	69	32	2	18	18	0
13181	69	3	4	17	17	0
13180	69	17	7	14	14	0
13179	69	31	26	8	8	0
13178	69	18	50	6	6	1
13177	69	8	61	5	5	0
13176	69	30	116	2	2	7
13175	69	4	126	1	1	7
13228	70	29	0	26	26	0
13227	70	38	0	24	24	0
13226	70	9	6	16	16	0
13225	70	37	19	11	11	0
13224	70	36	0	27	27	0
13223	70	34	0	25	25	0
13222	70	27	0	22	22	0
13221	70	35	7	15	15	0
13220	70	21	72	4	4	1
13219	70	11	0	23	23	0
13218	70	33	0	21	21	0
13217	70	15	15	12	12	0
13216	70	22	30	7	7	0
13215	70	23	20	10	10	0
13214	70	26	0	20	20	0
13213	70	2	23	9	9	0
13212	70	24	1	19	19	0
13211	70	14	14	13	13	0
13210	70	13	80	3	3	2
13209	70	32	2	18	18	0
13208	70	3	4	17	17	0
13207	70	17	7	14	14	0
13206	70	31	26	8	8	0
13205	70	18	56	6	6	1
13204	70	8	65	5	5	0
13203	70	30	121	2	2	7
13202	70	4	134	1	1	7
70795	71	39	0	13	13	0
70794	71	11	0	17	17	0
70793	71	35	0	12	12	0
70792	71	23	0	11	11	0
70791	71	18	0	16	16	0
70790	71	13	0	10	10	0
70789	71	15	0	9	9	0
70788	71	8	1	8	8	0
70787	71	32	2	7	7	0
70786	71	31	3	6	6	0
70785	71	17	4	5	5	0
70784	71	14	5	4	4	0
70783	71	4	6	3	3	0
70782	71	22	8	2	2	0
70781	71	21	10	1	1	1
70818	72	30	2	11	11	0
70817	72	40	0	18	18	0
70816	72	33	0	15	15	0
70815	72	39	0	14	14	0
70814	72	11	0	20	20	0
70813	72	35	0	16	16	0
70812	72	23	4	8	8	0
70811	72	18	0	19	19	0
70810	72	13	0	13	13	0
70809	72	15	8	3	3	0
70808	72	8	1	12	12	0
70807	72	32	3	10	10	0
70806	72	31	8	6	6	0
70805	72	17	4	9	9	0
70804	72	14	8	5	5	0
70803	72	4	16	1	1	1
70802	72	22	8	4	4	0
70801	72	21	10	2	2	1
70840	73	2	6	10	10	0
70839	73	30	2	14	14	0
70838	73	40	0	18	18	0
70837	73	33	0	15	15	0
70836	73	39	0	17	17	0
70835	73	11	0	21	21	0
70834	73	35	0	16	16	0
70833	73	23	9	4	4	0
70832	73	18	0	20	20	0
70831	73	13	2	13	13	0
70830	73	15	16	2	2	0
70829	73	8	7	8	8	0
70828	73	32	3	12	12	0
70827	73	31	8	7	7	0
70826	73	17	7	9	9	0
70825	73	14	9	5	5	0
70824	73	4	26	1	1	2
70823	73	22	8	6	6	0
70822	73	21	10	3	3	1
70864	74	19	0	24	24	0
70863	74	27	0	21	21	0
70862	74	2	9	5	5	0
70861	74	30	10	4	4	0
70860	74	40	0	20	20	0
70859	74	33	0	18	18	0
70858	74	39	0	19	19	0
70857	74	11	0	23	23	0
70856	74	35	5	13	13	0
70855	74	23	9	6	6	0
70854	74	18	0	22	22	0
70853	74	13	2	16	16	0
70852	74	15	20	2	2	0
70851	74	8	7	11	11	0
70850	74	32	3	15	15	0
70849	74	31	8	10	10	0
70848	74	17	9	8	8	0
70847	74	14	9	7	7	0
70891	75	24	1	17	17	0
70890	75	25	6	12	12	0
70889	75	37	4	14	14	0
70888	75	19	0	24	24	0
70887	75	27	0	21	21	0
70886	75	2	9	10	10	0
70885	75	30	10	7	7	0
70884	75	40	0	20	20	0
70883	75	33	0	18	18	0
70882	75	39	0	19	19	0
70881	75	11	0	23	23	0
70880	75	35	5	13	13	0
70879	75	23	14	5	5	0
70878	75	18	0	22	22	0
70877	75	13	2	16	16	0
70876	75	15	26	2	2	0
70875	75	8	17	3	3	1
70874	75	32	3	15	15	0
70873	75	31	10	8	8	0
70872	75	17	12	6	6	0
70871	75	14	10	9	9	0
70912	76	19	0	24	24	0
70911	76	27	0	21	21	0
70910	76	2	17	5	5	0
70909	76	30	12	9	9	0
70908	76	40	0	20	20	0
70907	76	33	0	18	18	0
70906	76	39	0	19	19	0
70905	76	11	0	23	23	0
70904	76	35	5	13	13	0
70903	76	23	17	6	6	0
70902	76	18	0	22	22	0
70901	76	13	2	16	16	0
70900	76	15	26	3	3	0
70899	76	8	27	2	2	2
70898	76	32	3	15	15	0
70897	76	31	14	8	8	0
70896	76	17	18	4	4	0
70895	76	14	10	10	10	0
70894	76	4	49	1	1	3
70893	76	22	9	11	11	0
70892	76	21	14	7	7	1
70938	77	25	6	12	12	0
70937	77	37	4	14	14	0
70936	77	19	0	24	24	0
70935	77	27	0	23	23	0
70934	77	2	25	4	4	0
70933	77	30	16	8	8	0
70932	77	40	0	21	21	0
70931	77	33	0	18	18	0
70930	77	39	0	20	20	0
70929	77	11	0	22	22	0
70928	77	35	5	13	13	0
70927	77	23	17	7	7	0
70926	77	18	0	19	19	0
70925	77	13	2	16	16	0
70924	77	15	27	3	3	0
70923	77	8	27	2	2	2
70922	77	32	3	15	15	0
70921	77	31	16	9	9	0
70920	77	17	18	5	5	0
70919	77	14	15	11	11	0
70918	77	4	59	1	1	4
70917	77	22	15	10	10	0
70916	77	21	17	6	6	1
70962	78	25	6	13	13	0
70961	78	37	4	15	15	0
70960	78	19	0	24	24	0
70959	78	27	0	21	21	0
70958	78	2	25	4	4	0
70957	78	30	24	5	5	0
70956	78	40	0	22	22	0
70955	78	33	0	18	18	0
70954	78	39	0	20	20	0
70953	78	11	0	23	23	0
70952	78	35	5	14	14	0
70951	78	23	20	8	8	0
70950	78	18	0	19	19	0
70949	78	13	7	12	12	0
70948	78	15	27	3	3	0
70947	78	8	37	2	2	3
70946	78	32	4	16	16	0
70945	78	31	16	11	11	0
70944	78	17	22	6	6	0
70943	78	14	17	10	10	0
70942	78	4	59	1	1	4
70941	78	22	21	7	7	0
70940	78	21	17	9	9	1
70986	79	25	6	14	14	0
70985	79	37	4	18	18	0
70984	79	19	0	25	25	0
70983	79	27	4	17	17	0
70982	79	2	25	6	6	0
70981	79	30	34	3	3	1
70980	79	40	3	20	20	0
70979	79	33	6	13	13	0
70978	79	39	5	16	16	0
70977	79	11	0	23	23	0
70976	79	35	5	15	15	0
70975	79	23	20	8	8	0
70974	79	18	0	22	22	0
70973	79	13	7	12	12	0
70972	79	15	27	5	5	0
70971	79	8	37	2	2	3
70970	79	32	4	19	19	0
70969	79	31	16	11	11	0
70968	79	17	22	7	7	0
70967	79	14	17	10	10	0
70966	79	4	59	1	1	4
70965	79	22	29	4	4	0
70964	79	21	17	9	9	1
71011	80	25	6	14	14	0
71010	80	37	4	19	19	0
71009	80	19	0	25	25	0
71008	80	27	4	18	18	0
71007	80	2	25	6	6	0
71006	80	30	40	3	3	1
71005	80	40	3	21	21	0
71004	80	33	6	13	13	0
71003	80	39	5	17	17	0
71002	80	11	0	23	23	0
71001	80	35	6	15	15	0
71000	80	23	22	8	8	0
70999	80	18	5	16	16	0
70998	80	13	7	12	12	0
70997	80	15	31	4	4	0
70996	80	8	45	2	2	3
70995	80	32	4	20	20	0
70994	80	31	16	11	11	0
70993	80	17	22	7	7	0
70992	80	14	17	10	10	0
70991	80	4	69	1	1	5
70990	80	22	29	5	5	0
70989	80	21	20	9	9	1
71036	81	25	6	15	15	0
71035	81	37	4	19	19	0
71034	81	19	0	25	25	0
71033	81	27	4	18	18	0
71032	81	2	25	8	8	0
71031	81	30	43	3	3	1
71030	81	40	3	21	21	0
71029	81	33	6	14	14	0
71028	81	39	5	17	17	0
71027	81	11	0	23	23	0
71026	81	35	6	16	16	0
71025	81	23	23	9	9	0
71024	81	18	9	12	12	0
71023	81	13	7	13	13	0
71022	81	15	31	5	5	0
71021	81	8	51	2	2	3
71020	81	32	4	20	20	0
71019	81	31	26	6	6	1
71018	81	17	22	10	10	0
71017	81	14	17	11	11	0
71016	81	4	77	1	1	5
71015	81	22	31	4	4	0
71014	81	21	25	7	7	1
71062	82	24	1	22	22	0
71061	82	25	6	15	15	0
71060	82	37	4	19	19	0
71059	82	19	0	26	26	0
71058	82	27	4	18	18	0
71057	82	2	25	9	9	0
71056	82	30	47	3	3	1
71055	82	40	3	21	21	0
71054	82	33	6	14	14	0
71053	82	39	5	17	17	0
71052	82	11	0	23	23	0
71051	82	35	6	16	16	0
71050	82	23	26	8	8	0
71049	82	18	15	12	12	0
71048	82	13	8	13	13	0
71047	82	15	31	6	6	0
71046	82	8	51	2	2	3
71045	82	32	4	20	20	0
71044	82	31	34	4	4	1
71043	82	17	22	10	10	0
71042	82	14	19	11	11	0
71041	82	4	87	1	1	6
71040	82	22	31	5	5	0
71039	82	21	30	7	7	1
71088	83	24	1	22	22	0
71087	83	25	6	15	15	0
71086	83	37	4	19	19	0
71085	83	19	0	26	26	0
71084	83	27	4	18	18	0
71083	83	2	28	9	9	0
71082	83	30	55	3	3	1
71081	83	40	3	21	21	0
71080	83	33	6	14	14	0
71079	83	39	5	17	17	0
71078	83	11	1	23	23	0
71077	83	35	6	16	16	0
71076	83	23	32	6	6	0
71075	83	18	19	11	11	0
71074	83	13	8	13	13	0
71073	83	15	36	4	4	0
71072	83	8	61	2	2	4
71071	83	32	4	20	20	0
71070	83	31	34	5	5	1
71069	83	17	24	10	10	0
71068	83	14	19	12	12	0
71067	83	4	87	1	1	6
71066	83	22	31	7	7	0
71065	83	21	30	8	8	1
71114	84	24	1	23	23	0
71113	84	25	6	15	15	0
71112	84	37	4	20	20	0
71111	84	19	0	26	26	0
71110	84	27	4	19	19	0
71109	84	2	28	9	9	0
71108	84	30	55	3	3	1
71107	84	40	3	21	21	0
71106	84	33	6	14	14	0
71105	84	39	5	17	17	0
71104	84	11	1	22	22	0
71103	84	35	6	16	16	0
71102	84	23	32	7	7	0
71101	84	18	23	11	11	0
71100	84	13	8	13	13	0
71099	84	15	39	5	5	0
71098	84	8	71	2	2	5
71097	84	32	5	18	18	0
71096	84	31	40	4	4	1
71095	84	17	24	10	10	0
71094	84	14	21	12	12	0
71093	84	4	95	1	1	6
71092	84	22	31	8	8	0
71091	84	21	35	6	6	1
71141	85	41	0	26	26	0
71140	85	24	1	24	24	0
71139	85	25	6	15	15	0
71138	85	37	4	20	20	0
71137	85	19	0	27	27	0
71136	85	27	4	19	19	0
71135	85	2	28	9	9	0
71134	85	30	55	3	3	1
71133	85	40	3	21	21	0
71132	85	33	6	14	14	0
71131	85	39	5	17	17	0
71130	85	11	1	23	23	0
71129	85	35	6	16	16	0
71128	85	23	35	7	7	0
71127	85	18	24	10	10	0
71126	85	13	8	13	13	0
71125	85	15	43	5	5	0
71124	85	8	76	2	2	5
71123	85	32	5	18	18	0
71122	85	31	50	4	4	2
71121	85	17	24	11	11	0
71120	85	14	21	12	12	0
71119	85	4	103	1	1	6
71118	85	22	31	8	8	0
71117	85	21	41	6	6	1
71168	86	41	0	26	26	0
71167	86	24	1	24	24	0
71166	86	25	6	16	16	0
71165	86	37	4	20	20	0
71164	86	19	0	27	27	0
71163	86	27	4	19	19	0
71162	86	2	28	11	11	0
71161	86	30	55	3	3	1
71160	86	40	3	21	21	0
71159	86	33	7	15	15	0
71158	86	39	5	17	17	0
71157	86	11	1	23	23	0
71156	86	35	9	13	13	0
71155	86	23	37	7	7	0
71154	86	18	30	9	9	0
71153	86	13	8	14	14	0
71152	86	15	43	5	5	0
71151	86	8	86	2	2	6
71150	86	32	5	18	18	0
71149	86	31	50	4	4	2
71148	86	17	29	10	10	0
71147	86	14	21	12	12	0
71146	86	4	111	1	1	6
71145	86	22	35	8	8	0
71144	86	21	41	6	6	1
71195	87	41	0	26	26	0
71194	87	24	1	24	24	0
71193	87	25	6	16	16	0
71192	87	37	4	20	20	0
71191	87	19	0	27	27	0
71190	87	27	4	19	19	0
71189	87	2	28	11	11	0
71188	87	30	60	4	4	1
71187	87	40	3	21	21	0
71186	87	33	7	15	15	0
71185	87	39	5	17	17	0
71184	87	11	1	23	23	0
71183	87	35	9	13	13	0
71182	87	23	38	8	8	0
71181	87	18	32	9	9	0
71180	87	13	8	14	14	0
71179	87	15	43	6	6	0
71178	87	8	94	2	2	6
71177	87	32	5	18	18	0
71176	87	31	60	3	3	3
71175	87	17	29	10	10	0
71174	87	14	21	12	12	0
71173	87	4	117	1	1	6
71172	87	22	38	7	7	0
71171	87	21	45	5	5	1
71222	88	41	0	26	26	0
71221	88	24	1	24	24	0
71220	88	25	6	16	16	0
71219	88	37	4	20	20	0
71218	88	19	0	27	27	0
71217	88	27	4	19	19	0
71216	88	2	28	11	11	0
71215	88	30	62	3	3	1
71214	88	40	3	21	21	0
71213	88	33	7	15	15	0
71212	88	39	5	17	17	0
71211	88	11	1	23	23	0
71210	88	35	9	13	13	0
71209	88	23	39	7	7	0
71208	88	18	36	9	9	0
71207	88	13	8	14	14	0
71206	88	15	43	6	6	0
71205	88	8	104	2	2	7
71204	88	32	5	18	18	0
71203	88	31	60	4	4	3
71202	88	17	34	10	10	0
71201	88	14	24	12	12	0
71200	88	4	123	1	1	6
71199	88	22	38	8	8	0
71198	88	21	53	5	5	1
71249	89	41	0	26	26	0
71248	89	24	1	24	24	0
71247	89	25	6	17	17	0
71246	89	37	4	20	20	0
71245	89	19	0	27	27	0
71244	89	27	4	19	19	0
71243	89	2	28	11	11	0
71242	89	30	62	3	3	1
71241	89	40	3	21	21	0
71240	89	33	7	16	16	0
71239	89	39	5	18	18	0
71238	89	11	1	23	23	0
71237	89	35	9	14	14	0
71236	89	23	45	6	6	0
71235	89	18	37	9	9	0
71234	89	13	11	13	13	0
71233	89	15	43	7	7	0
71232	89	8	112	2	2	7
71231	89	32	9	15	15	0
71230	89	31	60	4	4	3
71229	89	17	36	10	10	0
71228	89	14	24	12	12	0
71227	89	4	133	1	1	7
71226	89	22	38	8	8	0
71225	89	21	58	5	5	1
12435	90	45	0	14	14	0
12434	90	44	0	13	13	0
12433	90	43	0	12	12	0
12432	90	32	0	11	11	0
12431	90	21	0	10	10	0
12430	90	11	0	9	9	0
12429	90	14	1	8	8	0
12428	90	15	2	7	7	0
12427	90	18	3	6	6	0
12426	90	31	4	5	5	0
12425	90	23	5	4	4	0
12424	90	4	6	3	3	0
12423	90	22	8	2	2	0
12422	90	30	10	1	1	1
12452	91	47	0	17	17	0
12451	91	46	0	16	16	0
12450	91	13	1	9	9	0
12449	91	45	0	15	15	0
12448	91	44	0	14	14	0
12447	91	43	0	10	10	0
12446	91	32	0	13	13	0
12445	91	21	0	12	12	0
12444	91	11	0	11	11	0
12443	91	14	4	8	8	0
12442	91	15	6	6	6	0
12441	91	18	9	4	4	0
12440	91	31	12	3	3	0
12439	91	23	5	7	7	0
12438	91	4	8	5	5	0
12437	91	22	13	2	2	0
12436	91	30	20	1	1	2
12471	92	2	0	18	18	0
12470	92	17	1	11	11	0
12469	92	47	0	19	19	0
12468	92	46	0	17	17	0
12467	92	13	1	10	10	0
12466	92	45	0	16	16	0
12465	92	44	0	13	13	0
12464	92	43	0	12	12	0
12463	92	32	0	15	15	0
12462	92	21	0	14	14	0
12461	92	11	4	8	8	0
12460	92	14	4	9	9	0
12459	92	15	11	6	6	0
12458	92	18	15	3	3	0
12457	92	31	12	4	4	0
12456	92	23	7	7	7	0
12455	92	4	11	5	5	0
12454	92	22	21	2	2	0
12453	92	30	30	1	1	3
12491	93	8	1	12	12	0
12490	93	2	0	20	20	0
12489	93	17	1	11	11	0
12488	93	47	0	19	19	0
12487	93	46	0	18	18	0
12486	93	13	1	10	10	0
12485	93	45	0	17	17	0
12484	93	44	0	15	15	0
12483	93	43	0	14	14	0
12482	93	32	0	16	16	0
12481	93	21	0	13	13	0
12480	93	11	4	8	8	0
12479	93	14	4	9	9	0
12478	93	15	15	6	6	0
12477	93	18	23	3	3	0
12476	93	31	18	4	4	0
12475	93	23	9	7	7	0
12474	93	4	16	5	5	0
12473	93	22	24	2	2	0
12472	93	30	40	1	1	4
12511	94	8	1	12	12	0
12510	94	2	0	20	20	0
12509	94	17	1	13	13	0
12508	94	47	0	19	19	0
12507	94	46	0	18	18	0
12506	94	13	1	11	11	0
12505	94	45	0	17	17	0
12504	94	44	0	15	15	0
12503	94	43	0	14	14	0
12502	94	32	0	16	16	0
12501	94	21	2	10	10	0
12500	94	11	8	8	8	0
12499	94	14	4	9	9	0
12498	94	15	21	5	5	0
12497	94	18	24	3	3	0
12496	94	31	18	6	6	0
12495	94	23	12	7	7	0
12494	94	4	21	4	4	0
12493	94	22	32	2	2	0
12492	94	30	50	1	1	5
12531	95	8	1	15	15	0
12530	95	2	2	13	13	0
12529	95	17	1	16	16	0
12528	95	47	0	17	17	0
12527	95	46	0	20	20	0
12526	95	13	5	9	9	0
12525	95	45	0	19	19	0
12524	95	44	1	14	14	0
12523	95	43	3	11	11	0
12522	95	32	0	18	18	0
12521	95	21	2	12	12	0
12520	95	11	8	8	8	0
12519	95	14	4	10	10	0
12518	95	15	31	4	4	1
12517	95	18	32	3	3	0
12516	95	31	23	5	5	0
12515	95	23	12	7	7	0
12514	95	4	21	6	6	0
12513	95	22	38	2	2	0
12512	95	30	50	1	1	5
12551	96	8	1	16	16	0
12550	96	2	2	14	14	0
12549	96	17	3	13	13	0
12548	96	47	0	17	17	0
12547	96	46	0	20	20	0
12546	96	13	5	9	9	0
12545	96	45	0	19	19	0
12544	96	44	1	15	15	0
12543	96	43	3	12	12	0
12542	96	32	0	18	18	0
12541	96	21	5	10	10	0
12540	96	11	8	8	8	0
12539	96	14	4	11	11	0
12538	96	15	36	4	4	1
12537	96	18	38	3	3	0
12536	96	31	24	6	6	0
12535	96	23	12	7	7	0
12534	96	4	25	5	5	0
12533	96	22	46	2	2	0
12532	96	30	60	1	1	6
12572	97	10	2	16	16	0
12571	97	8	5	12	12	0
12570	97	2	3	14	14	0
12569	97	17	3	15	15	0
12568	97	47	0	19	19	0
12567	97	46	0	21	21	0
12566	97	13	5	11	11	0
12565	97	45	0	20	20	0
12564	97	44	1	17	17	0
12563	97	43	3	13	13	0
12562	97	32	0	18	18	0
12561	97	21	10	8	8	0
12560	97	11	8	9	9	0
12559	97	14	7	10	10	0
12558	97	15	36	4	4	1
12557	97	18	44	3	3	0
12556	97	31	24	6	6	0
12555	97	23	12	7	7	0
12554	97	4	25	5	5	0
12553	97	22	54	2	2	0
12552	97	30	70	1	1	7
12593	98	10	2	17	17	0
12592	98	8	8	11	11	0
12591	98	2	3	15	15	0
12590	98	17	3	16	16	0
12589	98	47	1	18	18	0
12588	98	46	0	21	21	0
12587	98	13	5	12	12	0
12586	98	45	0	20	20	0
12585	98	44	5	13	13	0
12584	98	43	3	14	14	0
12583	98	32	0	19	19	0
12582	98	21	10	9	9	0
12581	98	11	14	7	7	0
12580	98	14	9	10	10	0
12579	98	15	41	4	4	1
12578	98	18	44	3	3	0
12577	98	31	24	6	6	0
12576	98	23	12	8	8	0
12575	98	4	25	5	5	0
12574	98	22	62	2	2	0
12573	98	30	80	1	1	8
12615	99	48	0	20	20	0
12614	99	10	2	17	17	0
12613	99	8	10	11	11	0
12612	99	2	3	16	16	0
12611	99	17	3	15	15	0
12610	99	47	1	18	18	0
12609	99	46	0	22	22	0
12608	99	13	5	12	12	0
12607	99	45	0	21	21	0
12606	99	44	5	13	13	0
12605	99	43	3	14	14	0
12604	99	32	0	19	19	0
12603	99	21	10	10	10	0
12602	99	11	14	7	7	0
12601	99	14	12	9	9	0
12600	99	15	46	4	4	1
12599	99	18	48	3	3	0
12598	99	31	25	6	6	0
12597	99	23	12	8	8	0
12596	99	4	33	5	5	0
12595	99	22	68	2	2	0
12594	99	30	90	1	1	9
12637	100	48	0	20	20	0
12636	100	10	2	17	17	0
12635	100	8	18	7	7	0
12634	100	2	3	16	16	0
12633	100	17	4	14	14	0
12632	100	47	1	18	18	0
12631	100	46	0	22	22	0
12630	100	13	5	12	12	0
12629	100	45	0	21	21	0
12628	100	44	5	13	13	0
12627	100	43	3	15	15	0
12626	100	32	0	19	19	0
12625	100	21	13	10	10	0
12624	100	11	14	8	8	0
12623	100	14	14	9	9	0
12622	100	15	46	4	4	1
12621	100	18	53	3	3	0
12620	100	31	29	6	6	0
12619	100	23	12	11	11	0
12618	100	4	33	5	5	0
12617	100	22	74	2	2	0
12616	100	30	100	1	1	10
12660	101	42	2	18	18	0
12659	101	48	0	21	21	0
12658	101	10	2	17	17	0
12657	101	8	18	8	8	0
12656	101	2	3	16	16	0
12655	101	17	7	12	12	0
12654	101	47	1	19	19	0
12653	101	46	0	23	23	0
12652	101	13	5	13	13	0
12651	101	45	0	22	22	0
12650	101	44	5	14	14	0
12649	101	43	3	15	15	0
12648	101	32	0	20	20	0
12647	101	21	13	10	10	0
12646	101	11	15	9	9	0
12645	101	14	19	7	7	0
12644	101	15	46	4	4	1
12643	101	18	61	3	3	0
12642	101	31	33	6	6	0
12641	101	23	12	11	11	0
12640	101	4	39	5	5	0
12639	101	22	74	2	2	0
12638	101	30	110	1	1	11
12683	102	42	4	15	15	0
12682	102	48	0	21	21	0
12681	102	10	2	18	18	0
12680	102	8	18	8	8	0
12679	102	2	3	17	17	0
12678	102	17	7	12	12	0
12677	102	47	1	19	19	0
12676	102	46	0	23	23	0
12675	102	13	5	13	13	0
12674	102	45	0	22	22	0
12673	102	44	5	14	14	0
12672	102	43	3	16	16	0
12671	102	32	0	20	20	0
12670	102	21	14	10	10	0
12669	102	11	18	9	9	0
12668	102	14	19	7	7	0
12667	102	15	46	4	4	1
12666	102	18	65	3	3	0
12665	102	31	38	6	6	0
12664	102	23	12	11	11	0
12663	102	4	45	5	5	0
12662	102	22	82	2	2	0
12661	102	30	120	1	1	12
12707	103	41	0	22	22	0
12706	103	42	4	15	15	0
12705	103	48	0	21	21	0
12704	103	10	2	19	19	0
12703	103	8	28	7	7	1
12702	103	2	3	18	18	0
12701	103	17	7	13	13	0
12700	103	47	1	20	20	0
12699	103	46	0	24	24	0
12698	103	13	10	12	12	0
12697	103	45	0	23	23	0
12696	103	44	6	14	14	0
12695	103	43	3	17	17	0
12694	103	32	3	16	16	0
12693	103	21	18	10	10	0
12692	103	11	18	9	9	0
12691	103	14	21	8	8	0
12690	103	15	46	4	4	1
12689	103	18	65	3	3	0
12688	103	31	38	6	6	0
12687	103	23	12	11	11	0
12686	103	4	45	5	5	0
12685	103	22	88	2	2	0
12684	103	30	128	1	1	12
12731	104	41	0	21	21	0
12730	104	42	6	15	15	0
12729	104	48	0	22	22	0
12728	104	10	2	19	19	0
12727	104	8	28	7	7	1
12726	104	2	3	18	18	0
12725	104	17	7	13	13	0
12724	104	47	1	20	20	0
12723	104	46	0	24	24	0
12722	104	13	10	12	12	0
12721	104	45	0	23	23	0
12720	104	44	6	14	14	0
12719	104	43	3	17	17	0
12718	104	32	3	16	16	0
12717	104	21	19	10	10	0
12716	104	11	23	9	9	0
12715	104	14	24	8	8	0
12714	104	15	46	4	4	1
12713	104	18	71	3	3	0
12712	104	31	42	6	6	0
12711	104	23	12	11	11	0
12710	104	4	45	5	5	0
12709	104	22	98	2	2	1
12708	104	30	136	1	1	12
12756	105	35	0	23	23	0
12755	105	41	0	21	21	0
12754	105	42	6	15	15	0
12753	105	48	0	22	22	0
12752	105	10	2	19	19	0
12751	105	8	34	7	7	1
12750	105	2	3	18	18	0
12749	105	17	7	13	13	0
12748	105	47	1	20	20	0
12747	105	46	0	25	25	0
12746	105	13	11	12	12	0
12745	105	45	0	24	24	0
12744	105	44	6	14	14	0
12743	105	43	3	17	17	0
12742	105	32	3	16	16	0
12741	105	21	21	10	10	0
12740	105	11	26	8	8	0
12739	105	14	24	9	9	0
12738	105	15	46	5	5	1
12737	105	18	79	3	3	0
12736	105	31	46	6	6	0
12735	105	23	12	11	11	0
12734	105	4	50	4	4	0
12733	105	22	108	2	2	2
12732	105	30	136	1	1	12
12781	106	35	0	21	21	0
12780	106	41	0	22	22	0
12779	106	42	6	15	15	0
12778	106	48	0	23	23	0
12777	106	10	2	19	19	0
12776	106	8	37	7	7	1
12775	106	2	3	18	18	0
12774	106	17	7	13	13	0
12773	106	47	1	20	20	0
12772	106	46	0	25	25	0
12771	106	13	11	12	12	0
12770	106	45	0	24	24	0
12769	106	44	6	14	14	0
12768	106	43	3	17	17	0
12767	106	32	3	16	16	0
12766	106	21	22	10	10	0
12765	106	11	31	8	8	0
12764	106	14	24	9	9	0
12763	106	15	46	6	6	1
12762	106	18	85	3	3	0
12761	106	31	48	5	5	0
12760	106	23	20	11	11	0
12759	106	4	54	4	4	0
12758	106	22	108	2	2	2
12757	106	30	146	1	1	13
12806	107	35	0	21	21	0
12805	107	41	0	22	22	0
12804	107	42	6	15	15	0
12803	107	48	0	23	23	0
12802	107	10	2	19	19	0
12801	107	8	45	7	7	1
12800	107	2	3	18	18	0
12799	107	17	7	13	13	0
12798	107	47	1	20	20	0
12797	107	46	0	25	25	0
12796	107	13	12	12	12	0
12795	107	45	0	24	24	0
12794	107	44	6	14	14	0
12793	107	43	3	17	17	0
12792	107	32	3	16	16	0
12791	107	21	22	11	11	0
12790	107	11	34	8	8	0
12789	107	14	24	10	10	0
12788	107	15	46	6	6	1
12787	107	18	85	3	3	0
12786	107	31	58	5	5	1
12785	107	23	24	9	9	0
12784	107	4	59	4	4	0
12783	107	22	114	2	2	2
12782	107	30	148	1	1	13
12118	108	50	0	11	11	0
12117	108	18	0	10	10	0
12116	108	35	0	9	9	0
12115	108	23	1	8	8	0
12114	108	4	2	7	7	0
12113	108	49	3	6	6	0
12112	108	15	4	5	5	0
12111	108	30	5	4	4	0
12110	108	8	6	3	3	0
12109	108	31	8	2	2	0
12108	108	14	10	1	1	1
12133	109	43	0	15	15	0
12132	109	52	0	13	13	0
12131	109	2	1	11	11	0
12130	109	22	8	4	4	0
12129	109	50	0	14	14	0
12128	109	18	2	10	10	0
12127	109	35	0	12	12	0
12126	109	23	6	8	8	0
12125	109	4	8	5	5	0
12124	109	49	3	9	9	0
12123	109	15	8	7	7	0
12122	109	30	8	6	6	0
12121	109	8	16	1	1	1
12120	109	31	8	3	3	0
12119	109	14	10	2	2	1
12150	110	17	0	14	14	0
12149	110	21	10	4	4	1
12148	110	43	0	15	15	0
12147	110	52	0	16	16	0
12146	110	2	1	13	13	0
12145	110	22	8	7	7	0
12144	110	50	0	17	17	0
12143	110	18	2	12	12	0
12142	110	35	3	11	11	0
12141	110	23	8	9	9	0
12140	110	4	14	3	3	0
12139	110	49	7	10	10	0
12138	110	15	9	5	5	0
12137	110	30	8	8	8	0
12136	110	8	24	1	1	1
12135	110	31	8	6	6	0
12134	110	14	15	2	2	1
12169	111	42	0	19	19	0
12168	111	44	0	14	14	0
12167	111	17	0	15	15	0
12166	111	21	10	7	7	1
12165	111	43	0	16	16	0
12164	111	52	0	17	17	0
12163	111	2	1	13	13	0
12162	111	22	14	5	5	0
12161	111	50	0	18	18	0
12160	111	18	3	12	12	0
12159	111	35	3	11	11	0
12158	111	23	13	6	6	0
12157	111	4	17	4	4	0
12156	111	49	7	10	10	0
12155	111	15	9	9	9	0
12154	111	30	18	3	3	1
12153	111	8	32	1	1	1
12152	111	31	10	8	8	0
12151	111	14	19	2	2	1
12189	112	51	0	19	19	0
12188	112	42	0	20	20	0
12187	112	44	0	17	17	0
12186	112	17	2	14	14	0
12185	112	21	10	8	8	1
12184	112	43	3	12	12	0
12183	112	52	1	16	16	0
12182	112	2	1	15	15	0
12181	112	22	20	4	4	0
12180	112	50	0	18	18	0
12179	112	18	3	13	13	0
12178	112	35	3	11	11	0
12177	112	23	17	6	6	0
12176	112	4	25	3	3	0
12175	112	49	7	10	10	0
12174	112	15	9	9	9	0
12173	112	30	28	2	2	2
12172	112	8	32	1	1	1
12171	112	31	15	7	7	0
[truncated: 31,436 more rows]
