# Supplementary material for: Bayesian analysis of Formula One race results: disentangling driver skill and constructor advantage
Source: J Quant Anal Sports. 2023 Jul 25;19(4):273–93. doi: 10.1515/jqas-2022-0021 (PMC10660124; doi:10.1515/jqas-2022-0021)
Supplement: Supplementary file 1 — Supplementary Material Details [file j_jqas-2022-0021_suppl_001.zip › dat/f1db_csv/lap_times.csv]

raceId	driverId	lap	position	time	milliseconds
841	20	1	1	1:38.109	98109
841	20	2	1	1:33.006	93006
841	20	3	1	1:32.713	92713
841	20	4	1	1:32.803	92803
841	20	5	1	1:32.342	92342
841	20	6	1	1:32.605	92605
841	20	7	1	1:32.502	92502
841	20	8	1	1:32.537	92537
841	20	9	1	1:33.240	93240
841	20	10	1	1:32.572	92572
841	20	11	1	1:32.669	92669
841	20	12	1	1:32.902	92902
841	20	13	1	1:33.698	93698
841	20	14	3	1:52.075	112075
841	20	15	4	1:38.385	98385
841	20	16	2	1:31.548	91548
841	20	17	1	1:30.800	90800
841	20	18	1	1:31.810	91810
841	20	19	1	1:31.018	91018
841	20	20	1	1:31.055	91055
841	20	21	1	1:31.288	91288
841	20	22	1	1:31.084	91084
841	20	23	1	1:30.875	90875
841	20	24	1	1:32.240	92240
841	20	25	1	1:31.699	91699
841	20	26	1	1:31.328	91328
841	20	27	1	1:31.568	91568
841	20	28	1	1:31.113	91113
841	20	29	1	1:31.339	91339
841	20	30	1	1:31.054	91054
841	20	31	1	1:31.707	91707
841	20	32	1	1:31.611	91611
841	20	33	1	1:31.406	91406
841	20	34	1	1:31.871	91871
841	20	35	1	1:32.597	92597
841	20	36	1	1:53.737	113737
841	20	37	1	1:39.321	99321
841	20	38	1	1:33.632	93632
841	20	39	1	1:31.005	91005
841	20	40	1	1:30.530	90530
841	20	41	1	1:30.140	90140
841	20	42	1	1:30.419	90419
841	20	43	1	1:30.503	90503
841	20	44	1	1:29.844	89844
841	20	45	1	1:30.470	90470
841	20	46	1	1:30.669	90669
841	20	47	1	1:30.297	90297
841	20	48	1	1:30.471	90471
841	20	49	1	1:30.710	90710
841	20	50	1	1:30.732	90732
841	20	51	1	1:30.873	90873
841	20	52	1	1:31.087	91087
841	20	53	1	1:30.671	90671
841	20	54	1	1:30.656	90656
841	20	55	1	1:30.899	90899
841	20	56	1	1:29.962	89962
841	20	57	1	1:30.516	90516
841	20	58	1	1:31.946	91946
841	1	1	2	1:40.573	100573
841	1	2	2	1:33.774	93774
841	1	3	2	1:32.900	92900
841	1	4	2	1:32.582	92582
841	1	5	2	1:32.471	92471
841	1	6	2	1:32.434	92434
841	1	7	2	1:32.447	92447
841	1	8	2	1:32.310	92310
841	1	9	2	1:32.612	92612
841	1	10	2	1:33.121	93121
841	1	11	2	1:32.737	92737
841	1	12	2	1:32.795	92795
841	1	13	2	1:32.475	92475
841	1	14	1	1:32.984	92984
841	1	15	1	1:33.186	93186
841	1	16	1	1:52.039	112039
841	1	17	2	1:39.566	99566
841	1	18	2	1:31.823	91823
841	1	19	2	1:31.400	91400
841	1	20	2	1:31.194	91194
841	1	21	2	1:31.212	91212
841	1	22	2	1:31.524	91524
841	1	23	2	1:31.414	91414
841	1	24	2	1:31.564	91564
841	1	25	2	1:31.825	91825
841	1	26	2	1:31.419	91419
841	1	27	2	1:31.510	91510
841	1	28	2	1:32.267	92267
841	1	29	2	1:31.826	91826
841	1	30	2	1:31.149	91149
841	1	31	2	1:31.453	91453
841	1	32	2	1:34.258	94258
841	1	33	2	1:32.133	92133
841	1	34	2	1:32.016	92016
841	1	35	2	1:32.427	92427
841	1	36	2	1:53.298	113298
841	1	37	2	1:39.548	99548
841	1	38	2	1:31.013	91013
841	1	39	2	1:30.338	90338
841	1	40	2	1:31.200	91200
841	1	41	2	1:30.314	90314
841	1	42	2	1:30.421	90421
841	1	43	2	1:31.085	91085
841	1	44	2	1:31.175	91175
841	1	45	2	1:30.512	90512
841	1	46	2	1:30.508	90508
841	1	47	2	1:30.637	90637
841	1	48	2	1:30.785	90785
841	1	49	2	1:30.753	90753
841	1	50	2	1:31.010	91010
841	1	51	2	1:31.312	91312
841	1	52	2	1:31.629	91629
841	1	53	2	1:31.470	91470
841	1	54	2	1:31.789	91789
841	1	55	2	1:31.766	91766
841	1	56	2	1:31.813	91813
841	1	57	2	1:32.184	92184
841	1	58	2	1:34.576	94576
841	17	1	3	1:41.467	101467
841	17	2	3	1:33.725	93725
841	17	3	3	1:33.208	93208
841	17	4	3	1:32.933	92933
841	17	5	3	1:32.899	92899
841	17	6	3	1:32.916	92916
841	17	7	3	1:32.900	92900
841	17	8	3	1:33.262	93262
841	17	9	3	1:33.330	93330
841	17	10	3	1:34.248	94248
841	17	11	7	1:54.995	114995
841	17	12	8	1:40.221	100221
841	17	13	7	1:33.661	93661
841	17	14	7	1:34.118	94118
841	17	15	6	1:34.236	94236
841	17	16	5	1:32.497	92497
841	17	17	3	1:32.534	92534
841	17	18	3	1:32.905	92905
841	17	19	3	1:32.730	92730
841	17	20	3	1:32.529	92529
841	17	21	3	1:32.301	92301
841	17	22	3	1:32.342	92342
841	17	23	3	1:32.472	92472
841	17	24	3	1:32.746	92746
841	17	25	3	1:32.920	92920
841	17	26	6	1:51.733	111733
841	17	27	6	1:37.841	97841
841	17	28	5	1:31.348	91348
841	17	29	5	1:31.386	91386
841	17	30	5	1:30.924	90924
841	17	31	4	1:30.796	90796
841	17	32	4	1:30.397	90397
841	17	33	4	1:30.562	90562
841	17	34	4	1:30.474	90474
841	17	35	4	1:30.800	90800
841	17	36	3	1:30.496	90496
841	17	37	3	1:30.627	90627
841	17	38	3	1:30.482	90482
841	17	39	3	1:30.739	90739
841	17	40	3	1:31.670	91670
841	17	41	5	1:53.490	113490
841	17	42	5	1:37.445	97445
841	17	43	5	1:29.686	89686
841	17	44	5	1:30.108	90108
841	17	45	5	1:29.803	89803
841	17	46	5	1:29.804	89804
841	17	47	5	1:30.530	90530
841	17	48	5	1:30.122	90122
841	17	49	5	1:29.713	89713
841	17	50	5	1:29.600	89600
841	17	51	5	1:30.165	90165
841	17	52	5	1:29.825	89825
841	17	53	5	1:29.996	89996
841	17	54	5	1:29.695	89695
841	17	55	5	1:31.124	91124
841	17	56	5	1:30.203	90203
841	17	57	5	1:30.472	90472
841	17	58	5	1:32.279	92279
841	808	1	4	1:42.835	102835
841	808	2	4	1:34.363	94363
841	808	3	4	1:33.962	93962
841	808	4	4	1:33.729	93729
841	808	5	4	1:33.725	93725
841	808	6	4	1:33.573	93573
841	808	7	4	1:33.364	93364
841	808	8	4	1:33.315	93315
841	808	9	4	1:33.357	93357
841	808	10	4	1:33.615	93615
841	808	11	3	1:33.611	93611
841	808	12	3	1:34.156	94156
841	808	13	3	1:33.698	93698
841	808	14	2	1:33.152	93152
841	808	15	2	1:33.470	93470
841	808	16	4	1:53.795	113795
841	808	17	5	1:39.863	99863
841	808	18	4	1:32.045	92045
841	808	19	4	1:31.960	91960
841	808	20	4	1:32.214	92214
841	808	21	4	1:31.849	91849
841	808	22	4	1:32.341	92341
841	808	23	4	1:31.922	91922
841	808	24	4	1:32.517	92517
841	808	25	4	1:33.574	93574
841	808	26	3	1:31.929	91929
841	808	27	3	1:31.275	91275
841	808	28	3	1:31.263	91263
841	808	29	3	1:31.107	91107
841	808	30	3	1:31.479	91479
841	808	31	3	1:31.762	91762
841	808	32	3	1:32.260	92260
841	808	33	3	1:31.809	91809
841	808	34	3	1:31.413	91413
841	808	35	3	1:31.950	91950
841	808	36	5	1:54.357	114357
841	808	37	5	1:39.620	99620
841	808	38	5	1:31.265	91265
841	808	39	5	1:30.662	90662
841	808	40	5	1:30.713	90713
841	808	41	4	1:30.867	90867
841	808	42	3	1:30.525	90525
841	808	43	3	1:30.782	90782
841	808	44	3	1:30.856	90856
841	808	45	3	1:30.826	90826
841	808	46	3	1:31.333	91333
841	808	47	3	1:30.696	90696
841	808	48	3	1:30.885	90885
841	808	49	3	1:31.167	91167
841	808	50	3	1:30.671	90671
841	808	51	3	1:30.755	90755
841	808	52	3	1:30.158	90158
841	808	53	3	1:30.655	90655
841	808	54	3	1:30.631	90631
841	808	55	3	1:30.064	90064
841	808	56	3	1:30.192	90192
841	808	57	3	1:30.120	90120
841	808	58	3	1:30.767	90767
841	13	1	5	1:44.196	104196
841	13	2	5	1:34.485	94485
841	13	3	5	1:35.664	95664
841	13	4	5	1:33.900	93900
841	13	5	5	1:34.712	94712
841	13	6	5	1:33.700	93700
841	13	7	5	1:34.004	94004
841	13	8	5	1:33.833	93833
841	13	9	5	1:33.869	93869
841	13	10	5	1:34.490	94490
841	13	11	6	1:36.699	96699
841	13	12	5	1:34.662	94662
841	13	13	11	1:54.060	114060
841	13	14	12	1:40.250	100250
841	13	15	10	1:32.958	92958
841	13	16	7	1:32.749	92749
841	13	17	7	1:32.433	92433
841	13	18	7	1:33.492	93492
841	13	19	6	1:32.831	92831
841	13	20	6	1:32.661	92661
841	13	21	6	1:32.289	92289
841	13	22	6	1:32.321	92321
841	13	23	6	1:32.541	92541
841	13	24	6	1:32.450	92450
841	13	25	6	1:32.854	92854
841	13	26	5	1:32.724	92724
841	13	27	4	1:33.076	93076
841	13	28	4	1:32.914	92914
841	13	29	4	1:33.194	93194
841	13	30	4	1:33.265	93265
841	13	31	8	1:53.740	113740
841	13	32	7	1:39.973	99973
841	13	33	7	1:31.877	91877
841	13	34	7	1:31.644	91644
841	13	35	7	1:31.601	91601
841	13	36	7	1:31.884	91884
841	13	37	6	1:31.259	91259
841	13	38	6	1:31.263	91263
841	13	39	6	1:31.806	91806
841	13	40	6	1:31.291	91291
841	13	41	6	1:31.207	91207
841	13	42	6	1:31.093	91093
841	13	43	6	1:31.640	91640
841	13	44	6	1:31.490	91490
841	13	45	6	1:31.331	91331
841	13	46	6	1:31.378	91378
841	13	47	6	1:31.541	91541
841	13	48	10	1:53.006	113006
841	13	49	10	1:36.913	96913
841	13	50	10	1:29.451	89451
841	13	51	10	1:30.094	90094
841	13	52	10	1:32.456	92456
841	13	53	10	1:32.819	92819
841	13	54	9	1:30.070	90070
841	13	55	9	1:28.947	88947
841	13	56	9	1:29.770	89770
841	13	57	9	1:30.803	90803
841	13	58	9	1:31.822	91822
841	18	1	6	1:44.722	104722
841	18	2	6	1:34.139	94139
841	18	3	6	1:35.756	95756
841	18	4	6	1:33.818	93818
841	18	5	6	1:35.278	95278
841	18	6	6	1:33.291	93291
841	18	7	6	1:33.959	93959
841	18	8	6	1:34.021	94021
841	18	9	6	1:33.577	93577
841	18	10	6	1:34.653	94653
841	18	11	4	1:34.396	94396
841	18	12	4	1:33.199	93199
841	18	13	4	1:33.453	93453
841	18	14	4	1:33.615	93615
841	18	15	3	1:33.802	93802
841	18	16	3	1:34.897	94897
841	18	17	4	1:48.909	108909
841	18	18	6	1:40.864	100864
841	18	19	9	1:54.427	114427
841	18	20	12	1:39.911	99911
841	18	21	12	1:32.187	92187
841	18	22	12	1:32.018	92018
841	18	23	8	1:32.706	92706
841	18	24	8	1:31.732	91732
841	18	25	7	1:31.968	91968
841	18	26	7	1:31.173	91173
841	18	27	7	1:31.160	91160
841	18	28	7	1:31.143	91143
841	18	29	7	1:30.796	90796
841	18	30	7	1:31.672	91672
841	18	31	6	1:31.055	91055
841	18	32	6	1:31.265	91265
841	18	33	6	1:31.508	91508
841	18	34	6	1:31.615	91615
841	18	35	6	1:31.388	91388
841	18	36	6	1:31.459	91459
841	18	37	7	1:50.438	110438
841	18	38	7	1:39.626	99626
841	18	39	7	1:31.056	91056
841	18	40	7	1:30.585	90585
841	18	41	7	1:30.243	90243
841	18	42	7	1:30.403	90403
841	18	43	7	1:30.411	90411
841	18	44	7	1:30.228	90228
841	18	45	7	1:30.132	90132
841	18	46	7	1:30.177	90177
841	18	47	7	1:30.536	90536
841	18	48	6	1:30.548	90548
841	18	49	6	1:29.883	89883
841	18	50	6	1:30.645	90645
841	18	51	6	1:30.293	90293
841	18	52	6	1:30.098	90098
841	18	53	6	1:30.729	90729
841	18	54	6	1:30.554	90554
841	18	55	6	1:30.106	90106
841	18	56	6	1:30.289	90289
841	18	57	6	1:30.848	90848
841	18	58	6	1:31.203	91203
841	3	1	7	1:45.340	105340
841	3	2	7	1:35.808	95808
841	3	3	7	1:35.436	95436
841	3	4	7	1:35.810	95810
841	3	5	8	1:36.837	96837
841	3	6	8	1:34.856	94856
841	3	7	8	1:34.619	94619
841	3	8	8	1:34.624	94624
841	3	9	8	1:34.691	94691
841	3	10	8	1:34.021	94021
841	3	11	8	1:34.097	94097
841	3	12	6	1:34.862	94862
841	3	13	5	1:34.407	94407
841	3	14	5	1:34.135	94135
841	3	15	5	1:34.473	94473
841	3	16	8	1:54.239	114239
841	3	17	9	1:42.954	102954
841	3	18	9	1:34.939	94939
841	3	19	8	1:34.011	94011
841	3	20	8	1:33.614	93614
841	3	21	8	1:33.503	93503
841	3	22	8	1:34.600	94600
841	155	1	8	1:45.896	105896
841	155	2	9	1:37.118	97118
841	155	3	9	1:35.483	95483
841	155	4	9	1:35.648	95648
841	155	5	9	1:35.633	95633
841	155	6	9	1:35.302	95302
841	155	7	9	1:36.681	96681
841	155	8	9	1:34.520	94520
841	155	9	9	1:34.425	94425
841	155	10	9	1:34.491	94491
841	155	11	9	1:34.586	94586
841	155	12	7	1:34.567	94567
841	155	13	6	1:34.847	94847
841	155	14	6	1:34.342	94342
841	155	15	7	1:35.916	95916
841	155	16	10	1:54.819	114819
841	155	17	10	1:40.585	100585
841	155	18	10	1:32.875	92875
841	155	19	10	1:33.091	93091
841	155	20	9	1:33.333	93333
841	155	21	10	1:34.651	94651
841	155	22	10	1:33.850	93850
841	155	23	7	1:34.158	94158
841	155	24	7	1:32.332	92332
841	155	25	8	1:33.492	93492
841	155	26	8	1:32.662	92662
841	155	27	8	1:32.666	92666
841	155	28	8	1:32.373	92373
841	155	29	8	1:32.164	92164
841	155	30	8	1:32.080	92080
841	155	31	7	1:32.423	92423
841	155	32	11	1:52.120	112120
841	155	33	11	1:39.549	99549
841	155	34	11	1:31.739	91739
841	155	35	11	1:31.269	91269
841	155	36	10	1:31.247	91247
841	155	37	9	1:31.081	91081
841	155	38	9	1:31.339	91339
841	155	39	9	1:31.194	91194
841	155	40	9	1:30.946	90946
841	155	41	9	1:31.027	91027
841	155	42	9	1:31.773	91773
841	155	43	9	1:31.141	91141
841	155	44	9	1:30.818	90818
841	155	45	9	1:30.969	90969
841	155	46	9	1:30.700	90700
841	155	47	9	1:30.735	90735
841	155	48	8	1:30.617	90617
841	155	49	8	1:30.620	90620
841	155	50	8	1:30.696	90696
841	155	51	8	1:30.384	90384
841	155	52	8	1:31.132	91132
841	155	53	8	1:31.237	91237
841	155	54	8	1:31.687	91687
841	155	55	8	1:30.778	90778
841	155	56	8	1:32.265	92265
841	155	57	8	1:31.229	91229
841	155	58	8	1:31.830	91830
841	4	1	9	1:46.144	106144
841	4	2	8	1:36.233	96233
841	4	3	8	1:34.726	94726
841	4	4	8	1:35.355	95355
841	4	5	7	1:34.400	94400
841	4	6	7	1:33.278	93278
841	4	7	7	1:32.903	92903
841	4	8	7	1:33.099	93099
841	4	9	7	1:33.621	93621
841	4	10	7	1:34.053	94053
841	4	11	5	1:34.857	94857
841	4	12	12	1:52.624	112624
841	4	13	13	1:38.812	98812
841	4	14	10	1:32.679	92679
841	4	15	9	1:31.904	91904
841	4	16	6	1:32.289	92289
841	4	17	6	1:32.186	92186
841	4	18	5	1:31.832	91832
841	4	19	5	1:31.958	91958
841	4	20	5	1:31.936	91936
841	4	21	5	1:32.002	92002
841	4	22	5	1:32.336	92336
841	4	23	5	1:31.955	91955
841	4	24	5	1:32.198	92198
841	4	25	5	1:33.475	93475
841	4	26	4	1:32.371	92371
841	4	27	5	1:53.552	113552
841	4	28	6	1:36.900	96900
841	4	29	6	1:30.097	90097
841	4	30	6	1:30.103	90103
841	4	31	5	1:30.081	90081
841	4	32	5	1:30.177	90177
841	4	33	5	1:30.379	90379
841	4	34	5	1:30.356	90356
841	4	35	5	1:30.427	90427
841	4	36	4	1:30.314	90314
841	4	37	4	1:30.739	90739
841	4	38	4	1:30.399	90399
841	4	39	4	1:31.121	91121
841	4	40	4	1:31.094	91094
841	4	41	3	1:31.632	91632
841	4	42	4	1:50.315	110315
841	4	43	4	1:37.745	97745
841	4	44	4	1:30.029	90029
841	4	45	4	1:29.608	89608
841	4	46	4	1:29.840	89840
841	4	47	4	1:29.837	89837
841	4	48	4	1:29.597	89597
841	4	49	4	1:29.487	89487
841	4	50	4	1:29.867	89867
841	4	51	4	1:29.937	89937
841	4	52	4	1:29.657	89657
841	4	53	4	1:29.507	89507
841	4	54	4	1:30.401	90401
841	4	55	4	1:29.529	89529
841	4	56	4	1:29.665	89665
841	4	57	4	1:29.912	89912
841	4	58	4	1:30.501	90501
841	814	1	10	1:47.562	107562
841	814	2	10	1:35.807	95807
841	814	3	10	1:35.741	95741
841	814	4	10	1:35.552	95552
841	814	5	10	1:36.121	96121
841	814	6	10	1:35.223	95223
841	814	7	11	1:37.583	97583
841	814	8	11	1:35.754	95754
841	814	9	11	1:35.045	95045
841	814	10	12	1:36.007	96007
841	814	11	12	1:34.697	94697
841	814	12	11	1:34.991	94991
841	814	13	10	1:35.188	95188
841	814	14	16	1:57.090	117090
841	814	15	17	1:40.248	100248
841	814	16	16	1:33.502	93502
841	814	17	13	1:34.023	94023
841	814	18	13	1:33.436	93436
841	814	19	13	1:33.362	93362
841	814	20	13	1:34.545	94545
841	814	21	13	1:34.172	94172
841	814	22	13	1:33.140	93140
841	814	23	10	1:34.336	94336
841	814	24	10	1:34.067	94067
841	814	25	11	1:35.284	95284
841	814	26	11	1:33.087	93087
841	814	27	11	1:32.923	92923
841	814	28	11	1:32.788	92788
841	814	29	10	1:33.166	93166
841	814	30	10	1:32.665	92665
841	814	31	10	1:32.890	92890
841	814	32	9	1:32.872	92872
841	814	33	9	1:33.198	93198
841	814	34	9	1:32.756	92756
841	814	35	9	1:33.054	93054
841	814	36	12	1:55.102	115102
841	814	37	12	1:40.552	100552
841	814	38	12	1:33.694	93694
841	814	39	12	1:32.422	92422
841	814	40	12	1:31.941	91941
841	814	41	12	1:32.168	92168
841	814	42	12	1:32.177	92177
841	814	43	12	1:33.833	93833
841	814	44	12	1:32.125	92125
841	814	45	12	1:32.389	92389
841	814	46	12	1:32.486	92486
841	814	47	12	1:32.805	92805
841	814	48	12	1:32.636	92636
841	814	49	12	1:32.953	92953
841	814	50	12	1:32.593	92593
841	814	51	12	1:32.979	92979
841	814	52	12	1:33.059	93059
841	814	53	12	1:34.403	94403
841	814	54	12	1:34.500	94500
841	814	55	12	1:34.419	94419
841	814	56	12	1:36.305	96305
841	814	57	12	1:36.350	96350
841	67	1	11	1:51.121	111121
841	67	2	11	1:35.399	95399
841	67	3	11	1:34.800	94800
841	67	4	11	1:34.806	94806
841	67	5	11	1:35.432	95432
841	67	6	11	1:35.178	95178
841	67	7	10	1:36.232	96232
841	67	8	10	1:35.153	95153
841	67	9	10	1:34.610	94610
841	67	10	10	1:34.490	94490
841	67	11	10	1:34.479	94479
841	67	12	9	1:36.212	96212
841	67	13	8	1:34.943	94943
841	67	14	8	1:34.376	94376
841	67	15	13	1:56.915	116915
841	67	16	15	1:40.111	100111
841	67	17	12	1:34.923	94923
841	67	18	12	1:32.831	92831
841	67	19	12	1:33.351	93351
841	67	20	11	1:33.400	93400
841	67	21	11	1:33.098	93098
841	67	22	11	1:32.987	92987
841	67	23	9	1:35.281	95281
841	67	24	9	1:33.050	93050
841	67	25	9	1:32.355	92355
841	67	26	9	1:32.169	92169
841	67	27	9	1:32.574	92574
841	67	28	9	1:32.275	92275
841	67	29	13	1:51.416	111416
841	67	30	12	1:41.470	101470
841	67	31	12	1:32.733	92733
841	67	32	12	1:31.907	91907
841	67	33	12	1:31.936	91936
841	67	34	12	1:31.958	91958
841	67	35	12	1:32.441	92441
841	67	36	11	1:31.143	91143
841	67	37	10	1:30.979	90979
841	67	38	10	1:31.339	91339
841	67	39	10	1:31.160	91160
841	67	40	10	1:31.216	91216
841	67	41	10	1:31.406	91406
841	67	42	10	1:31.667	91667
841	67	43	10	1:31.178	91178
841	67	44	10	1:30.836	90836
841	67	45	10	1:31.020	91020
841	67	46	10	1:30.987	90987
841	67	47	10	1:31.151	91151
841	67	48	9	1:31.348	91348
841	67	49	9	1:32.579	92579
841	67	50	9	1:32.093	92093
841	67	51	9	1:31.957	91957
841	67	52	9	1:32.448	92448
841	67	53	9	1:32.899	92899
841	67	54	10	1:35.640	95640
841	67	55	10	1:32.694	92694
841	67	56	10	1:33.047	93047
841	67	57	10	1:33.506	93506
841	16	1	12	1:51.520	111520
841	16	2	12	1:35.827	95827
841	16	3	12	1:34.667	94667
841	16	4	12	1:34.602	94602
841	16	5	12	1:35.574	95574
841	16	6	12	1:35.221	95221
841	16	7	12	1:36.572	96572
841	16	8	12	1:35.803	95803
841	16	9	12	1:34.969	94969
841	16	10	11	1:34.161	94161
841	16	11	11	1:34.061	94061
841	16	12	10	1:35.471	95471
841	16	13	9	1:35.000	95000
841	16	14	9	1:34.395	94395
841	16	15	8	1:34.953	94953
841	16	16	12	1:55.254	115254
841	16	17	14	1:43.196	103196
841	16	18	14	1:33.265	93265
841	16	19	14	1:33.279	93279
841	16	20	14	1:34.750	94750
841	16	21	14	1:33.809	93809
841	16	22	14	1:33.366	93366
841	16	23	11	1:34.057	94057
841	16	24	11	1:33.843	93843
841	16	25	10	1:33.060	93060
841	16	26	10	1:32.712	92712
841	16	27	10	1:33.023	93023
841	16	28	10	1:32.923	92923
841	16	29	9	1:32.590	92590
841	16	30	9	1:32.726	92726
841	16	31	9	1:32.778	92778
841	16	32	8	1:32.934	92934
841	16	33	8	1:32.996	92996
841	16	34	8	1:32.803	92803
841	16	35	8	1:32.884	92884
841	16	36	8	1:32.633	92633
841	16	37	11	1:51.970	111970
841	16	38	11	1:40.470	100470
841	16	39	11	1:32.017	92017
841	16	40	11	1:31.960	91960
841	16	41	11	1:34.253	94253
841	16	42	11	1:31.924	91924
841	16	43	11	1:31.971	91971
841	16	44	11	1:31.679	91679
841	16	45	11	1:32.008	92008
841	16	46	11	1:32.246	92246
841	16	47	11	1:33.932	93932
841	16	48	11	1:31.931	91931
841	16	49	11	1:31.948	91948
841	16	50	11	1:31.937	91937
841	16	51	11	1:32.065	92065
841	16	52	11	1:31.681	91681
841	16	53	11	1:31.774	91774
841	16	54	11	1:31.773	91773
841	16	55	11	1:31.526	91526
841	16	56	11	1:31.579	91579
841	16	57	11	1:32.473	92473
841	2	1	13	1:52.091	112091
841	2	2	13	1:36.505	96505
841	2	3	13	1:35.067	95067
841	2	4	13	1:35.662	95662
841	2	5	13	1:35.405	95405
841	2	6	13	1:35.662	95662
841	2	7	13	1:35.698	95698
841	2	8	13	1:35.363	95363
841	2	9	13	1:35.895	95895
841	2	10	13	1:35.038	95038
841	2	11	13	1:34.838	94838
841	2	12	13	1:35.039	95039
841	2	13	12	1:36.546	96546
841	2	14	11	1:35.592	95592
841	2	15	16	1:54.318	114318
841	2	16	17	1:39.684	99684
841	2	17	15	1:33.707	93707
841	2	18	15	1:33.539	93539
841	2	19	15	1:33.421	93421
841	2	20	15	1:33.822	93822
841	2	21	15	1:34.361	94361
841	2	22	15	1:33.889	93889
841	2	23	12	1:34.735	94735
841	2	24	12	1:33.587	93587
841	2	25	12	1:34.694	94694
841	2	26	12	1:33.545	93545
841	2	27	12	1:33.263	93263
841	2	28	12	1:32.848	92848
841	2	29	11	1:33.282	93282
841	2	30	14	1:54.826	114826
841	2	31	14	1:39.960	99960
841	2	32	14	1:32.876	92876
841	2	33	14	1:32.552	92552
841	2	34	14	1:33.071	93071
841	2	35	13	1:35.177	95177
841	2	36	13	1:32.892	92892
841	2	37	13	1:32.765	92765
841	2	38	13	1:32.993	92993
841	2	39	13	1:34.306	94306
841	2	40	13	1:34.974	94974
841	2	41	13	1:33.026	93026
841	2	42	13	1:32.807	92807
841	2	43	13	1:32.377	92377
841	2	44	13	1:32.619	92619
841	2	45	13	1:33.120	93120
841	2	46	13	1:32.898	92898
841	2	47	13	1:33.102	93102
841	2	48	13	1:35.082	95082
841	2	49	14	1:34.204	94204
841	2	50	14	1:35.702	95702
841	2	51	14	1:33.801	93801
841	2	52	14	1:35.493	95493
841	2	53	14	1:35.589	95589
841	2	54	14	1:35.243	95243
841	2	55	14	1:36.404	96404
841	2	56	14	1:33.858	93858
841	2	57	14	1:35.088	95088
841	815	1	14	1:52.663	112663
841	815	2	14	1:37.576	97576
841	815	3	14	1:36.216	96216
841	815	4	14	1:35.617	95617
841	815	5	14	1:35.999	95999
841	815	6	15	1:36.169	96169
841	815	7	15	1:35.294	95294
841	815	8	15	1:35.375	95375
841	815	9	16	1:38.168	98168
841	815	10	15	1:36.506	96506
841	815	11	15	1:34.646	94646
841	815	12	15	1:34.746	94746
841	815	13	14	1:34.905	94905
841	815	14	13	1:36.433	96433
841	815	15	11	1:34.867	94867
841	815	16	9	1:34.778	94778
841	815	17	8	1:34.790	94790
841	815	18	8	1:34.889	94889
841	815	19	7	1:34.623	94623
841	815	20	7	1:34.685	94685
841	815	21	7	1:35.145	95145
841	815	22	7	1:35.217	95217
841	815	23	13	1:55.111	115111
841	815	24	13	1:42.170	102170
841	815	25	13	1:32.147	92147
841	815	26	13	1:31.309	91309
841	815	27	13	1:31.307	91307
841	815	28	13	1:31.050	91050
841	815	29	12	1:30.671	90671
841	815	30	11	1:31.243	91243
841	815	31	11	1:31.517	91517
841	815	32	10	1:31.740	91740
841	815	33	10	1:31.306	91306
841	815	34	10	1:32.775	92775
841	815	35	10	1:31.896	91896
841	815	36	9	1:32.569	92569
841	815	37	8	1:30.649	90649
841	815	38	8	1:30.741	90741
841	815	39	8	1:29.962	89962
841	815	40	8	1:30.526	90526
841	815	41	8	1:30.545	90545
841	815	42	8	1:30.721	90721
841	815	43	8	1:30.513	90513
841	815	44	8	1:30.137	90137
841	815	45	8	1:30.319	90319
841	815	46	8	1:30.239	90239
841	815	47	8	1:30.633	90633
841	815	48	7	1:31.997	91997
841	815	49	7	1:30.614	90614
841	815	50	7	1:30.477	90477
841	815	51	7	1:31.543	91543
841	815	52	7	1:30.802	90802
841	815	53	7	1:30.806	90806
841	815	54	7	1:31.401	91401
841	815	55	7	1:31.536	91536
841	815	56	7	1:31.539	91539
841	815	57	7	1:31.709	91709
841	815	58	7	1:32.577	92577
841	5	1	15	1:52.883	112883
841	5	2	15	1:38.252	98252
841	5	3	16	1:37.378	97378
841	5	4	16	1:36.628	96628
841	5	5	17	1:37.441	97441
841	5	6	17	1:36.512	96512
841	5	7	17	1:36.107	96107
841	5	8	17	1:36.391	96391
841	5	9	17	1:36.352	96352
841	5	10	16	1:36.240	96240
841	5	11	16	1:35.907	95907
841	5	12	17	1:36.498	96498
841	5	13	16	1:36.286	96286
841	5	14	15	1:35.527	95527
841	5	15	14	1:35.921	95921
841	5	16	13	1:35.237	95237
841	5	17	18	2:00.199	120199
841	5	18	17	1:41.782	101782
841	5	19	17	1:34.918	94918
841	813	1	16	1:53.209	113209
841	813	2	16	1:38.453	98453
841	813	3	17	1:37.543	97543
841	813	4	17	1:36.568	96568
841	813	5	16	1:35.904	95904
841	813	6	16	1:34.595	94595
841	813	7	16	1:34.102	94102
841	813	8	16	1:35.041	95041
841	813	9	15	1:36.521	96521
841	15	1	17	1:54.113	114113
841	15	2	18	1:39.875	99875
841	15	3	18	1:38.455	98455
841	15	4	18	1:37.289	97289
841	15	5	18	1:37.235	97235
841	15	6	18	1:37.586	97586
841	15	7	18	1:37.180	97180
841	15	8	19	1:37.731	97731
841	15	9	19	1:37.258	97258
841	15	10	18	1:37.210	97210
841	15	11	18	1:36.703	96703
841	15	12	18	1:36.679	96679
841	15	13	18	1:37.012	97012
841	15	14	18	1:37.704	97704
841	15	15	18	1:37.240	97240
841	15	16	19	1:58.768	118768
841	15	17	19	1:44.596	104596
841	15	18	19	1:36.982	96982
841	15	19	18	1:35.819	95819
841	15	20	17	1:35.857	95857
841	15	21	17	1:39.725	99725
841	15	22	17	1:35.033	95033
841	15	23	16	1:35.913	95913
841	15	24	16	1:37.097	97097
841	15	25	16	1:35.123	95123
841	15	26	16	1:34.436	94436
841	15	27	16	1:34.105	94105
841	15	28	16	1:36.984	96984
841	15	29	16	1:38.905	98905
841	15	30	16	1:34.640	94640
841	15	31	16	1:34.648	94648
841	15	32	16	1:34.524	94524
841	15	33	16	1:34.269	94269
841	15	34	16	1:34.249	94249
841	15	35	16	1:37.569	97569
841	15	36	16	1:37.048	97048
841	15	37	16	1:58.787	118787
841	15	38	16	1:47.889	107889
841	15	39	16	1:37.753	97753
841	15	40	16	1:34.799	94799
841	15	41	16	1:33.698	93698
841	15	42	16	1:37.707	97707
841	15	43	16	1:33.993	93993
841	15	44	16	1:33.123	93123
841	15	45	16	1:36.310	96310
841	15	46	16	1:33.277	93277
841	15	47	16	1:33.232	93232
841	15	48	16	1:34.452	94452
841	15	49	15	1:36.712	96712
841	15	50	15	1:33.029	93029
841	15	51	15	1:32.816	92816
841	15	52	15	1:32.550	92550
841	15	53	15	1:33.228	93228
841	15	54	15	1:36.502	96502
841	15	55	15	1:33.415	93415
841	15	56	15	1:34.704	94704
841	816	1	18	1:54.641	114641
841	816	2	19	1:39.961	99961
841	816	3	19	1:38.516	98516
841	816	4	19	1:38.055	98055
841	816	5	19	1:37.682	97682
841	816	6	19	1:37.701	97701
841	816	7	20	1:38.016	98016
841	816	8	21	1:38.789	98789
841	816	9	21	1:37.764	97764
841	816	10	20	1:37.942	97942
841	816	11	20	1:37.731	97731
841	816	12	20	1:38.561	98561
841	816	13	20	1:44.068	104068
841	816	14	20	2:00.421	120421
841	816	15	21	1:48.305	108305
841	816	16	21	1:42.319	102319
841	816	17	20	1:40.951	100951
841	816	18	20	1:37.419	97419
841	816	19	19	1:37.670	97670
841	816	20	18	1:38.628	98628
841	816	21	18	1:41.479	101479
841	816	22	18	1:39.227	99227
841	816	23	17	1:37.839	97839
841	816	24	17	1:37.968	97968
841	816	25	17	1:39.762	99762
841	816	26	17	1:38.298	98298
841	816	27	17	1:38.654	98654
841	816	28	17	1:37.660	97660
841	816	29	17	1:37.263	97263
841	816	30	17	1:38.616	98616
841	816	31	17	1:37.611	97611
841	816	32	17	1:37.496	97496
841	816	33	17	1:39.417	99417
841	816	34	17	1:40.258	100258
841	816	35	17	1:38.446	98446
841	816	36	17	1:37.880	97880
841	816	37	17	1:39.220	99220
841	816	38	17	2:01.916	121916
841	816	39	17	1:48.099	108099
841	816	40	17	1:36.663	96663
841	816	41	17	1:36.539	96539
841	816	42	17	1:35.432	95432
841	816	43	17	1:36.646	96646
841	816	44	17	1:34.523	94523
841	816	45	17	1:37.918	97918
841	816	46	17	1:34.817	94817
841	816	47	17	1:34.667	94667
841	816	48	17	1:38.582	98582
841	816	49	16	1:35.174	95174
841	816	50	16	1:34.956	94956
841	816	51	16	1:36.488	96488
841	816	52	16	1:35.224	95224
841	816	53	16	1:36.107	96107
841	816	54	16	1:38.533	98533
841	10	1	19	1:54.969	114969
841	10	2	20	1:40.099	100099
841	10	3	20	1:38.380	98380
841	10	4	20	1:38.143	98143
841	10	5	20	1:37.637	97637
841	10	6	20	1:37.671	97671
841	10	7	21	1:38.683	98683
841	10	8	20	1:37.140	97140
841	10	9	20	1:36.812	96812
841	10	10	19	1:37.153	97153
841	10	11	19	1:36.606	96606
841	10	12	19	1:36.793	96793
841	10	13	19	1:37.130	97130
841	10	14	19	1:36.727	96727
841	10	15	19	1:36.494	96494
841	10	16	18	1:36.968	96968
841	10	17	16	1:36.568	96568
841	10	18	18	1:56.357	116357
841	10	19	21	11:48.170	708170
841	10	20	19	1:55.210	115210
841	10	21	19	1:39.260	99260
841	10	22	19	1:38.574	98574
841	10	23	18	1:36.627	96627
841	10	24	18	1:36.500	96500
841	10	25	18	1:37.361	97361
841	10	26	18	1:36.198	96198
841	10	27	18	1:35.979	95979
841	10	28	18	1:35.801	95801
841	10	29	18	1:38.131	98131
841	10	30	18	1:45.904	105904
841	10	31	18	1:40.068	100068
841	10	32	18	1:40.024	100024
841	10	33	18	1:40.015	100015
841	10	34	18	1:37.695	97695
841	10	35	18	1:37.418	97418
841	10	36	18	1:38.248	98248
841	10	37	18	1:36.858	96858
841	10	38	18	1:36.109	96109
841	10	39	18	1:38.121	98121
841	10	40	18	1:36.515	96515
841	10	41	18	1:38.874	98874
841	10	42	18	1:36.731	96731
841	10	43	18	1:41.455	101455
841	10	44	18	1:41.096	101096
841	10	45	18	1:37.732	97732
841	10	46	18	1:36.265	96265
841	10	47	18	1:39.855	99855
841	10	48	18	1:35.789	95789
841	10	49	17	1:39.724	99724
841	22	1	20	1:54.971	114971
841	22	2	17	1:36.903	96903
841	22	3	15	1:35.923	95923
841	22	4	15	1:34.564	94564
841	22	5	15	1:35.979	95979
841	22	6	14	1:34.527	94527
841	22	7	14	1:34.156	94156
841	22	8	14	1:35.006	95006
841	22	9	14	1:35.797	95797
841	22	10	14	1:35.235	95235
841	22	11	14	1:34.947	94947
841	22	12	14	1:34.714	94714
841	22	13	17	1:54.448	114448
841	22	14	17	1:39.002	99002
841	22	15	15	1:32.512	92512
841	22	16	14	1:32.610	92610
841	22	17	11	1:34.169	94169
841	22	18	11	1:32.911	92911
841	22	19	11	1:33.078	93078
841	22	20	10	1:33.317	93317
841	22	21	9	1:33.370	93370
841	22	22	9	1:34.150	94150
841	22	23	15	2:24.606	144606
841	22	24	15	1:41.110	101110
841	22	25	15	1:32.042	92042
841	22	26	15	1:32.065	92065
841	22	27	15	1:31.576	91576
841	22	28	15	1:45.030	105030
841	22	29	15	1:40.294	100294
841	22	30	15	1:33.706	93706
841	22	31	15	1:32.151	92151
841	22	32	15	1:32.297	92297
841	22	33	15	1:32.553	92553
841	22	34	15	1:32.206	92206
841	22	35	15	1:32.279	92279
841	22	36	15	1:35.167	95167
841	22	37	15	1:33.247	93247
841	22	38	15	1:32.676	92676
841	22	39	15	1:32.876	92876
841	22	40	15	1:55.064	115064
841	22	41	15	1:43.533	103533
841	22	42	15	1:33.488	93488
841	22	43	15	1:32.646	92646
841	22	44	15	1:31.949	91949
841	22	45	15	1:31.690	91690
841	22	46	15	1:31.695	91695
841	22	47	15	1:31.404	91404
841	22	48	15	1:33.617	93617
841	153	1	21	2:13.879	133879
841	153	2	21	1:40.659	100659
841	153	3	21	1:33.293	93293
841	153	4	21	1:33.144	93144
841	153	5	21	1:33.320	93320
841	153	6	21	1:33.570	93570
841	153	7	19	1:35.336	95336
841	153	8	18	1:34.601	94601
841	153	9	18	1:33.882	93882
841	153	10	17	1:33.983	93983
841	153	11	17	1:35.061	95061
841	153	12	16	1:35.074	95074
841	153	13	15	1:34.964	94964
841	153	14	14	1:34.918	94918
841	153	15	12	1:35.373	95373
841	153	16	11	1:35.601	95601
841	153	17	17	1:57.713	117713
841	153	18	16	1:42.519	102519
841	153	19	16	1:33.762	93762
841	153	20	16	1:33.202	93202
841	153	21	16	1:33.091	93091
841	153	22	16	1:32.552	92552
841	153	23	14	1:35.610	95610
841	153	24	14	1:33.247	93247
841	153	25	14	1:33.530	93530
841	153	26	14	1:35.001	95001
841	153	27	14	1:33.705	93705
841	153	28	14	1:33.521	93521
841	153	29	14	1:33.683	93683
841	153	30	13	1:33.477	93477
841	153	31	13	1:33.791	93791
841	153	32	13	1:33.776	93776
841	153	33	13	1:34.080	94080
841	153	34	13	1:34.058	94058
841	153	35	14	1:58.520	118520
841	153	36	14	1:39.866	99866
841	153	37	14	1:33.089	93089
841	153	38	14	1:31.160	91160
841	153	39	14	1:30.722	90722
841	153	40	14	1:30.687	90687
841	153	41	14	1:30.467	90467
841	153	42	14	1:30.526	90526
841	153	43	14	1:31.149	91149
841	153	44	14	1:30.744	90744
841	153	45	14	1:31.464	91464
841	153	46	14	1:31.217	91217
841	153	47	14	1:31.270	91270
841	153	48	14	1:31.449	91449
841	153	49	13	1:32.295	92295
841	153	50	13	1:34.298	94298
841	153	51	13	1:32.443	92443
841	153	52	13	1:32.151	92151
841	153	53	13	1:32.316	92316
841	153	54	13	1:33.352	93352
841	153	55	13	1:33.145	93145
841	153	56	13	1:35.139	95139
841	153	57	13	1:34.478	94478
841	30	1	22	2:41.428	161428
841	30	2	22	1:43.027	103027
841	30	3	22	1:36.602	96602
841	30	4	22	1:36.062	96062
841	30	5	22	1:35.839	95839
841	30	6	22	1:35.581	95581
841	30	7	22	1:35.794	95794
841	30	8	22	1:37.682	97682
841	30	9	22	1:36.764	96764
841	30	10	21	1:38.516	98516
841	30	11	21	1:37.483	97483
841	30	12	21	1:35.422	95422
841	30	13	21	1:35.319	95319
841	30	14	21	1:37.854	97854
841	30	15	20	1:38.276	98276
841	30	16	20	1:36.991	96991
841	30	17	21	1:57.213	117213
841	30	18	21	1:42.267	102267
841	30	19	20	1:35.367	95367
842	20	1	1	1:49.614	109614
842	20	2	1	1:44.539	104539
842	20	3	1	1:44.209	104209
842	20	4	1	1:44.369	104369
842	20	5	1	1:44.378	104378
842	20	6	1	1:44.265	104265
842	20	7	1	1:44.541	104541
842	20	8	1	1:44.568	104568
842	20	9	1	1:44.782	104782
842	20	10	1	1:44.945	104945
842	20	11	1	1:45.798	105798
842	20	12	1	1:46.893	106893
842	20	13	1	1:50.561	110561
842	20	14	3	2:05.241	125241
842	20	15	1	1:45.211	105211
842	20	16	1	1:45.360	105360
842	20	17	1	1:44.026	104026
842	20	18	1	1:43.993	103993
842	20	19	1	1:43.450	103450
842	20	20	1	1:43.393	103393
842	20	21	1	1:43.520	103520
842	20	22	1	1:43.500	103500
842	20	23	1	1:43.447	103447
842	20	24	1	1:43.435	103435
842	20	25	1	1:45.734	105734
842	20	26	3	2:02.148	122148
842	20	27	1	1:42.582	102582
842	20	28	1	1:42.259	102259
842	20	29	1	1:42.688	102688
842	20	30	1	1:42.043	102043
842	20	31	1	1:42.284	102284
842	20	32	1	1:41.668	101668
842	20	33	1	1:41.539	101539
842	20	34	1	1:42.003	102003
842	20	35	1	1:42.387	102387
842	20	36	1	1:42.704	102704
842	20	37	1	1:42.798	102798
842	20	38	1	1:42.901	102901
842	20	39	1	1:42.774	102774
842	20	40	1	1:42.823	102823
842	20	41	1	1:45.479	105479
842	20	42	1	2:01.360	121360
842	20	43	1	1:42.310	102310
842	20	44	1	1:41.876	101876
842	20	45	1	1:42.237	102237
842	20	46	1	1:41.711	101711
842	20	47	1	1:42.004	102004
842	20	48	1	1:42.746	102746
842	20	49	1	1:42.018	102018
842	20	50	1	1:42.012	102012
842	20	51	1	1:42.072	102072
842	20	52	1	1:41.858	101858
842	20	53	1	1:42.380	102380
842	20	54	1	1:41.992	101992
842	20	55	1	1:42.861	102861
842	20	56	1	1:45.543	105543
842	2	1	2	1:51.553	111553
842	2	2	2	1:45.025	105025
842	2	3	2	1:44.629	104629
842	2	4	2	1:44.815	104815
842	2	5	2	1:44.826	104826
842	2	6	2	1:44.763	104763
842	2	7	2	1:45.013	105013
842	2	8	2	1:45.148	105148
842	2	9	2	1:45.871	105871
842	2	10	2	1:46.039	106039
842	2	11	2	1:46.711	106711
842	2	12	2	1:47.944	107944
842	2	13	3	1:51.911	111911
842	2	14	9	2:06.584	126584
842	2	15	7	1:45.316	105316
842	2	16	6	1:45.109	105109
842	2	17	5	1:44.767	104767
842	2	18	5	1:44.399	104399
842	2	19	5	1:43.832	103832
842	2	20	5	1:43.531	103531
842	2	21	5	1:43.204	103204
842	2	22	5	1:47.084	107084
842	2	23	5	1:43.586	103586
842	2	24	4	1:44.136	104136
842	2	25	3	1:44.677	104677
842	2	26	4	1:46.991	106991
842	2	27	8	2:01.444	121444
842	2	28	6	1:42.668	102668
842	2	29	6	1:42.713	102713
842	2	30	6	1:42.559	102559
842	2	31	6	1:42.444	102444
842	2	32	6	1:42.544	102544
842	2	33	5	1:42.982	102982
842	2	34	5	1:42.722	102722
842	2	35	5	1:43.045	103045
842	2	36	5	1:42.723	102723
842	2	37	5	1:42.757	102757
842	2	38	4	1:43.430	103430
842	2	39	3	1:46.076	106076
842	2	40	7	2:00.537	120537
842	2	41	7	1:42.075	102075
842	2	42	7	1:42.859	102859
842	2	43	6	1:44.012	104012
842	2	44	5	1:42.442	102442
842	2	45	5	1:42.487	102487
842	2	46	5	1:41.711	101711
842	2	47	4	1:41.547	101547
842	2	48	4	1:42.181	102181
842	2	49	4	1:42.370	102370
842	2	50	4	1:41.953	101953
842	2	51	4	1:43.020	103020
842	2	52	3	1:42.683	102683
842	2	53	3	1:41.949	101949
842	2	54	3	1:42.802	102802
842	2	55	3	1:42.579	102579
842	2	56	3	1:42.129	102129
842	1	1	3	1:52.046	112046
842	1	2	3	1:45.508	105508
842	1	3	3	1:44.721	104721
842	1	4	3	1:44.879	104879
842	1	5	3	1:44.663	104663
842	1	6	3	1:44.423	104423
842	1	7	3	1:44.996	104996
842	1	8	3	1:45.063	105063
842	1	9	3	1:46.162	106162
842	1	10	3	1:45.900	105900
842	1	11	3	1:46.580	106580
842	1	12	6	1:51.199	111199
842	1	13	10	2:04.252	124252
842	1	14	5	1:45.676	105676
842	1	15	4	1:44.079	104079
842	1	16	2	1:45.445	105445
842	1	17	2	1:44.102	104102
842	1	18	2	1:43.388	103388
842	1	19	2	1:43.304	103304
842	1	20	2	1:43.299	103299
842	1	21	2	1:42.919	102919
842	1	22	2	1:42.966	102966
842	1	23	2	1:43.009	103009
842	1	24	2	1:45.618	105618
842	1	25	6	2:02.238	122238
842	1	26	5	1:43.322	103322
842	1	27	2	1:42.733	102733
842	1	28	2	1:42.258	102258
842	1	29	2	1:42.457	102457
842	1	30	2	1:42.732	102732
842	1	31	2	1:42.333	102333
842	1	32	2	1:42.617	102617
842	1	33	2	1:42.525	102525
842	1	34	2	1:42.782	102782
842	1	35	2	1:43.144	103144
842	1	36	2	1:43.610	103610
842	1	37	3	1:46.927	106927
842	1	38	6	2:04.636	124636
842	1	39	5	1:43.305	103305
842	1	40	4	1:42.769	102769
842	1	41	4	1:43.276	103276
842	1	42	3	1:42.937	102937
842	1	43	3	1:42.579	102579
842	1	44	3	1:43.035	103035
842	1	45	3	1:43.781	103781
842	1	46	3	1:43.841	103841
842	1	47	3	1:43.770	103770
842	1	48	3	1:43.617	103617
842	1	49	3	1:43.587	103587
842	1	50	3	1:43.556	103556
842	1	51	3	1:43.855	103855
842	1	52	6	1:51.722	111722
842	1	53	7	2:00.472	120472
842	1	54	7	1:41.512	101512
842	1	55	7	1:41.888	101888
842	1	56	7	1:41.776	101776
842	18	1	4	1:53.644	113644
842	18	2	4	1:45.759	105759
842	18	3	4	1:45.101	105101
842	18	4	4	1:45.203	105203
842	18	5	4	1:45.419	105419
842	18	6	4	1:44.914	104914
842	18	7	4	1:44.961	104961
842	18	8	4	1:44.753	104753
842	18	9	4	1:45.203	105203
842	18	10	4	1:45.665	105665
842	18	11	4	1:46.391	106391
842	18	12	3	1:47.557	107557
842	18	13	4	1:50.787	110787
842	18	14	7	2:03.347	123347
842	18	15	5	1:46.360	106360
842	18	16	4	1:44.098	104098
842	18	17	4	1:46.241	106241
842	18	18	4	1:43.673	103673
842	18	19	4	1:43.315	103315
842	18	20	4	1:43.411	103411
842	18	21	4	1:43.158	103158
842	18	22	4	1:42.798	102798
842	18	23	4	1:45.666	105666
842	18	24	7	1:59.681	119681
842	18	25	7	1:42.170	102170
842	18	26	6	1:42.592	102592
842	18	27	4	1:42.589	102589
842	18	28	3	1:42.133	102133
842	18	29	3	1:42.081	102081
842	18	30	3	1:42.618	102618
842	18	31	3	1:42.427	102427
842	18	32	3	1:42.417	102417
842	18	33	3	1:42.482	102482
842	18	34	3	1:42.874	102874
842	18	35	3	1:43.437	103437
842	18	36	3	1:43.595	103595
842	18	37	2	1:44.183	104183
842	18	38	3	1:47.026	107026
842	18	39	4	1:59.845	119845
842	18	40	3	1:41.388	101388
842	18	41	3	1:41.748	101748
842	18	42	2	1:42.361	102361
842	18	43	2	1:42.390	102390
842	18	44	2	1:41.713	101713
842	18	45	2	1:41.615	101615
842	18	46	2	1:41.625	101625
842	18	47	2	1:41.471	101471
842	18	48	2	1:42.120	102120
842	18	49	2	1:41.896	101896
842	18	50	2	1:41.264	101264
842	18	51	2	1:41.777	101777
842	18	52	2	1:42.722	102722
842	18	53	2	1:41.881	101881
842	18	54	2	1:42.408	102408
842	18	55	2	1:42.446	102446
842	18	56	2	1:42.694	102694
842	808	1	5	1:54.438	114438
842	808	2	5	1:45.530	105530
842	808	3	5	1:45.451	105451
842	808	4	5	1:45.737	105737
842	808	5	7	1:48.704	108704
842	808	6	7	1:46.032	106032
842	808	7	7	1:45.520	105520
842	808	8	7	1:45.235	105235
842	808	9	7	1:45.138	105138
842	808	10	7	1:45.723	105723
842	808	11	7	1:45.648	105648
842	808	12	7	1:46.496	106496
842	808	13	6	1:47.601	107601
842	808	14	2	1:47.773	107773
842	808	15	2	1:51.124	111124
842	808	16	9	2:04.569	124569
842	808	17	9	1:44.045	104045
842	808	18	8	1:43.916	103916
842	808	19	8	1:43.442	103442
842	808	20	8	1:43.410	103410
842	808	21	8	1:44.194	104194
842	808	22	8	1:44.117	104117
842	808	23	7	1:43.711	103711
842	808	24	6	1:44.065	104065
842	808	25	5	1:44.392	104392
842	808	26	7	1:46.559	106559
842	808	27	6	1:48.677	108677
842	808	28	10	2:01.946	121946
842	808	29	9	1:42.689	102689
842	808	30	9	1:42.578	102578
842	808	31	9	1:43.210	103210
842	808	32	9	1:44.115	104115
842	808	33	8	1:43.752	103752
842	808	34	8	1:43.038	103038
842	808	35	8	1:43.014	103014
842	808	36	8	1:43.162	103162
842	808	37	8	1:42.673	102673
842	808	38	8	1:43.328	103328
842	808	39	7	1:43.459	103459
842	808	40	6	1:43.527	103527
842	808	41	6	1:44.125	104125
842	808	42	6	1:44.615	104615
842	808	43	7	1:45.112	105112
842	808	44	7	1:48.969	108969
842	808	45	9	2:05.963	125963
842	808	46	9	1:41.383	101383
842	808	47	9	1:41.311	101311
842	808	48	8	1:42.302	102302
842	808	49	8	1:41.054	101054
842	808	50	8	1:41.511	101511
842	808	51	8	1:41.160	101160
842	808	52	8	1:41.404	101404
842	13	1	6	1:54.814	114814
842	13	2	6	1:45.731	105731
842	13	3	6	1:45.408	105408
842	13	4	6	1:45.534	105534
842	13	5	5	1:45.293	105293
842	13	6	5	1:44.973	104973
842	13	7	5	1:44.963	104963
842	13	8	5	1:44.688	104688
842	13	9	5	1:45.248	105248
842	13	10	5	1:45.148	105148
842	13	11	5	1:45.783	105783
842	13	12	4	1:47.451	107451
842	13	13	5	1:50.942	110942
842	13	14	13	2:11.733	131733
842	13	15	10	1:46.332	106332
842	13	16	8	1:44.098	104098
842	13	17	8	1:43.630	103630
842	13	18	7	1:43.689	103689
842	13	19	7	1:43.271	103271
842	13	20	7	1:43.176	103176
842	13	21	7	1:43.215	103215
842	13	22	6	1:43.791	103791
842	13	23	6	1:43.762	103762
842	13	24	5	1:43.858	103858
842	13	25	4	1:44.445	104445
842	13	26	2	1:44.603	104603
842	13	27	3	1:47.718	107718
842	13	28	7	2:01.044	121044
842	13	29	7	1:42.109	102109
842	13	30	7	1:42.246	102246
842	13	31	7	1:42.617	102617
842	13	32	7	1:42.357	102357
842	13	33	6	1:42.570	102570
842	13	34	6	1:42.831	102831
842	13	35	6	1:43.143	103143
842	13	36	6	1:43.091	103091
842	13	37	6	1:43.302	103302
842	13	38	5	1:45.772	105772
842	13	39	8	2:01.506	121506
842	13	40	8	1:42.353	102353
842	13	41	8	1:41.999	101999
842	13	42	8	1:42.563	102563
842	13	43	8	1:42.909	102909
842	13	44	6	1:43.402	103402
842	13	45	6	1:42.407	102407
842	13	46	6	1:42.971	102971
842	13	47	5	1:42.105	102105
842	13	48	5	1:42.305	102305
842	13	49	5	1:43.600	103600
842	13	50	6	1:45.008	105008
842	13	51	6	1:42.733	102733
842	13	52	5	1:43.321	103321
842	13	53	5	1:43.582	103582
842	13	54	5	1:42.882	102882
842	13	55	5	1:43.147	103147
842	13	56	5	1:43.618	103618
842	4	1	7	1:55.143	115143
842	4	2	7	1:45.931	105931
842	4	3	7	1:45.505	105505
842	4	4	7	1:45.570	105570
842	4	5	6	1:45.898	105898
842	4	6	6	1:45.085	105085
842	4	7	6	1:44.948	104948
842	4	8	6	1:44.912	104912
842	4	9	6	1:45.180	105180
842	4	10	6	1:45.325	105325
842	4	11	6	1:45.775	105775
842	4	12	5	1:46.296	106296
842	4	13	2	1:47.215	107215
842	4	14	1	1:48.800	108800
842	4	15	6	2:03.818	123818
842	4	16	5	1:44.128	104128
842	4	17	3	1:44.478	104478
842	4	18	3	1:43.511	103511
842	4	19	3	1:42.602	102602
842	4	20	3	1:42.739	102739
842	4	21	3	1:43.121	103121
842	4	22	3	1:43.012	103012
842	4	23	3	1:43.042	103042
842	4	24	3	1:43.360	103360
842	4	25	2	1:43.496	103496
842	4	26	1	1:46.769	106769
842	4	27	5	2:02.365	122365
842	4	28	4	1:42.633	102633
842	4	29	4	1:42.406	102406
842	4	30	4	1:42.572	102572
842	4	31	4	1:43.273	103273
842	4	32	4	1:42.868	102868
842	4	33	4	1:42.726	102726
842	4	34	4	1:42.184	102184
842	4	35	4	1:42.384	102384
842	4	36	4	1:43.566	103566
842	4	37	4	1:43.147	103147
842	4	38	2	1:42.993	102993
842	4	39	2	1:43.017	103017
842	4	40	2	1:43.399	103399
842	4	41	2	1:46.315	106315
842	4	42	5	2:01.352	121352
842	4	43	4	1:41.810	101810
842	4	44	4	1:42.040	102040
842	4	45	4	1:43.721	103721
842	4	46	4	1:50.259	110259
842	4	47	7	2:03.135	123135
842	4	48	7	1:40.737	100737
842	4	49	7	1:40.717	100717
842	4	50	7	1:40.933	100933
842	4	51	7	1:41.406	101406
842	4	52	7	1:41.207	101207
842	4	53	6	1:41.374	101374
842	4	54	6	1:41.999	101999
842	4	55	6	1:42.094	102094
842	4	56	6	1:42.789	102789
842	30	1	8	1:55.519	115519
842	30	2	8	1:46.714	106714
842	30	3	8	1:46.209	106209
842	30	4	8	1:45.897	105897
842	30	5	8	1:45.888	105888
842	30	6	8	1:47.025	107025
842	30	7	8	1:46.357	106357
842	30	8	8	1:46.329	106329
842	30	9	8	1:46.175	106175
842	30	10	8	1:46.424	106424
842	30	11	8	1:46.778	106778
842	30	12	8	1:47.407	107407
842	30	13	8	1:49.622	109622
842	30	14	8	1:54.370	114370
842	30	15	16	2:03.978	123978
842	30	16	12	1:45.112	105112
842	30	17	11	1:45.604	105604
842	30	18	10	1:44.639	104639
842	30	19	10	1:44.305	104305
842	30	20	10	1:44.212	104212
842	30	21	10	1:43.910	103910
842	30	22	10	1:44.316	104316
842	30	23	9	1:44.344	104344
842	30	24	8	1:44.852	104852
842	30	25	9	1:45.414	105414
842	30	26	9	1:44.878	104878
842	30	27	9	1:45.971	105971
842	30	28	9	1:50.291	110291
842	30	29	13	2:02.752	122752
842	30	30	11	1:45.020	105020
842	30	31	11	1:43.721	103721
842	30	32	11	1:43.272	103272
842	30	33	11	1:43.312	103312
842	30	34	11	1:43.743	103743
842	30	35	11	1:43.664	103664
842	30	36	11	1:43.646	103646
842	30	37	9	1:44.286	104286
842	30	38	9	1:44.056	104056
842	30	39	9	1:43.780	103780
842	30	40	9	1:43.954	103954
842	30	41	9	1:44.027	104027
842	30	42	10	1:52.297	112297
842	30	43	11	2:01.177	121177
842	30	44	11	1:42.923	102923
842	30	45	11	1:42.491	102491
842	30	46	11	1:42.566	102566
842	30	47	11	1:42.623	102623
842	30	48	11	1:42.678	102678
842	30	49	11	1:42.646	102646
842	30	50	11	1:42.738	102738
842	30	51	11	1:42.658	102658
842	30	52	11	1:43.217	103217
842	30	53	10	1:43.641	103641
842	30	54	9	1:43.522	103522
842	30	55	9	1:43.527	103527
842	30	56	9	1:44.251	104251
842	17	1	9	1:56.366	116366
842	17	2	9	1:46.656	106656
842	17	3	10	1:47.142	107142
842	17	4	10	1:45.651	105651
842	17	5	10	1:45.887	105887
842	17	6	9	1:46.843	106843
842	17	7	10	1:46.738	106738
842	17	8	10	1:47.346	107346
842	17	9	10	1:46.181	106181
842	17	10	11	1:49.035	109035
842	17	11	17	2:02.007	122007
842	17	12	15	1:44.270	104270
842	17	13	14	1:44.184	104184
842	17	14	11	1:45.599	105599
842	17	15	8	1:43.961	103961
842	17	16	7	1:44.570	104570
842	17	17	6	1:44.431	104431
842	17	18	6	1:44.835	104835
842	17	19	6	1:43.872	103872
842	17	20	6	1:44.511	104511
842	17	21	6	1:44.341	104341
842	17	22	7	1:48.908	108908
842	17	23	11	1:59.513	119513
842	17	24	10	1:43.351	103351
842	17	25	8	1:41.600	101600
842	17	26	8	1:41.642	101642
842	17	27	7	1:42.307	102307
842	17	28	5	1:42.295	102295
842	17	29	5	1:41.981	101981
842	17	30	5	1:42.332	102332
842	17	31	5	1:42.939	102939
842	17	32	5	1:45.969	105969
842	17	33	7	2:00.064	120064
842	17	34	7	1:42.232	102232
842	17	35	7	1:42.500	102500
842	17	36	7	1:41.423	101423
842	17	37	7	1:42.135	102135
842	17	38	7	1:43.514	103514
842	17	39	6	1:43.125	103125
842	17	40	5	1:43.220	103220
842	17	41	5	1:42.867	102867
842	17	42	4	1:43.048	103048
842	17	43	5	1:45.367	105367
842	17	44	8	1:59.397	119397
842	17	45	7	1:40.736	100736
842	17	46	7	1:40.571	100571
842	17	47	6	1:40.789	100789
842	17	48	6	1:41.091	101091
842	17	49	6	1:43.570	103570
842	17	50	5	1:41.760	101760
842	17	51	5	1:41.111	101111
842	17	52	4	1:41.228	101228
842	17	53	4	1:41.405	101405
842	17	54	4	1:42.481	102481
842	17	55	4	1:42.488	102488
842	17	56	4	1:42.831	102831
842	155	1	10	1:56.818	116818
842	155	2	10	1:46.952	106952
842	155	3	9	1:45.888	105888
842	155	4	9	1:45.665	105665
842	155	5	9	1:45.734	105734
842	155	6	10	1:47.798	107798
842	155	7	9	1:46.124	106124
842	155	8	9	1:46.983	106983
842	155	9	9	1:45.739	105739
842	155	10	9	1:46.045	106045
842	155	11	9	1:46.240	106240
842	155	12	9	1:47.034	107034
842	155	13	7	1:47.123	107123
842	155	14	4	1:47.276	107276
842	155	15	3	1:47.209	107209
842	155	16	3	1:48.327	108327
842	155	17	7	1:52.179	112179
842	155	18	11	2:03.613	123613
842	155	19	11	1:43.305	103305
842	155	20	11	1:43.453	103453
842	155	21	11	1:43.566	103566
842	155	22	11	1:44.226	104226
842	155	23	10	1:44.835	104835
842	155	24	11	1:45.252	105252
842	155	25	10	1:44.580	104580
842	155	26	10	1:45.220	105220
842	155	27	10	1:45.402	105402
842	155	28	8	1:44.662	104662
842	155	29	8	1:44.448	104448
842	155	30	8	1:44.057	104057
842	155	31	8	1:44.883	104883
842	155	32	8	1:44.917	104917
842	155	33	9	1:45.738	105738
842	155	34	9	1:45.279	105279
842	155	35	9	1:46.120	106120
842	155	36	9	1:49.776	109776
842	155	37	11	2:02.584	122584
842	155	38	10	1:43.095	103095
842	155	39	10	1:42.095	102095
842	155	40	10	1:42.334	102334
842	155	41	10	1:42.758	102758
842	155	42	9	1:44.618	104618
842	155	43	9	1:42.308	102308
842	155	44	9	1:42.547	102547
842	155	45	8	1:43.355	103355
842	155	46	8	1:42.470	102470
842	155	47	8	1:42.126	102126
842	155	48	9	1:44.922	104922
842	155	49	9	1:42.934	102934
842	155	50	9	1:42.725	102725
842	155	51	9	1:43.321	103321
842	155	52	9	1:43.365	103365
842	155	53	8	1:43.938	103938
842	155	54	8	1:43.552	103552
842	155	55	8	1:44.005	104005
842	155	56	8	1:44.753	104753
842	153	1	11	1:57.325	117325
842	153	2	11	1:47.095	107095
842	153	3	11	1:46.764	106764
842	153	4	11	1:46.094	106094
842	153	5	11	1:46.284	106284
842	153	6	11	1:46.472	106472
842	153	7	11	1:46.515	106515
842	153	8	12	1:48.608	108608
842	153	9	12	1:46.730	106730
842	153	10	12	1:46.849	106849
842	153	11	11	1:47.341	107341
842	153	12	11	1:47.754	107754
842	153	13	11	1:49.606	109606
842	153	14	10	1:50.285	110285
842	153	15	11	1:51.221	111221
842	153	16	13	1:56.329	116329
842	153	17	16	2:05.113	125113
842	153	18	14	1:43.997	103997
842	153	19	14	1:44.428	104428
842	153	20	14	1:44.053	104053
842	153	21	13	1:44.195	104195
842	153	22	13	1:44.014	104014
842	153	23	13	1:44.439	104439
842	153	24	13	1:44.260	104260
842	153	25	13	1:44.972	104972
842	153	26	13	1:45.194	105194
842	153	27	13	1:45.677	105677
842	153	28	13	1:45.812	105812
842	153	29	11	1:46.544	106544
842	153	30	12	1:47.925	107925
842	153	31	12	1:47.936	107936
842	153	32	12	1:51.898	111898
842	153	33	14	2:03.134	123134
842	153	34	15	1:45.324	105324
842	153	35	14	1:44.285	104285
842	153	36	14	1:44.063	104063
842	153	37	14	1:43.744	103744
842	153	38	14	1:45.841	105841
842	153	39	14	1:44.398	104398
842	153	40	15	1:46.036	106036
842	153	41	14	1:44.550	104550
842	153	42	14	1:43.904	103904
842	153	43	14	1:44.046	104046
842	153	44	14	1:44.311	104311
842	153	45	14	1:44.495	104495
842	153	46	14	1:44.608	104608
842	153	47	15	1:47.475	107475
842	153	48	15	1:45.917	105917
842	153	49	15	1:47.132	107132
842	153	50	15	1:46.110	106110
842	153	51	15	1:46.281	106281
842	153	52	15	1:46.740	106740
842	153	53	14	1:49.076	109076
842	153	54	14	1:48.234	108234
842	153	55	14	1:51.675	111675
842	67	1	12	1:57.754	117754
842	67	2	12	1:47.232	107232
842	67	3	12	1:46.614	106614
842	67	4	12	1:46.410	106410
842	67	5	12	1:46.150	106150
842	67	6	12	1:46.180	106180
842	67	7	12	1:46.927	106927
842	67	8	11	1:46.583	106583
842	67	9	11	1:46.136	106136
842	67	10	10	1:46.008	106008
842	67	11	10	1:46.198	106198
842	67	12	10	1:46.695	106695
842	67	13	9	1:47.761	107761
842	67	14	6	1:50.257	110257
842	67	15	9	1:52.749	112749
842	67	16	14	2:06.057	126057
842	67	17	12	1:44.473	104473
842	67	18	12	1:44.256	104256
842	67	19	12	1:44.001	104001
842	67	20	12	1:47.502	107502
842	67	21	16	2:09.619	129619
842	67	22	16	1:43.831	103831
842	67	23	16	1:44.091	104091
842	67	24	15	1:44.530	104530
842	67	25	15	1:44.780	104780
842	67	26	15	1:44.428	104428
842	67	27	15	1:45.038	105038
842	67	28	15	1:45.167	105167
842	67	29	15	1:46.448	106448
842	67	30	14	1:46.084	106084
842	67	31	14	1:47.411	107411
842	67	32	15	1:52.502	112502
842	67	33	16	2:07.209	127209
842	67	34	16	1:42.667	102667
842	67	35	15	1:42.774	102774
842	67	36	15	1:42.659	102659
842	67	37	15	1:42.818	102818
842	67	38	15	1:42.983	102983
842	67	39	15	1:43.269	103269
842	67	40	14	1:42.922	102922
842	67	41	13	1:43.026	103026
842	67	42	13	1:42.951	102951
842	67	43	13	1:43.261	103261
842	67	44	13	1:43.703	103703
842	67	45	13	1:43.386	103386
842	67	46	13	1:43.753	103753
842	67	47	13	1:44.544	104544
842	67	48	13	1:44.665	104665
842	67	49	13	1:45.098	105098
842	67	50	14	1:48.275	108275
842	67	51	14	1:47.654	107654
842	67	52	14	1:46.958	106958
842	67	53	13	1:48.013	108013
842	67	54	13	1:49.030	109030
842	67	55	13	1:52.231	112231
842	3	1	13	1:58.442	118442
842	3	2	13	1:47.775	107775
842	3	3	13	1:46.438	106438
842	3	4	13	1:46.506	106506
842	3	5	13	1:46.436	106436
842	3	6	13	1:46.709	106709
842	3	7	13	1:46.604	106604
842	3	8	13	1:46.901	106901
842	3	9	13	1:47.296	107296
842	3	10	13	1:47.115	107115
842	3	11	12	1:47.531	107531
842	3	12	12	1:48.402	108402
842	3	13	12	1:49.919	109919
842	3	14	14	1:52.379	112379
842	3	15	14	1:54.635	114635
842	3	16	17	2:06.808	126808
842	3	17	15	1:45.561	105561
842	3	18	13	1:44.036	104036
842	3	19	13	1:43.825	103825
842	3	20	13	1:43.760	103760
842	3	21	12	1:43.774	103774
842	3	22	12	1:43.820	103820
842	3	23	12	1:43.965	103965
842	3	24	12	1:44.129	104129
842	3	25	11	1:44.467	104467
842	3	26	11	1:44.692	104692
842	3	27	12	1:47.000	107000
842	3	28	12	1:45.839	105839
842	3	29	12	1:49.314	109314
842	3	30	15	2:02.380	122380
842	3	31	15	1:43.332	103332
842	3	32	14	1:44.747	104747
842	3	33	12	1:43.770	103770
842	3	34	12	1:43.747	103747
842	3	35	12	1:44.090	104090
842	3	36	12	1:44.827	104827
842	3	37	12	1:45.737	105737
842	3	38	12	1:47.103	107103
842	3	39	12	1:47.088	107088
842	3	40	13	1:50.601	110601
842	3	41	15	2:01.645	121645
842	3	42	15	1:42.220	102220
842	3	43	15	1:41.982	101982
842	3	44	15	1:42.081	102081
842	3	45	15	1:41.778	101778
842	3	46	15	1:43.595	103595
842	3	47	14	1:41.968	101968
842	3	48	14	1:42.294	102294
842	3	49	14	1:45.561	105561
842	3	50	13	1:44.193	104193
842	3	51	13	1:42.294	102294
842	3	52	13	1:42.133	102133
842	3	53	12	1:43.573	103573
842	3	54	12	1:45.332	105332
842	3	55	12	1:43.621	103621
842	814	1	14	1:58.560	118560
842	814	2	14	1:48.196	108196
842	814	3	14	1:46.889	106889
842	814	4	14	1:46.487	106487
842	814	5	14	1:46.567	106567
842	814	6	14	1:46.526	106526
842	814	7	14	1:46.573	106573
842	814	8	14	1:46.927	106927
842	814	9	14	1:47.068	107068
842	814	10	14	1:47.204	107204
842	814	11	14	1:51.140	111140
842	814	12	18	2:02.994	122994
842	814	13	17	1:44.647	104647
842	814	14	16	1:44.738	104738
842	814	15	13	1:45.143	105143
842	814	16	10	1:46.297	106297
842	814	17	10	1:44.961	104961
842	814	18	9	1:44.738	104738
842	814	19	9	1:44.268	104268
842	814	20	9	1:44.116	104116
842	814	21	9	1:44.476	104476
842	814	22	9	1:44.539	104539
842	814	23	8	1:44.795	104795
842	814	24	9	1:48.237	108237
842	814	25	12	2:02.559	122559
842	814	26	12	1:43.675	103675
842	814	27	11	1:44.392	104392
842	814	28	11	1:43.905	103905
842	814	29	10	1:43.894	103894
842	814	30	10	1:43.580	103580
842	814	31	10	1:44.300	104300
842	814	32	10	1:44.338	104338
842	814	33	10	1:44.709	104709
842	814	34	10	1:45.059	105059
842	814	35	10	1:45.049	105049
842	814	36	10	1:46.878	106878
842	814	37	10	1:49.276	109276
842	814	38	11	2:05.093	125093
842	814	39	11	1:43.302	103302
842	814	40	11	1:42.982	102982
842	814	41	11	1:43.066	103066
842	814	42	11	1:43.159	103159
842	814	43	10	1:43.860	103860
842	814	44	10	1:43.947	103947
842	814	45	10	1:43.464	103464
842	814	46	10	1:43.480	103480
842	814	47	10	1:43.438	103438
842	814	48	10	1:42.883	102883
842	814	49	10	1:42.990	102990
842	814	50	10	1:42.941	102941
842	814	51	10	1:43.146	103146
842	814	52	10	1:43.759	103759
842	814	53	9	1:43.651	103651
842	814	54	10	1:46.410	106410
842	814	55	10	1:45.488	105488
842	814	56	10	1:46.636	106636
842	22	1	15	1:58.865	118865
842	22	2	17	1:50.030	110030
842	22	3	24	2:51.696	171696
842	22	4	24	2:15.217	135217
842	22	5	24	1:48.949	108949
842	22	6	24	1:47.345	107345
842	22	7	24	1:46.083	106083
842	22	8	24	1:46.116	106116
842	22	9	23	1:46.100	106100
842	22	10	23	1:45.516	105516
842	22	11	23	1:47.056	107056
842	22	12	23	1:46.866	106866
842	22	13	23	1:46.752	106752
842	22	14	23	1:48.520	108520
842	22	15	22	1:47.600	107600
842	22	16	22	1:49.053	109053
842	22	17	22	1:56.058	116058
842	22	18	22	2:06.386	126386
842	22	19	22	1:45.706	105706
842	22	20	22	1:45.694	105694
842	22	21	22	1:45.953	105953
842	22	22	22	2:05.988	125988
842	16	1	16	1:59.476	119476
842	16	2	15	1:48.797	108797
842	16	3	21	1:54.942	114942
842	16	4	23	2:13.388	133388
842	16	5	23	1:44.525	104525
842	16	6	23	1:44.385	104385
842	16	7	23	1:44.736	104736
842	16	8	23	1:44.995	104995
842	16	9	21	1:45.015	105015
842	16	10	20	1:45.014	105014
842	16	11	20	1:45.594	105594
842	16	12	19	1:46.604	106604
842	16	13	18	1:46.089	106089
842	16	14	17	1:45.686	105686
842	16	15	17	1:48.887	108887
842	16	16	15	1:49.307	109307
842	16	17	17	2:03.382	123382
842	16	18	16	1:44.953	104953
842	16	19	16	1:44.348	104348
842	16	20	16	1:44.277	104277
842	16	21	15	1:44.372	104372
842	16	22	15	1:44.505	104505
842	16	23	15	1:44.519	104519
842	16	24	14	1:44.592	104592
842	16	25	14	1:44.999	104999
842	16	26	14	1:44.737	104737
842	16	27	14	1:45.282	105282
842	16	28	14	1:45.272	105272
842	16	29	14	1:45.860	105860
842	16	30	13	1:46.908	106908
842	16	31	13	1:46.904	106904
842	16	32	13	1:50.045	110045
842	16	33	15	2:02.742	122742
842	16	34	14	1:42.973	102973
842	16	35	13	1:43.583	103583
842	16	36	13	1:43.619	103619
842	16	37	13	1:43.591	103591
842	16	38	13	1:43.604	103604
842	16	39	13	1:43.562	103562
842	16	40	12	1:43.791	103791
842	16	41	12	1:43.483	103483
842	16	42	12	1:43.454	103454
842	16	43	12	1:43.549	103549
842	16	44	12	1:43.529	103529
842	16	45	12	1:43.327	103327
842	16	46	12	1:43.314	103314
842	16	47	12	1:43.248	103248
842	16	48	12	1:43.418	103418
842	16	49	12	1:43.364	103364
842	16	50	12	1:43.615	103615
842	16	51	12	1:43.818	103818
842	16	52	12	1:43.467	103467
842	16	53	11	1:44.319	104319
842	16	54	11	1:45.125	105125
842	16	55	11	1:44.818	104818
842	16	56	11	1:45.503	105503
842	815	1	17	2:00.065	120065
842	815	2	16	1:48.738	108738
842	815	3	15	1:47.417	107417
842	815	4	15	1:45.798	105798
842	815	5	15	1:45.780	105780
842	815	6	15	1:46.585	106585
842	815	7	15	1:46.527	106527
842	815	8	15	1:47.029	107029
842	815	9	15	1:46.890	106890
842	815	10	15	1:47.186	107186
842	815	11	13	1:47.447	107447
842	815	12	13	1:47.418	107418
842	815	13	13	1:49.262	109262
842	815	14	12	1:48.872	108872
842	815	15	12	1:50.306	110306
842	815	16	11	1:51.462	111462
842	815	17	13	1:54.012	114012
842	815	18	15	2:03.605	123605
842	815	19	15	1:43.298	103298
842	815	20	15	1:43.352	103352
842	815	21	14	1:43.408	103408
842	815	22	14	1:43.649	103649
842	815	23	14	1:44.091	104091
842	813	1	18	2:00.256	120256
842	813	2	18	1:48.862	108862
842	813	3	16	1:48.662	108662
842	813	4	16	1:46.036	106036
842	813	5	16	1:45.689	105689
842	813	6	16	1:48.326	108326
842	813	7	16	1:47.825	107825
842	813	8	20	2:00.529	120529
842	5	1	19	2:00.654	120654
842	5	2	19	1:49.141	109141
842	5	3	17	1:48.680	108680
842	5	4	17	1:46.576	106576
842	5	5	17	1:46.643	106643
842	5	6	17	1:47.070	107070
842	5	7	17	1:47.232	107232
842	5	8	16	1:47.111	107111
842	5	9	16	1:46.826	106826
842	5	10	16	1:46.920	106920
842	5	11	15	1:47.498	107498
842	5	12	14	1:47.581	107581
842	5	13	15	1:48.547	108547
842	5	14	15	1:49.364	109364
842	5	15	15	1:54.020	114020
842	5	16	19	2:12.561	132561
842	5	17	18	1:47.261	107261
842	5	18	17	1:46.635	106635
842	5	19	17	1:46.403	106403
842	5	20	17	1:45.857	105857
842	5	21	17	1:46.024	106024
842	5	22	17	1:45.883	105883
842	5	23	17	1:45.514	105514
842	5	24	16	1:46.150	106150
842	5	25	16	1:44.807	104807
842	5	26	16	1:44.882	104882
842	5	27	16	1:45.300	105300
842	5	28	16	1:45.727	105727
842	5	29	16	1:45.818	105818
842	5	30	16	1:46.319	106319
[truncated: 512,593 more rows]
