# Supplementary material for: Bayesian analysis of Formula One race results: disentangling driver skill and constructor advantage
Source: J Quant Anal Sports. 2023 Jul 25;19(4):273–93. doi: 10.1515/jqas-2022-0021 (PMC10660124; doi:10.1515/jqas-2022-0021)
Supplement: Supplementary file 1 — Supplementary Material Details [file j_jqas-2022-0021_suppl_001.zip › dat/f1db_csv/pit_stops.csv]

raceId	driverId	stop	lap	time	duration	milliseconds
841	153	1	1	17:05:23	26.898	26898
841	30	1	1	17:05:52	25.021	25021
841	17	1	11	17:20:48	23.426	23426
841	4	1	12	17:22:34	23.251	23251
841	13	1	13	17:24:10	23.842	23842
841	22	1	13	17:24:29	23.643	23643
841	20	1	14	17:25:17	22.603	22603
841	814	1	14	17:26:03	24.863	24863
841	816	1	14	17:26:50	25.259	25259
841	67	1	15	17:27:34	25.342	25342
841	2	1	15	17:27:41	22.994	22994
841	1	1	16	17:28:24	23.227	23227
841	808	1	16	17:28:39	24.535	24535
841	3	1	16	17:29:00	23.716	23716
841	155	1	16	17:29:06	24.064	24064
841	16	1	16	17:29:08	25.978	25978
841	15	1	16	17:29:49	24.899	24899
841	18	1	17	17:30:24	16.867	16867
841	153	2	17	17:31:06	24.463	24463
841	5	1	17	17:31:11	24.865	24865
841	30	2	17	17:32:08	23.988	23988
841	10	1	18	17:33:02	23.792	23792
841	18	2	19	17:33:53	23.303	23303
841	815	1	23	17:40:27	23.438	23438
841	22	2	23	17:40:45	37.856	37856
841	17	2	26	17:44:29	22.520	22520
841	4	2	27	17:46:04	24.733	24733
841	22	3	28	17:49:07	16.892	16892
841	67	2	29	17:49:47	23.100	23100
841	2	2	30	17:51:32	25.098	25098
841	13	2	31	17:52:28	24.500	24500
841	155	2	32	17:54:21	24.192	24192
841	20	2	36	17:59:17	24.036	24036
841	1	2	36	17:59:29	23.199	23199
841	153	3	35	17:59:45	26.348	26348
841	808	2	36	17:59:47	25.683	25683
841	814	2	36	18:00:48	24.332	24332
841	18	3	37	18:01:49	22.681	22681
841	16	2	37	18:02:15	23.871	23871
841	15	2	37	18:03:55	24.848	24848
841	816	2	38	18:06:53	26.446	26446
841	17	3	41	18:07:37	26.230	26230
841	22	4	40	18:08:03	26.309	26309
841	4	3	42	18:09:08	24.181	24181
841	13	3	48	18:18:54	24.095	24095
842	16	1	3	16:09:07	31.694	31694
842	22	1	3	16:10:04	32.978	32978
842	17	1	10	16:21:21	22.572	22572
842	814	1	11	16:23:16	22.773	22773
842	1	1	12	16:24:40	22.552	22552
842	20	1	13	16:26:17	23.019	23019
842	2	1	13	16:26:28	23.900	23900
842	18	1	13	16:26:29	22.400	22400
842	13	1	13	16:26:30	29.224	29224
842	15	1	13	16:27:03	25.516	25516
842	4	1	14	16:28:15	23.152	23152
842	30	1	14	16:28:34	22.576	22576
842	808	1	15	16:30:10	23.182	23182
842	67	1	15	16:30:23	23.280	23280
842	3	1	15	16:30:37	24.967	24967
842	5	1	15	16:30:37	29.084	29084
842	153	1	16	16:32:25	23.584	23584
842	16	2	16	16:32:31	22.046	22046
842	155	1	17	16:33:53	23.280	23280
842	815	1	17	16:34:14	23.597	23597
842	10	1	17	16:34:28	24.617	24617
842	816	1	17	16:34:39	26.252	26252
842	24	1	17	16:34:56	27.815	27815
842	22	2	17	16:35:41	24.502	24502
842	67	2	20	16:39:30	29.843	29843
842	17	2	22	16:42:37	21.991	21991
842	18	2	23	16:44:11	22.471	22471
842	1	2	24	16:45:48	22.611	22611
842	814	2	24	16:46:20	22.419	22419
842	20	2	25	16:47:27	21.893	21893
842	4	2	26	16:49:19	23.894	23894
842	2	2	26	16:49:31	23.221	23221
842	13	2	27	16:51:17	22.541	22541
842	808	2	27	16:51:25	22.680	22680
842	30	2	28	16:53:26	22.261	22261
842	3	2	29	16:55:28	22.577	22577
842	17	3	32	17:00:01	22.069	22069
842	153	2	32	17:00:55	22.888	22888
842	16	3	32	17:00:56	22.550	22550
842	67	3	32	17:01:03	27.439	27439
842	5	2	34	17:04:41	23.336	23336
842	10	2	34	17:05:19	24.429	24429
842	816	2	35	17:07:20	24.416	24416
842	155	2	36	17:07:26	23.442	23442
842	1	3	37	17:08:28	25.382	25382
842	814	3	37	17:09:21	23.977	23977
842	18	3	38	17:10:13	22.483	22483
842	13	3	38	17:10:28	22.893	22893
842	2	3	39	17:12:09	22.602	22602
842	24	2	38	17:13:32	26.554	26554
842	3	3	40	17:15:05	22.526	22526
842	20	3	41	17:15:08	22.313	22313
842	4	3	41	17:15:25	23.812	23812
842	30	3	42	17:18:08	22.227	22227
842	17	4	43	17:19:10	22.161	22161
842	808	3	44	17:21:08	28.694	28694
842	4	4	46	17:24:24	27.182	27182
842	24	3	44	17:25:07	38.823	38823
842	1	4	52	17:34:48	22.466	22466
843	153	1	9	15:19:36	22.419	22419
843	24	1	9	15:20:00	14.160	14160
843	30	1	10	15:21:12	20.522	20522
843	17	1	10	15:21:27	23.442	23442
843	813	1	10	15:21:35	23.160	23160
843	814	1	11	15:22:57	21.989	21989
843	3	1	12	15:24:32	20.771	20771
843	67	1	12	15:24:56	22.010	22010
843	18	1	14	15:27:59	23.779	23779
843	20	1	14	15:28:00	21.995	21995
843	155	1	14	15:28:17	21.855	21855
843	13	1	15	15:29:47	21.624	21624
843	1	1	15	15:29:49	20.878	20878
843	16	1	15	15:30:01	20.989	20989
843	4	1	16	15:31:34	22.524	22524
843	815	1	16	15:31:55	21.473	21473
843	22	1	16	15:32:01	21.709	21709
843	67	2	16	15:32:19	24.722	24722
843	10	1	16	15:32:33	22.683	22683
843	808	1	17	15:33:36	21.981	21981
843	2	1	18	15:35:28	22.216	22216
843	5	1	19	15:37:31	22.485	22485
843	15	1	20	15:39:24	23.029	23029
843	816	1	20	15:39:50	22.901	22901
843	24	2	21	15:42:05	24.467	24467
843	39	1	23	15:45:28	26.049	26049
843	18	2	24	15:45:35	20.758	20758
843	3	2	25	15:47:13	22.005	22005
843	1	2	25	15:47:20	20.533	20533
843	17	2	25	15:47:44	21.132	21132
843	813	2	25	15:48:09	22.062	22062
843	30	2	26	15:49:15	21.964	21964
843	10	2	28	15:54:22	21.908	21908
843	16	2	30	15:56:26	21.058	21058
843	155	2	30	15:56:28	21.936	21936
843	2	2	30	15:56:29	21.821	21821
843	20	2	31	15:57:37	21.533	21533
843	4	2	32	15:59:39	21.251	21251
843	814	2	32	15:59:51	21.218	21218
843	13	2	33	16:01:04	21.168	21168
843	67	3	33	16:02:13	21.928	21928
843	816	2	34	16:05:10	22.802	22802
843	22	2	35	16:05:24	21.481	21481
843	815	2	36	16:06:55	23.397	23397
843	18	3	37	16:08:00	21.237	21237
843	808	2	37	16:08:34	22.005	22005
843	1	3	38	16:09:38	20.567	20567
843	3	3	39	16:11:19	20.720	20720
843	30	3	39	16:11:49	21.400	21400
843	17	3	40	16:13:29	21.091	21091
843	10	3	39	16:14:17	33.827	33827
843	5	2	40	16:14:27	21.890	21890
843	813	3	40	16:14:36	27.620	27620
843	15	2	42	16:18:14	22.260	22260
843	24	3	45	16:25:39	23.499	23499
843	16	3	47	16:26:24	28.708	28708
843	815	3	48	16:28:01	13.900	13900
843	815	4	50	16:31:39	28.845	28845
844	815	1	1	15:05:18	29.270	29270
844	30	1	2	15:06:35	30.182	30182
844	808	1	8	15:16:06	21.422	21422
844	13	1	9	15:17:37	22.022	22022
844	1	1	9	15:17:38	20.833	20833
844	67	1	9	15:17:47	21.769	21769
844	17	1	10	15:19:04	21.050	21050
844	4	1	10	15:19:05	21.308	21308
844	3	1	10	15:19:09	22.573	22573
844	2	1	10	15:19:16	22.300	22300
844	22	1	10	15:19:20	22.717	22717
844	16	1	10	15:19:22	21.649	21649
844	20	1	11	15:20:32	20.623	20623
844	814	1	11	15:21:00	20.775	20775
844	813	1	11	15:21:09	23.881	23881
844	18	1	13	15:23:57	21.368	21368
844	155	1	13	15:24:09	21.820	21820
844	153	1	13	15:24:25	22.713	22713
844	15	1	13	15:24:28	23.066	23066
844	30	2	14	15:26:02	20.907	20907
844	39	1	14	15:26:26	27.353	27353
844	5	1	15	15:27:42	22.854	22854
844	24	1	15	15:28:03	24.634	24634
844	815	2	16	15:29:30	22.895	22895
844	816	1	16	15:29:37	22.779	22779
844	24	2	16	15:30:57	56.611	56611
844	808	2	19	15:33:42	21.323	21323
844	1	2	20	15:35:09	21.075	21075
844	17	2	21	15:36:27	20.421	20421
844	3	2	22	15:38:24	20.927	20927
844	2	2	22	15:38:25	21.919	21919
844	4	2	23	15:39:35	21.732	21732
844	13	2	23	15:39:58	21.322	21322
844	67	2	23	15:40:07	22.128	22128
844	155	2	23	15:40:15	23.455	23455
844	22	2	24	15:41:43	22.868	22868
844	814	2	24	15:41:50	20.930	20930
844	20	2	25	15:42:31	20.112	20112
844	16	2	25	15:43:21	21.084	21084
844	813	2	25	15:43:41	22.555	22555
844	15	2	25	15:43:47	22.862	22862
844	18	2	26	15:44:37	22.639	22639
844	39	2	27	15:47:59	24.962	24962
844	153	2	29	15:49:46	21.826	21826
844	30	3	30	15:51:13	20.379	20379
844	5	2	31	15:53:27	21.633	21633
844	814	3	32	15:54:38	20.887	20887
844	815	3	32	15:54:42	22.365	22365
844	3	3	33	15:55:49	20.949	20949
844	1	3	34	15:57:04	35.688	35688
844	816	2	33	15:57:20	24.837	24837
844	808	3	34	15:57:21	21.838	21838
844	13	3	34	15:57:22	23.471	23471
844	17	3	35	15:58:20	20.843	20843
844	4	3	36	15:59:49	21.702	21702
844	2	3	36	16:00:31	20.872	20872
844	24	3	35	16:02:57	25.125	25125
844	155	3	38	16:03:58	22.456	22456
844	18	3	39	16:05:05	21.417	21417
844	153	3	39	16:05:31	21.986	21986
844	20	3	40	16:05:46	20.385	20385
844	15	3	39	16:06:10	22.219	22219
844	67	3	40	16:06:48	22.032	22032
844	22	3	40	16:07:01	21.687	21687
844	16	3	40	16:07:05	21.006	21006
844	24	4	37	16:07:22	43.603	43603
844	813	3	41	16:09:04	21.827	21827
844	815	4	42	16:10:21	21.715	21715
844	3	4	44	16:12:55	20.308	20308
844	814	4	44	16:13:28	21.403	21403
844	17	4	45	16:13:49	22.087	22087
844	808	4	45	16:14:37	21.662	21662
844	30	4	45	16:14:46	20.597	20597
844	4	4	46	16:15:17	21.379	21379
844	813	4	45	16:15:30	13.925	13925
844	1	4	46	16:15:51	22.041	22041
844	2	4	46	16:16:10	21.884	21884
844	13	4	46	16:16:13	26.685	26685
844	20	4	47	16:16:40	20.489	20489
844	39	3	45	16:17:26	24.474	24474
844	5	3	53	16:28:36	23.114	23114
844	153	4	55	16:30:31	21.931	21931
845	155	1	1	14:05:11	24.871	24871
845	815	1	7	14:14:14	23.592	23592
845	813	1	8	14:15:48	22.689	22689
845	20	1	9	14:16:54	20.253	20253
845	67	1	9	14:17:17	20.818	20818
845	4	1	10	14:18:23	20.567	20567
845	17	1	10	14:18:27	20.881	20881
845	30	1	10	14:18:43	20.084	20084
845	1	1	11	14:19:57	19.761	19761
845	808	1	11	14:20:14	21.856	21856
845	3	1	11	14:20:17	20.647	20647
845	13	1	11	14:20:19	20.800	20800
845	153	1	11	14:20:28	20.741	20741
845	22	1	11	14:20:48	29.936	29936
845	16	1	13	14:23:57	20.773	20773
845	18	1	14	14:24:51	20.015	20015
845	39	1	14	14:25:56	24.843	24843
845	814	1	15	14:26:40	20.070	20070
845	15	1	15	14:26:50	22.364	22364
845	5	1	16	14:28:30	21.019	21019
845	24	1	16	14:28:55	23.157	23157
845	10	1	16	14:29:00	22.744	22744
845	816	1	17	14:30:41	23.176	23176
845	20	2	18	14:30:44	19.887	19887
845	4	2	19	14:32:13	20.238	20238
845	17	2	19	14:32:16	20.079	20079
845	813	2	20	14:34:36	24.821	24821
845	13	2	21	14:35:51	21.635	21635
845	2	1	21	14:36:21	21.322	21322
845	1	2	23	14:38:08	20.235	20235
845	22	2	23	14:39:40	21.226	21226
845	153	2	24	14:40:47	20.872	20872
845	67	2	25	14:42:10	24.745	24745
845	155	2	25	14:42:46	21.128	21128
845	30	2	26	14:43:25	20.487	20487
845	808	2	26	14:43:33	24.232	24232
845	3	2	27	14:45:01	19.534	19534
845	4	3	29	14:47:26	20.738	20738
845	17	3	29	14:47:27	20.279	20279
845	5	2	28	14:47:28	20.807	20807
845	815	2	29	14:48:40	21.143	21143
845	15	2	29	14:48:41	21.723	21723
845	39	2	28	14:48:52	24.448	24448
845	18	2	30	14:49:06	20.763	20763
845	16	2	30	14:50:19	20.267	20267
845	814	2	32	14:53:02	20.126	20126
845	20	3	34	14:54:42	20.426	20426
845	1	3	35	14:56:14	20.473	20473
845	816	2	34	14:58:05	22.982	22982
845	22	3	35	14:58:09	20.650	20650
845	13	3	36	14:58:48	22.419	22419
845	813	3	36	14:59:14	21.574	21574
845	2	2	36	14:59:22	21.953	21953
845	153	3	36	14:59:25	21.019	21019
845	4	4	39	15:02:54	20.380	20380
845	10	2	38	15:03:54	21.632	21632
845	30	3	41	15:06:21	20.451	20451
845	808	3	41	15:06:36	21.739	21739
845	5	3	41	15:07:42	23.068	23068
845	3	3	42	15:07:53	20.395	20395
845	67	3	42	15:08:31	20.819	20819
845	15	3	43	15:10:27	23.001	23001
845	155	3	44	15:11:40	20.500	20500
845	17	4	47	15:14:50	19.984	19984
845	20	4	48	15:15:41	20.292	20292
845	815	3	47	15:16:00	21.829	21829
845	18	3	48	15:16:10	20.107	20107
845	1	4	49	15:17:11	20.988	20988
845	16	3	48	15:17:54	23.230	23230
845	39	3	47	15:19:38	24.298	24298
845	2	3	50	15:20:32	20.796	20796
845	153	4	50	15:21:09	23.143	23143
845	816	3	49	15:21:44	21.708	21708
845	814	3	51	15:22:03	20.573	20573
845	813	4	53	15:25:26	22.077	22077
845	10	3	53	15:27:29	21.170	21170
845	22	4	54	15:27:32	20.637	20637
846	30	1	12	14:19:30	35.084	35084
846	18	1	15	14:22:57	25.280	25280
846	3	1	15	14:23:33	25.189	25189
846	20	1	16	14:24:15	28.536	28536
846	17	1	16	14:24:32	37.735	37735
846	4	1	17	14:25:41	25.352	25352
846	5	1	19	14:29:21	26.477	26477
846	814	1	20	14:30:24	24.970	24970
846	1	1	22	14:33:00	31.445	31445
846	10	1	22	14:33:33	26.827	26827
846	15	1	24	14:36:13	25.595	25595
846	813	1	25	14:37:09	26.468	26468
846	13	1	26	14:38:20	26.615	26615
846	39	1	25	14:38:46	28.325	28325
846	814	2	27	14:40:23	19.360	19360
846	808	1	28	14:41:17	28.856	28856
846	153	1	29	14:43:07	25.907	25907
846	22	1	32	14:46:47	25.921	25921
846	18	2	33	14:46:57	26.421	26421
846	814	3	32	14:47:35	47.226	47226
846	2	1	33	14:48:15	25.851	25851
846	67	1	33	14:48:16	26.073	26073
846	4	2	34	14:48:45	31.382	31382
846	3	2	33	14:48:50	25.310	25310
846	24	1	32	14:49:02	28.298	28298
846	816	1	33	14:49:39	27.577	27577
846	155	1	34	14:49:49	28.642	28642
846	16	1	34	14:49:51	25.037	25037
846	39	2	33	14:51:08	39.917	39917
846	1	2	43	15:03:45	19.347	19347
846	15	2	46	15:09:08	26.065	26065
846	18	3	48	15:09:55	24.670	24670
846	1	3	49	15:12:04	26.977	26977
846	5	2	52	15:17:38	25.878	25878
846	3	3	53	15:18:33	25.116	25116
846	813	2	54	15:18:38	25.687	25687
846	17	2	55	15:19:56	26.269	26269
846	153	2	56	15:22:30	27.550	27550
846	67	2	62	15:30:24	25.045	25045
846	816	2	63	15:33:21	26.464	26464
846	16	2	68	15:37:52	27.879	27879
846	22	2	68	15:38:54	25.675	25675
846	2	2	69	15:40:13	26.281	26281
847	18	1	8	13:15:11	23.650	23650
847	24	1	9	13:17:25	27.202	27202
847	18	2	13	13:25:10	14.501	14501
847	22	1	15	13:28:31	23.305	23305
847	16	1	16	13:30:09	24.052	24052
847	4	1	17	13:31:21	23.893	23893
847	3	1	17	13:31:28	23.105	23105
847	813	1	17	13:31:45	23.571	23571
847	67	1	17	13:31:50	23.949	23949
847	816	1	17	13:32:07	24.143	24143
847	30	1	18	13:33:04	24.472	24472
847	4	2	19	13:34:54	26.348	26348
847	18	3	19	13:35:02	23.868	23868
847	3	2	19	13:35:10	22.986	22986
847	153	1	19	13:35:14	26.045	26045
847	22	2	19	13:35:21	25.066	25066
847	5	1	19	13:35:26	44.037	44037
847	15	1	19	13:35:28	51.684	51684
847	813	2	19	13:35:30	24.943	24943
847	20	1	20	13:36:13	23.872	23872
847	17	1	20	13:36:40	29.546	29546
847	67	2	20	13:37:27	24.649	24649
847	13	1	21	13:38:09	24.886	24886
847	30	2	21	13:38:51	24.196	24196
847	816	2	23	13:43:32	30.497	30497
847	816	3	33	16:07:00	24.655	24655
847	30	3	34	16:08:48	22.832	22832
847	16	2	34	16:08:49	22.923	22923
847	10	1	34	16:08:50	24.425	24425
847	22	3	34	16:08:51	24.684	24684
847	67	3	34	16:08:53	23.970	23970
847	2	1	35	16:10:18	23.113	23113
847	814	1	35	16:10:20	22.479	22479
847	18	4	35	16:10:22	23.589	23589
847	37	1	35	16:10:23	30.288	30288
847	153	2	35	16:10:26	24.863	24863
847	813	3	35	16:10:29	23.593	23593
847	24	2	35	16:10:48	34.897	34897
847	155	1	36	16:11:49	23.687	23687
847	13	2	36	16:11:50	22.742	22742
847	808	1	36	16:11:52	23.816	23816
847	17	2	36	16:11:53	22.402	22402
847	4	3	36	16:11:54	26.129	26129
847	3	3	36	16:11:57	22.735	22735
847	15	2	36	16:12:14	23.332	23332
847	816	4	36	16:12:15	14.538	14538
847	20	2	37	16:13:21	22.958	22958
847	39	1	37	16:14:01	29.115	29115
847	18	5	37	16:14:55	31.718	31718
847	814	2	43	16:24:38	28.630	28630
847	16	3	45	16:27:43	14.565	14565
847	16	4	49	16:33:51	32.449	32449
847	17	3	50	16:35:03	22.770	22770
847	22	4	50	16:35:12	23.059	23059
847	67	4	50	16:35:23	26.561	26561
847	814	3	50	16:35:33	14.538	14538
847	18	6	51	16:36:41	23.741	23741
847	153	3	51	16:36:45	23.338	23338
847	813	4	51	16:36:46	23.700	23700
847	10	2	51	16:37:16	25.079	25079
847	39	2	51	16:37:38	29.540	29540
847	30	4	52	16:37:50	22.869	22869
847	13	3	52	16:37:52	22.560	22560
847	2	2	52	16:37:57	23.364	23364
847	37	2	52	16:38:22	24.039	24039
847	15	3	52	16:38:45	25.140	25140
847	816	5	52	16:38:56	30.714	30714
847	20	3	53	16:39:07	22.526	22526
847	24	3	52	16:39:20	33.278	33278
847	155	2	53	16:39:22	24.618	24618
847	808	2	53	16:39:31	24.145	24145
847	3	4	53	16:39:36	22.702	22702
847	13	4	53	16:39:50	28.346	28346
847	814	4	53	16:40:04	23.129	23129
847	813	5	61	16:53:19	31.701	31701
848	813	1	10	14:22:02	21.301	21301
848	2	1	11	14:23:23	22.114	22114
848	22	1	11	14:23:27	21.163	21163
848	155	1	11	14:23:29	23.492	23492
848	1	1	12	14:24:49	20.340	20340
848	3	1	12	14:25:02	21.054	21054
848	16	1	12	14:25:09	20.676	20676
848	17	1	13	14:26:28	20.465	20465
848	20	1	14	14:28:11	21.006	21006
848	4	1	14	14:28:15	21.477	21477
848	18	1	14	14:28:31	20.997	20997
848	30	1	14	14:28:40	21.201	21201
848	814	1	14	14:28:51	20.567	20567
848	67	1	14	14:28:54	21.321	21321
848	5	1	14	14:29:11	23.241	23241
848	39	1	14	14:29:43	28.030	28030
848	13	1	15	14:30:07	20.718	20718
848	808	1	15	14:30:49	22.104	22104
848	30	2	15	14:30:59	30.665	30665
848	24	1	15	14:31:23	24.459	24459
848	10	1	17	14:34:56	21.900	21900
848	15	1	18	14:36:30	23.327	23327
848	816	1	18	14:36:56	21.943	21943
848	153	1	19	14:37:50	21.391	21391
848	1	2	24	14:46:06	21.035	21035
848	815	1	25	14:48:56	21.939	21939
848	67	2	26	14:50:28	20.460	20460
848	5	2	26	14:51:06	21.126	21126
848	2	2	27	14:52:04	22.285	22285
848	814	2	27	14:52:08	20.818	20818
848	808	2	27	14:52:26	21.168	21168
848	17	2	28	14:52:53	20.319	20319
848	16	2	28	14:53:47	20.286	20286
848	22	2	28	14:53:53	21.262	21262
848	813	2	28	14:54:30	21.805	21805
848	4	2	29	14:54:36	20.551	20551
848	24	2	28	14:55:33	22.766	22766
848	20	2	30	14:56:16	20.441	20441
848	18	2	30	14:56:46	20.325	20325
848	3	2	30	14:57:07	23.547	23547
848	39	2	29	14:58:17	24.675	24675
848	13	2	31	14:58:23	25.537	25537
848	30	3	31	14:59:40	21.168	21168
848	155	2	33	15:03:14	20.545	20545
848	15	2	34	15:05:36	22.131	22131
848	816	2	37	15:11:48	22.250	22250
848	808	3	39	15:13:41	21.105	21105
848	2	3	40	15:15:10	21.472	21472
848	22	3	40	15:15:16	21.286	21286
848	17	3	42	15:17:11	20.367	20367
848	1	3	42	15:17:41	20.212	20212
848	153	2	42	15:18:33	21.103	21103
848	5	3	42	15:19:57	22.632	22632
848	16	3	43	15:20:21	21.036	21036
848	10	2	42	15:20:26	22.030	22030
848	814	3	44	15:22:18	21.069	21069
848	4	3	45	15:22:21	20.136	20136
848	24	3	43	15:23:02	22.235	22235
848	813	3	44	15:23:06	21.490	21490
848	3	3	45	15:23:36	20.896	20896
848	67	3	45	15:24:07	20.995	20995
848	20	3	47	15:25:39	20.331	20331
848	39	3	44	15:26:13	26.059	26059
848	13	3	48	15:28:09	20.404	20404
848	18	3	48	15:28:21	20.479	20479
849	30	1	9	13:20:38	30.242	30242
849	2	1	10	13:22:37	24.716	24716
849	18	1	11	13:24:05	25.070	25070
849	16	1	11	13:24:13	25.737	25737
849	155	1	11	13:24:19	28.448	28448
849	813	1	11	13:24:27	26.238	26238
849	67	1	11	13:24:30	26.279	26279
849	808	1	11	13:24:37	24.880	24880
849	22	1	11	13:24:38	25.860	25860
849	10	1	11	13:24:52	25.416	25416
849	24	1	11	13:25:12	26.643	26643
849	816	1	11	13:25:14	28.742	28742
849	17	1	12	13:25:41	23.973	23973
849	4	1	12	13:25:42	26.566	26566
849	1	1	12	13:25:49	25.100	25100
849	814	1	12	13:26:02	26.612	26612
849	3	1	12	13:26:12	24.722	24722
849	815	1	12	13:26:13	25.386	25386
849	153	1	12	13:26:20	24.719	24719
849	817	1	12	13:27:17	25.872	25872
849	20	1	13	13:27:22	24.818	24818
849	13	1	13	13:27:39	24.159	24159
849	30	2	16	13:33:23	31.751	31751
849	155	2	20	13:40:27	31.551	31551
849	1	2	24	13:46:21	24.065	24065
849	814	2	24	13:46:50	45.291	45291
849	813	2	24	13:47:12	24.272	24272
849	16	2	25	13:48:32	24.077	24077
849	67	2	25	13:48:50	24.620	24620
849	17	2	26	13:49:36	25.490	25490
849	18	2	26	13:49:45	24.287	24287
849	13	2	26	13:49:48	23.929	23929
849	814	3	26	13:50:52	31.471	31471
849	20	2	27	13:51:10	31.558	31558
849	4	2	27	13:51:15	23.974	23974
849	816	2	28	13:55:39	25.428	25428
849	817	2	28	13:56:23	26.942	26942
849	3	2	30	13:56:50	24.399	24399
849	2	2	30	13:57:06	24.434	24434
849	10	2	30	13:58:43	24.959	24959
849	153	2	31	13:58:46	24.095	24095
849	30	3	31	13:58:47	24.651	24651
849	22	2	31	13:59:02	23.955	23955
849	815	2	32	14:00:08	25.619	25619
849	24	2	31	14:00:49	25.505	25505
849	813	3	35	14:05:42	23.869	23869
849	20	3	36	14:06:13	23.137	23137
849	1	3	37	14:07:50	23.340	23340
849	17	3	38	14:09:30	23.785	23785
849	808	2	38	14:10:21	24.172	24172
849	4	3	39	14:10:50	23.474	23474
849	18	3	39	14:11:08	23.292	23292
849	16	3	40	14:13:32	27.240	27240
849	13	3	41	14:14:35	23.238	23238
850	815	1	8	14:17:05	27.247	27247
850	67	1	10	14:20:28	27.301	27301
850	812	1	10	14:21:22	31.879	31879
850	17	1	14	14:26:23	20.440	20440
850	3	1	14	14:26:39	20.348	20348
850	30	1	15	14:28:22	20.768	20768
850	813	1	15	14:28:35	21.601	21601
850	1	1	16	14:29:38	20.982	20982
850	4	1	16	14:29:39	20.430	20430
850	20	1	16	14:29:57	20.394	20394
850	13	1	17	14:31:36	20.344	20344
850	155	1	20	14:36:51	20.882	20882
850	24	1	20	14:37:44	22.048	22048
850	817	1	21	14:39:29	22.319	22319
850	16	1	22	14:39:56	20.839	20839
850	10	1	22	14:41:05	22.252	22252
850	808	1	23	14:41:53	21.449	21449
850	153	1	23	14:42:02	21.062	21062
850	814	1	23	14:42:05	23.676	23676
850	18	1	24	14:43:15	20.952	20952
850	816	1	24	14:44:42	20.762	20762
850	5	1	26	14:47:26	22.088	22088
850	17	2	30	14:52:32	21.299	21299
850	812	2	28	14:53:09	22.331	22331
850	1	2	31	14:54:10	20.496	20496
850	4	2	32	14:55:46	20.035	20035
850	813	2	35	15:01:53	21.057	21057
850	3	2	36	15:03:03	20.975	20975
850	67	2	36	15:04:03	20.954	20954
850	30	2	37	15:04:59	20.299	20299
850	20	2	40	15:09:11	20.274	20274
850	13	2	41	15:10:46	20.185	20185
850	815	2	41	15:11:48	21.645	21645
850	153	2	43	15:15:07	21.689	21689
850	808	2	46	15:19:54	20.572	20572
850	16	2	48	15:22:30	20.879	20879
850	155	2	48	15:23:03	21.267	21267
850	10	2	48	15:25:25	21.252	21252
850	1	3	51	15:26:17	20.403	20403
850	816	2	49	15:27:24	23.588	23588
850	817	2	49	15:27:43	24.053	24053
850	5	2	50	15:27:48	21.175	21175
850	814	2	51	15:28:11	22.535	22535
850	4	3	53	15:29:30	19.975	19975
850	3	3	53	15:30:50	20.047	20047
850	812	3	51	15:32:52	22.458	22458
850	17	3	56	15:34:20	20.324	20324
850	30	3	56	15:35:53	19.930	19930
850	13	3	59	15:39:43	21.903	21903
850	20	3	59	15:39:44	20.110	20110
851	17	1	10	14:20:59	20.854	20854
851	13	1	10	14:21:09	22.293	22293
851	808	1	10	14:21:18	25.532	25532
851	22	1	10	14:21:19	22.640	22640
851	18	1	11	14:22:29	21.786	21786
851	814	1	11	14:22:46	22.262	22262
851	813	1	11	14:23:04	23.397	23397
851	2	1	11	14:23:12	21.371	21371
851	10	1	11	14:23:27	22.222	22222
851	816	1	11	14:23:32	25.337	25337
851	1	1	12	14:23:59	21.880	21880
851	20	1	12	14:24:05	20.690	20690
851	4	1	12	14:24:10	22.886	22886
851	3	1	12	14:24:17	20.767	20767
851	155	1	12	14:24:35	23.725	23725
851	67	1	12	14:24:42	22.349	22349
851	5	1	12	14:24:53	22.772	22772
851	16	1	12	14:24:55	21.902	21902
851	815	1	12	14:24:56	22.215	22215
851	24	1	12	14:25:35	23.633	23633
851	30	1	13	14:26:02	21.948	21948
851	153	1	13	14:26:24	23.734	23734
851	15	1	13	14:26:49	23.118	23118
851	817	1	13	14:27:04	22.844	22844
851	813	2	16	14:31:22	13.186	13186
851	2	2	23	14:42:16	25.434	25434
851	22	2	24	14:43:19	22.217	22217
851	153	2	24	14:43:20	22.552	22552
851	5	2	24	14:43:45	22.147	22147
851	815	2	24	14:43:49	20.570	20570
851	17	2	25	14:44:03	20.000	20000
851	4	2	25	14:44:04	23.208	23208
851	13	2	25	14:44:34	21.138	21138
851	808	2	25	14:44:47	24.194	24194
851	67	2	25	14:44:55	21.460	21460
851	1	2	26	14:45:16	20.803	20803
851	30	2	26	14:46:04	20.071	20071
851	24	2	25	14:46:40	22.501	22501
851	16	2	26	14:46:48	20.589	20589
851	18	2	27	14:46:49	21.065	21065
851	3	2	27	14:47:28	19.939	19939
851	814	2	27	14:47:32	20.801	20801
851	20	2	28	14:48:22	20.611	20611
851	813	3	28	14:49:55	21.426	21426
851	10	2	28	14:50:32	20.613	20613
851	817	2	28	14:51:12	23.563	23563
851	816	2	29	14:52:27	20.916	20916
851	815	3	32	14:56:05	13.201	13201
851	155	2	34	14:58:08	22.852	22852
851	4	3	36	15:00:23	19.936	19936
851	22	3	37	15:02:51	20.580	20580
851	17	3	39	15:04:48	20.673	20673
851	24	3	37	15:05:37	27.839	27839
851	1	3	40	15:05:54	20.861	20861
851	13	3	40	15:06:53	22.453	22453
851	20	3	41	15:07:32	19.664	19664
851	18	3	42	15:08:53	20.046	20046
851	814	3	42	15:10:06	20.935	20935
851	67	3	43	15:11:41	20.360	20360
851	5	3	43	15:12:56	20.990	20990
851	815	4	44	15:14:07	20.917	20917
851	817	3	43	15:14:54	21.651	21651
851	4	4	47	15:16:33	20.126	20126
851	153	3	47	15:17:40	21.345	21345
851	816	3	47	15:20:46	49.849	49849
851	3	3	50	15:22:04	20.563	20563
851	17	4	51	15:22:51	21.122	21122
851	808	3	50	15:22:54	21.353	21353
851	22	4	50	15:22:55	31.539	31539
851	5	4	49	15:22:56	22.364	22364
851	16	3	50	15:23:22	21.796	21796
851	24	4	48	15:23:32	23.010	23010
851	813	4	50	15:23:34	23.016	23016
851	1	4	52	15:24:11	20.855	20855
851	17	5	53	15:26:20	20.715	20715
851	22	5	52	15:26:36	25.596	25596
851	1	5	54	15:27:35	21.628	21628
851	808	4	53	15:28:00	21.609	21609
851	5	5	52	15:28:12	21.715	21715
851	16	4	53	15:28:27	21.503	21503
851	816	4	51	15:28:37	22.470	22470
851	3	4	54	15:28:47	23.244	23244
851	813	5	53	15:28:55	22.825	22825
851	24	5	51	15:28:58	22.458	22458
851	10	3	53	15:30:17	20.929	20929
851	1	6	56	15:30:48	13.173	13173
851	13	4	58	15:33:53	21.157	21157
851	155	3	62	15:40:56	21.258	21258
852	10	1	1	14:05:58	35.092	35092
852	811	1	1	14:06:10	30.795	30795
852	5	1	1	14:06:14	28.539	28539
852	17	1	3	14:09:42	21.015	21015
852	18	1	3	14:09:46	26.046	26046
852	30	1	4	14:11:45	20.153	20153
852	20	1	5	14:13:27	20.898	20898
852	815	1	5	14:13:49	26.092	26092
852	10	2	6	14:16:35	13.914	13914
852	4	1	8	14:19:18	20.994	20994
852	811	2	8	14:20:14	13.968	13968
852	13	1	9	14:21:21	22.267	22267
852	1	1	10	14:23:14	21.895	21895
852	3	1	11	14:25:16	23.090	23090
852	24	1	11	14:26:05	21.766	21766
852	808	1	12	14:27:22	21.395	21395
852	813	1	12	14:27:31	21.421	21421
852	20	2	13	14:29:09	21.411	21411
852	16	1	13	14:29:31	22.773	22773
852	22	1	13	14:29:38	21.818	21818
852	30	2	13	14:29:39	20.226	20226
852	18	2	13	14:29:40	21.756	21756
852	817	1	13	14:30:19	23.780	23780
852	15	1	13	14:30:20	22.159	22159
852	816	1	13	14:30:22	22.939	22939
852	5	2	13	14:30:46	22.009	22009
852	155	1	14	14:32:10	24.161	24161
852	814	1	14	14:32:11	21.334	21334
852	10	3	14	14:33:40	24.204	24204
852	811	3	21	14:47:48	20.756	20756
852	815	2	22	14:49:35	14.089	14089
852	815	3	23	14:51:40	23.883	23883
852	24	2	27	14:59:56	30.959	30959
852	4	2	29	15:02:28	21.243	21243
852	813	2	29	15:03:01	22.303	22303
852	155	2	29	15:03:08	21.269	21269
852	20	3	30	15:04:14	20.786	20786
852	3	2	30	15:04:42	21.171	21171
852	13	2	30	15:04:43	21.856	21856
852	808	2	30	15:04:45	21.979	21979
852	814	2	30	15:05:01	21.350	21350
852	17	2	31	15:06:19	20.947	20947
852	16	2	31	15:06:38	20.983	20983
852	30	3	31	15:06:39	21.319	21319
852	22	2	31	15:06:56	21.478	21478
852	15	2	31	15:07:16	21.484	21484
852	18	3	32	15:08:15	21.640	21640
852	13	3	32	15:08:49	21.485	21485
852	5	3	33	15:11:16	22.306	22306
852	10	4	35	15:15:37	21.721	21721
852	816	2	36	15:17:29	22.114	22114
852	22	3	40	15:24:23	47.753	47753
853	155	1	1	14:05:42	27.550	27550
853	22	1	1	14:06:43	29.157	29157
853	811	1	2	14:08:02	22.534	22534
853	817	1	1	14:08:50	16:44.718	1004718
853	15	1	5	14:13:34	30.391	30391
853	814	1	13	14:25:33	21.870	21870
853	30	1	16	14:29:42	22.709	22709
853	67	1	16	14:30:10	24.234	24234
853	18	1	17	14:31:10	21.660	21660
853	1	1	18	14:32:41	22.083	22083
853	155	2	18	14:33:12	22.939	22939
853	4	1	19	14:34:04	22.539	22539
853	813	1	19	14:34:39	23.063	23063
853	811	2	19	14:34:43	23.145	23145
853	20	1	20	14:35:21	22.124	22124
853	153	1	20	14:36:08	21.988	21988
853	10	1	20	14:36:42	25.147	25147
853	13	1	21	14:37:20	21.821	21821
853	5	1	21	14:38:01	23.298	23298
853	15	2	24	14:43:14	23.420	23420
853	814	2	31	14:52:56	23.069	23069
853	22	2	32	14:54:59	23.414	23414
853	18	2	33	14:55:00	22.095	22095
853	817	2	20	14:55:30	30.777	30777
853	4	2	34	14:56:26	21.989	21989
853	1	2	34	14:56:36	21.876	21876
853	20	2	35	14:57:38	21.378	21378
853	5	2	35	14:59:46	22.611	22611
853	30	2	37	15:01:01	22.014	22014
853	813	2	37	15:02:04	22.614	22614
853	10	2	38	15:04:43	22.784	22784
853	67	2	40	15:06:23	24.086	24086
853	811	3	40	15:06:27	22.273	22273
853	13	2	41	15:07:06	22.148	22148
853	153	2	41	15:07:43	22.279	22279
854	817	1	1	20:06:48	44.170	44170
854	3	1	9	20:21:25	29.549	29549
854	4	1	10	20:23:15	30.621	30621
854	30	1	10	20:23:27	29.610	29610
854	811	1	10	20:23:47	35.398	35398
854	13	1	11	20:25:14	30.290	30290
854	1	1	11	20:25:15	30.142	30142
854	16	1	11	20:25:25	30.718	30718
854	813	1	11	20:25:39	30.888	30888
854	67	1	11	20:25:50	32.827	32827
854	5	1	11	20:25:56	32.202	32202
854	811	2	11	20:26:39	36.856	36856
854	17	1	12	20:27:10	30.462	30462
854	22	1	12	20:27:40	30.456	30456
854	13	2	12	20:28:04	32.351	32351
854	1	2	13	20:29:39	33.456	33456
854	24	1	13	20:30:31	34.329	34329
854	20	1	14	20:30:38	30.023	30023
854	18	1	14	20:30:49	30.169	30169
854	815	1	15	20:33:28	30.810	30810
854	1	3	15	20:34:04	24.342	24342
854	155	1	16	20:35:49	30.464	30464
854	15	1	16	20:36:05	31.048	31048
854	808	1	16	20:36:09	30.807	30807
854	817	2	15	20:36:19	34.782	34782
854	816	1	16	20:36:22	31.763	31763
854	153	1	17	20:38:05	30.948	30948
854	814	1	19	20:41:08	30.704	30704
854	15	2	19	20:43:14	33.317	33317
854	3	2	22	20:47:06	29.417	29417
854	30	2	24	20:51:04	29.473	29473
854	13	3	24	20:51:44	30.478	30478
854	153	2	24	20:52:14	24.299	24299
854	4	2	25	20:52:35	30.387	30387
854	813	2	25	20:53:37	30.187	30187
854	5	2	26	20:56:11	31.621	31621
854	24	2	26	20:57:30	32.122	32122
854	17	2	29	21:00:16	31.204	31204
854	816	2	28	21:00:59	31.592	31592
854	814	2	29	21:01:05	29.764	29764
854	16	2	29	21:01:11	33.418	33418
854	3	3	29	21:01:12	30.261	30261
854	815	2	29	21:01:17	33.344	33344
854	817	3	27	21:01:25	33.058	33058
854	811	3	28	21:01:27	30.832	30832
854	1	4	29	21:01:31	30.706	30706
854	20	2	30	21:01:48	30.809	30809
854	155	2	29	21:01:59	31.602	31602
854	18	2	30	21:02:11	29.921	29921
854	808	2	29	21:02:43	30.625	30625
854	22	2	30	21:04:10	30.544	30544
854	67	2	31	21:06:25	31.394	31394
854	153	3	35	21:16:28	31.836	31836
854	155	3	40	21:25:43	24.715	24715
854	13	4	41	21:26:06	30.983	30983
854	813	3	45	21:33:51	30.477	30477
854	15	3	44	21:36:23	31.168	31168
854	17	3	47	21:36:42	30.413	30413
854	24	3	45	21:38:30	31.687	31687
854	18	3	48	21:38:31	30.305	30305
854	1	5	48	21:39:06	29.876	29876
854	5	3	47	21:40:09	31.207	31207
854	20	3	49	21:40:10	30.796	30796
854	808	3	47	21:40:13	30.485	30485
854	4	3	49	21:40:46	29.972	29972
854	67	3	49	21:41:40	32.739	32739
854	24	4	46	21:41:47	42.920	42920
854	811	4	48	21:42:01	30.987	30987
854	155	4	53	21:51:26	30.869	30869
855	1	1	8	15:17:14	21.091	21091
855	16	1	8	15:17:26	21.511	21511
855	24	1	8	15:18:13	28.244	28244
855	20	1	9	15:18:49	22.374	22374
855	30	1	9	15:19:04	20.667	20667
855	18	1	10	15:20:34	21.094	21094
855	4	1	10	15:20:34	21.147	21147
855	17	1	10	15:20:39	21.820	21820
855	814	1	10	15:20:50	21.964	21964
855	155	1	10	15:20:59	24.263	24263
855	5	1	10	15:21:10	21.412	21412
855	13	1	11	15:22:19	21.313	21313
855	67	1	11	15:22:41	21.849	21849
855	15	1	11	15:22:59	21.636	21636
855	817	1	11	15:23:13	23.723	23723
855	22	1	12	15:24:26	22.130	22130
855	3	1	12	15:24:36	20.575	20575
855	10	1	12	15:24:57	25.563	25563
855	816	1	13	15:26:41	23.013	23013
855	811	1	15	15:29:45	25.927	25927
855	813	1	16	15:31:31	21.339	21339
855	153	1	17	15:33:17	21.792	21792
855	808	1	18	15:34:39	21.304	21304
855	20	2	19	15:35:48	21.596	21596
855	17	2	19	15:35:57	21.369	21369
855	18	2	20	15:37:28	20.713	20713
855	10	2	19	15:37:30	21.726	21726
855	815	1	20	15:38:10	21.655	21655
855	4	2	21	15:39:11	21.319	21319
855	1	2	21	15:39:19	22.821	22821
855	13	2	22	15:41:00	21.214	21214
855	5	2	22	15:42:00	21.519	21519
855	817	2	22	15:42:48	23.172	23172
855	16	2	23	15:43:10	21.337	21337
855	816	2	23	15:44:26	22.258	22258
855	30	2	24	15:44:52	22.570	22570
855	814	2	24	15:45:11	21.964	21964
855	155	2	24	15:45:21	22.299	22299
855	22	2	24	15:45:22	22.736	22736
855	3	2	24	15:45:23	20.665	20665
855	24	2	23	15:45:48	24.716	24716
855	15	2	24	15:46:04	22.233	22233
855	813	2	25	15:47:52	21.075	21075
855	20	3	33	16:01:45	21.705	21705
855	17	3	34	16:03:28	21.455	21455
855	1	3	35	16:05:09	21.292	21292
855	814	3	35	16:05:21	21.553	21553
855	811	2	35	16:05:42	22.466	22466
855	18	3	36	16:06:38	20.998	20998
855	13	3	36	16:06:46	21.100	21100
855	153	2	36	16:07:16	22.584	22584
855	24	3	35	16:07:51	22.631	22631
855	4	3	37	16:08:19	20.731	20731
855	815	2	37	16:08:38	24.461	24461
855	16	3	37	16:08:44	21.839	21839
855	22	3	37	16:08:54	21.890	21890
855	5	3	37	16:09:04	22.532	22532
855	10	3	36	16:09:24	22.877	22877
855	15	3	38	16:10:48	22.156	22156
855	816	3	37	16:11:06	24.269	24269
855	808	2	39	16:12:09	20.832	20832
855	817	3	38	16:12:53	22.910	22910
855	30	3	41	16:15:04	20.879	20879
855	3	3	41	16:15:25	20.809	20809
855	813	3	41	16:15:38	21.012	21012
856	24	1	1	15:05:51	26.379	26379
856	155	1	10	15:21:45	21.623	21623
856	22	1	10	15:21:47	21.722	21722
856	814	1	11	15:23:25	22.075	22075
856	15	1	12	15:25:30	22.441	22441
856	18	1	13	15:26:42	20.766	20766
856	3	1	13	15:26:43	20.091	20091
856	811	1	13	15:27:10	21.163	21163
856	5	1	13	15:27:13	21.951	21951
856	17	1	14	15:28:23	20.828	20828
856	13	1	14	15:28:28	23.642	23642
856	808	1	14	15:28:33	21.478	21478
856	30	1	14	15:28:35	20.238	20238
856	67	1	14	15:28:48	22.098	22098
856	1	1	15	15:30:01	20.846	20846
856	4	1	15	15:30:19	20.978	20978
856	20	1	16	15:31:42	19.985	19985
856	16	1	16	15:32:24	24.820	24820
856	813	1	16	15:32:31	21.569	21569
856	815	1	16	15:32:32	21.225	21225
856	10	1	16	15:33:19	22.533	22533
856	817	1	16	15:33:22	23.196	23196
856	816	1	16	15:33:28	26.905	26905
856	153	1	17	15:34:24	22.301	22301
856	24	2	16	15:34:32	23.544	23544
856	813	2	22	15:45:44	13.984	13984
856	155	2	24	15:49:22	25.578	25578
856	3	2	27	15:54:18	20.772	20772
856	813	3	28	15:56:30	22.035	22035
856	811	2	30	15:59:48	21.893	21893
856	814	2	31	16:01:23	21.060	21060
856	22	2	31	16:01:32	22.347	22347
856	1	2	33	16:04:21	20.584	20584
856	17	2	33	16:04:22	20.800	20800
856	20	2	34	16:05:58	20.170	20170
856	18	2	34	16:06:08	20.758	20758
856	13	2	34	16:06:13	21.080	21080
856	16	2	35	16:08:18	21.916	21916
856	67	2	36	16:10:01	21.992	21992
856	815	2	36	16:10:09	21.385	21385
856	15	2	36	16:10:35	22.851	22851
856	4	2	37	16:11:21	20.639	20639
856	153	2	37	16:11:31	22.325	22325
856	5	2	38	16:13:56	22.669	22669
856	816	2	38	16:14:40	22.412	22412
856	24	3	38	16:16:35	22.092	22092
856	10	2	41	16:19:51	22.481	22481
856	817	2	41	16:19:54	22.115	22115
856	155	3	42	16:21:02	21.472	21472
856	815	3	53	16:39:58	21.971	21971
857	815	1	1	15:05:16	22.676	22676
857	10	1	1	15:05:23	27.378	27378
857	22	1	1	15:05:36	33.650	33650
857	15	1	1	15:06:37	40.734	40734
857	814	1	2	15:06:50	21.525	21525
857	808	1	3	15:08:27	27.137	27137
857	16	1	15	15:27:09	21.424	21424
857	17	1	16	15:28:08	21.392	21392
857	4	1	16	15:28:09	21.873	21873
857	1	1	16	15:28:14	22.530	22530
857	153	1	16	15:28:37	22.856	22856
857	13	1	17	15:29:43	21.848	21848
857	3	1	17	15:29:56	21.149	21149
857	18	1	18	15:31:05	21.092	21092
857	30	1	18	15:31:35	20.893	20893
857	67	1	18	15:31:43	22.579	22579
857	20	1	19	15:32:31	21.415	21415
857	814	2	19	15:33:45	24.150	24150
857	5	1	21	15:36:36	22.226	22226
857	811	1	22	15:38:07	22.144	22144
857	39	1	22	15:38:47	24.046	24046
857	816	1	22	15:38:52	22.687	22687
857	1	2	24	15:40:48	27.193	27193
857	817	1	25	15:43:17	25.074	25074
857	15	2	27	15:49:31	22.894	22894
857	13	2	30	15:49:55	14.919	14919
857	13	3	31	15:51:40	27.619	27619
857	817	2	32	15:54:51	42.529	42529
857	808	2	33	15:55:13	22.519	22519
857	815	2	34	15:56:37	24.789	24789
857	16	2	35	15:58:06	21.977	21977
857	22	2	35	15:59:21	22.339	22339
857	17	2	37	16:00:03	21.240	21240
857	4	2	39	16:03:03	21.755	21755
857	814	3	39	16:04:47	20.984	20984
857	5	2	41	16:07:49	22.001	22001
857	3	2	45	16:12:29	22.978	22978
857	1	3	45	16:12:44	22.172	22172
857	18	2	46	16:13:11	21.838	21838
857	153	2	46	16:14:27	23.084	23084
857	20	2	47	16:14:36	21.449	21449
857	30	2	50	16:19:55	21.482	21482
857	39	2	50	16:23:00	23.605	23605
857	811	2	56	16:30:01	21.723	21723
857	816	2	55	16:30:49	22.472	22472
857	15	3	54	16:32:20	24.150	24150
857	817	3	56	16:32:48	28.474	28474
858	811	1	1	17:05:36	20.882	20882
858	815	1	2	17:07:22	24.654	24654
858	155	1	5	17:13:02	19.833	19833
858	13	1	15	17:30:30	20.471	20471
858	153	1	15	17:31:05	43.574	43574
858	1	1	16	17:32:01	19.439	19439
858	4	1	16	17:32:03	20.211	20211
858	18	1	16	17:32:14	20.908	20908
858	16	1	16	17:32:35	20.356	20356
858	30	1	16	17:32:36	19.660	19660
858	5	1	16	17:33:01	21.146	21146
858	17	1	17	17:34:01	25.182	25182
858	3	1	17	17:34:12	19.785	19785
858	15	1	17	17:35:11	20.824	20824
858	808	1	18	17:36:34	20.738	20738
858	22	1	18	17:36:43	24.219	24219
858	817	1	18	17:37:20	21.693	21693
858	811	2	20	17:40:33	20.330	20330
858	24	1	24	17:48:28	21.247	21247
858	813	1	25	17:49:31	20.201	20201
858	10	1	25	17:50:06	21.792	21792
858	814	1	27	17:52:50	20.216	20216
858	815	2	27	17:53:09	19.979	19979
858	813	2	30	17:58:49	12.897	12897
858	155	2	33	18:03:42	23.108	23108
858	22	2	34	18:05:35	20.534	20534
858	17	2	35	18:06:07	20.000	20000
858	153	2	34	18:06:16	21.363	21363
858	18	2	36	18:07:45	20.301	20301
858	16	2	36	18:08:17	20.614	20614
858	811	3	36	18:09:34	12.959	12959
858	808	2	38	18:12:53	19.968	19968
858	1	2	40	18:14:22	19.350	19350
858	5	2	39	18:14:52	20.652	20652
858	13	2	40	18:14:54	20.035	20035
858	30	2	42	18:18:51	20.638	20638
858	817	2	41	18:19:37	23.192	23192
858	4	2	43	18:19:38	21.314	21314
858	15	2	42	18:20:55	20.791	20791
858	10	2	44	18:24:59	20.561	20561
858	3	2	48	18:29:04	19.907	19907
858	17	3	54	18:39:14	19.525	19525
859	30	1	10	14:17:19	25.481	25481
859	811	1	12	14:19:18	21.900	21900
859	808	1	13	14:20:39	21.169	21169
859	16	1	14	14:21:51	21.097	21097
859	18	1	15	14:22:58	22.005	22005
859	4	1	16	14:24:15	20.773	20773
859	1	1	16	14:24:18	21.099	21099
859	3	1	16	14:24:30	20.773	20773
859	22	1	16	14:24:50	21.537	21537
859	20	1	17	14:25:24	20.927	20927
859	814	1	17	14:25:58	20.745	20745
859	813	1	17	14:26:13	21.561	21561
859	5	1	17	14:26:16	22.854	22854
859	17	1	18	14:26:46	20.755	20755
859	811	2	18	14:27:37	14.029	14029
859	67	1	19	14:28:43	22.417	22417
859	815	1	20	14:30:05	22.221	22221
859	816	1	20	14:30:42	21.859	21859
859	817	1	20	14:30:47	23.473	23473
859	13	1	21	14:30:57	21.696	21696
859	155	1	21	14:31:18	25.117	25117
859	153	1	21	14:31:26	22.773	22773
859	24	1	21	14:32:06	22.666	22666
859	10	1	21	14:32:08	22.452	22452
859	15	1	22	14:33:08	22.616	22616
859	811	3	28	14:41:14	23.289	23289
859	808	2	30	14:43:17	23.102	23102
859	18	2	31	14:44:05	21.038	21038
859	16	2	31	14:44:24	20.900	20900
859	5	2	31	14:45:14	22.013	22013
859	1	2	33	14:46:43	20.396	20396
859	30	2	32	14:46:47	20.782	20782
859	22	2	34	14:48:56	22.590	22590
859	4	2	35	14:49:11	20.664	20664
859	17	2	38	14:52:52	20.990	20990
859	20	2	39	14:54:13	20.652	20652
859	814	2	40	14:56:27	21.767	21767
859	3	2	42	14:58:56	20.658	20658
859	67	2	42	14:59:19	22.461	22461
859	816	2	41	14:59:31	23.542	23542
859	817	2	41	14:59:46	22.904	22904
859	15	2	42	15:00:23	21.555	21555
859	155	2	43	15:00:26	21.231	21231
859	1	3	44	15:01:16	20.681	20681
859	815	2	44	15:02:10	21.337	21337
859	13	2	45	15:02:33	21.053	21053
859	16	3	45	15:02:49	21.138	21138
859	808	3	45	15:03:14	21.781	21781
859	24	2	45	15:05:02	22.996	22996
859	153	2	48	15:07:11	21.855	21855
859	811	4	48	15:08:23	22.128	22128
859	5	3	49	15:09:19	21.478	21478
859	18	3	52	15:11:27	21.583	21583
859	30	3	51	15:11:49	21.373	21373
859	4	3	54	15:13:55	20.752	20752
859	22	3	53	15:14:17	21.638	21638
859	17	3	58	15:18:40	20.781	20781
859	20	3	59	15:20:05	22.094	22094
860	811	1	1	17:05:23	24.599	24599
860	817	1	1	17:05:35	32.319	32319
860	13	1	11	17:21:08	22.313	22313
860	3	1	12	17:22:31	23.203	23203
860	4	1	13	17:24:04	22.035	22035
860	155	1	13	17:24:20	25.346	25346
860	814	1	13	17:24:21	24.933	24933
860	17	1	14	17:25:41	23.302	23302
860	5	1	14	17:26:12	24.397	24397
860	18	1	16	17:28:30	23.275	23275
860	20	1	16	17:28:41	24.256	24256
860	813	1	16	17:28:53	23.427	23427
860	1	1	17	17:30:12	22.862	22862
860	808	1	18	17:32:32	24.579	24579
860	8	1	19	17:33:43	24.881	24881
860	818	1	19	17:33:54	23.203	23203
860	10	1	20	17:36:09	26.322	26322
860	819	1	21	17:37:59	25.303	25303
860	817	2	22	17:39:23	23.257	23257
860	815	1	24	17:41:45	23.882	23882
860	13	2	28	17:48:15	22.528	22528
860	811	2	30	17:51:46	23.777	23777
860	3	2	31	17:52:34	23.017	23017
860	814	2	33	17:55:58	24.579	24579
860	4	2	34	17:57:06	21.910	21910
860	5	2	34	17:58:11	24.580	24580
860	18	2	36	17:59:44	22.837	22837
860	1	2	36	17:59:54	23.464	23464
860	155	2	36	18:00:33	24.162	24162
860	819	2	35	18:01:35	48.984	48984
860	20	2	37	18:01:36	24.131	24131
860	17	2	37	18:01:58	22.915	22915
860	813	2	37	18:02:03	23.166	23166
860	8	2	37	18:02:13	23.310	23310
860	818	2	37	18:02:41	23.569	23569
860	10	2	36	18:02:46	25.046	25046
860	13	3	37	18:03:05	22.103	22103
860	5	3	37	18:04:32	28.888	28888
860	817	3	38	18:05:15	24.348	24348
860	811	3	47	18:22:20	30.888	30888
860	819	3	51	18:30:07	17.088	17088
861	815	1	1	16:05:39	25.671	25671
861	811	1	1	16:06:01	31.006	31006
861	814	1	2	16:07:52	23.988	23988
861	13	1	3	16:10:03	24.034	24034
861	10	1	3	16:10:14	25.096	25096
861	819	1	3	16:10:20	29.317	29317
861	18	1	4	16:12:01	24.305	24305
861	4	1	4	16:12:09	24.653	24653
861	807	1	4	16:12:17	23.856	23856
861	817	1	4	16:12:26	25.470	25470
861	808	1	4	16:12:28	24.718	24718
861	5	1	4	16:12:30	32.670	32670
861	1	1	5	16:14:12	24.271	24271
861	17	1	5	16:14:20	24.569	24569
861	20	1	5	16:14:27	25.658	25658
861	3	1	5	16:14:31	25.600	25600
861	813	1	5	16:14:32	25.535	25535
861	8	1	5	16:14:36	27.602	27602
861	155	1	5	16:14:39	28.122	28122
861	30	1	5	16:14:40	24.831	24831
861	811	2	7	16:20:17	26.269	26269
861	18	2	13	17:26:27	25.922	25922
861	3	2	13	17:26:30	25.199	25199
861	8	2	13	17:26:32	24.927	24927
861	155	2	13	17:26:34	26.255	26255
861	37	1	13	17:26:36	15.684	15684
861	808	2	13	17:26:37	29.359	29359
861	10	2	13	17:26:37	25.660	25660
861	811	3	13	17:26:38	24.980	24980
861	1	2	14	17:28:30	27.961	27961
861	4	2	14	17:28:34	22.864	22864
861	17	2	14	17:28:36	26.337	26337
861	13	2	14	17:28:39	24.420	24420
861	814	2	14	17:28:42	22.856	22856
861	813	2	14	17:28:42	21.621	21621
861	30	2	14	17:28:43	24.094	24094
861	817	2	14	17:28:45	24.539	24539
861	5	2	14	17:28:46	25.130	25130
861	815	2	15	17:30:37	24.520	24520
861	20	2	15	17:30:43	24.057	24057
861	818	1	15	17:30:48	24.216	24216
861	807	2	15	17:30:50	23.549	23549
861	819	2	15	17:31:03	36.542	36542
861	39	1	15	17:31:07	36.876	36876
861	18	3	15	17:31:07	36.517	36517
861	813	3	15	17:31:11	23.974	23974
861	37	2	16	17:33:35	38.887	38887
861	5	3	23	17:48:07	34.109	34109
861	18	4	24	17:50:04	23.509	23509
861	817	3	25	17:51:55	22.610	22610
861	3	3	26	17:53:46	23.050	23050
861	13	3	27	17:55:53	23.130	23130
861	817	4	37	18:16:06	23.648	23648
861	39	2	37	18:18:02	27.700	27700
861	13	4	38	18:18:08	26.934	26934
861	5	4	38	18:18:52	23.782	23782
861	17	3	39	18:19:05	23.195	23195
861	814	3	39	18:19:15	22.175	22175
861	811	4	39	18:19:18	23.824	23824
861	30	3	39	18:19:33	22.163	22163
861	813	4	39	18:19:34	23.409	23409
861	3	4	39	18:19:47	23.231	23231
861	18	5	39	18:19:49	23.477	23477
861	808	3	39	18:20:00	30.335	30335
861	10	3	39	18:20:20	25.390	25390
861	4	3	40	18:20:25	22.534	22534
861	819	3	39	18:20:48	32.224	32224
861	20	3	40	18:20:50	22.998	22998
861	8	3	40	18:20:58	25.041	25041
861	818	2	40	18:21:12	23.343	23343
861	807	3	40	18:21:13	23.358	23358
861	155	3	40	18:21:24	23.662	23662
861	37	3	39	18:22:06	28.483	28483
861	815	3	41	18:22:19	24.543	24543
861	1	3	41	18:22:31	26.338	26338
861	20	4	47	18:33:40	25.884	25884
862	4	2	27	15:50:50	20.136	20136
862	8	2	28	15:52:32	21.494	21494
862	818	2	28	15:53:07	23.623	23623
862	5	2	28	15:53:24	22.606	22606
862	811	2	29	15:54:32	21.323	21323
862	808	2	29	15:55:09	22.007	22007
862	807	2	30	15:56:37	21.027	21027
862	5	3	29	15:57:39	37.748	37748
862	20	2	31	15:57:50	21.146	21146
862	154	2	32	15:59:28	25.835	25835
862	37	2	31	15:59:35	23.488	23488
862	814	2	32	15:59:44	21.006	21006
862	813	2	33	16:01:26	21.229	21229
862	817	2	33	16:01:52	22.318	22318
862	39	2	32	16:01:55	23.151	23151
862	3	2	34	16:02:40	20.645	20645
862	17	3	34	16:03:03	20.471	20471
862	815	2	35	16:04:47	22.565	22565
862	10	2	36	16:07:41	21.515	21515
862	819	2	37	16:09:27	23.579	23579
862	1	3	38	16:09:51	20.177	20177
862	4	3	38	16:09:52	20.024	20024
862	155	3	38	16:10:03	21.795	21795
862	18	3	39	16:11:21	26.618	26618
862	13	2	41	16:15:10	20.051	20051
862	818	3	41	16:15:32	22.531	22531
862	819	3	48	16:28:45	13.981	13981
862	17	1	6	15:14:20	20.474	20474
862	155	1	9	15:19:30	21.551	21551
862	20	1	9	15:19:39	21.449	21449
862	807	1	9	15:19:47	32.407	32407
862	8	1	10	15:21:12	21.433	21433
862	1	1	10	15:21:13	20.903	20903
862	808	1	10	15:21:40	21.851	21851
862	18	1	11	15:22:56	20.563	20563
862	154	1	11	15:23:04	21.184	21184
862	814	1	11	15:23:08	20.387	20387
862	813	1	11	15:23:09	21.569	21569
862	818	1	11	15:23:22	22.835	22835
862	30	1	12	15:24:39	21.746	21746
862	4	1	12	15:24:44	20.296	20296
862	811	1	12	15:24:49	21.184	21184
862	5	1	12	15:25:06	22.713	22713
862	3	1	13	15:26:17	21.113	21113
862	815	1	16	15:31:38	23.009	23009
862	39	1	16	15:32:47	24.937	24937
862	817	1	17	15:33:56	21.884	21884
862	37	1	17	15:34:24	23.634	23634
862	13	1	18	15:35:14	20.250	20250
862	10	1	18	15:35:58	21.327	21327
862	819	1	19	15:37:45	22.306	22306
862	17	2	21	15:40:30	20.377	20377
862	1	2	22	15:42:10	20.691	20691
862	18	2	24	15:45:32	20.474	20474
862	155	2	25	15:47:30	21.012	21012
863	5	1	1	15:05:40	25.047	25047
863	817	1	7	15:15:42	25.829	25829
863	18	1	8	15:17:12	23.016	23016
863	13	1	8	15:17:14	23.557	23557
863	3	1	8	15:17:15	22.228	22228
863	1	1	9	15:18:49	28.341	28341
863	17	1	9	15:18:50	22.236	22236
863	4	1	9	15:18:53	22.094	22094
863	815	1	9	15:19:00	23.408	23408
863	811	1	9	15:19:03	23.405	23405
863	30	1	9	15:19:05	21.979	21979
863	807	1	9	15:19:08	22.413	22413
863	37	1	9	15:19:27	24.241	24241
863	154	1	10	15:20:26	23.246	23246
863	818	1	10	15:20:50	22.763	22763
863	808	1	10	15:20:55	23.411	23411
863	10	1	10	15:21:10	23.423	23423
863	39	1	10	15:21:21	25.896	25896
863	20	1	11	15:22:02	22.017	22017
863	8	1	11	15:22:13	22.412	22412
863	813	1	11	15:22:27	22.868	22868
863	819	1	12	15:24:32	24.020	24020
863	5	2	13	15:26:27	23.323	23323
863	814	1	14	15:27:28	22.069	22069
863	155	1	14	15:27:35	22.758	22758
863	807	2	19	15:36:18	22.446	22446
863	815	2	21	15:39:34	23.428	23428
863	39	2	21	15:40:50	25.204	25204
863	18	2	22	15:41:03	22.270	22270
863	3	2	22	15:41:09	22.903	22903
863	13	2	22	15:41:13	21.963	21963
863	37	2	22	15:42:24	23.420	23420
863	17	2	23	15:42:40	22.649	22649
863	1	2	23	15:42:46	30.622	30622
863	4	2	23	15:42:48	23.449	23449
863	813	2	23	15:42:55	22.330	22330
863	30	2	23	15:43:00	22.105	22105
863	808	2	23	15:43:18	23.421	23421
863	817	2	23	15:43:21	22.295	22295
863	10	2	23	15:43:55	29.648	29648
863	8	2	24	15:44:08	22.362	22362
863	811	2	24	15:44:50	22.310	22310
863	20	2	25	15:45:43	22.717	22717
863	154	2	25	15:45:51	22.896	22896
863	818	2	25	15:46:40	23.353	23353
863	5	3	25	15:47:05	23.639	23639
863	155	2	31	15:56:31	25.590	25590
863	814	2	33	15:59:46	22.483	22483
863	39	3	32	16:00:15	26.417	26417
863	3	3	36	16:04:47	21.888	21888
863	1	3	36	16:04:54	23.696	23696
863	807	3	36	16:05:05	22.560	22560
863	18	3	37	16:06:26	22.616	22616
863	4	3	37	16:06:29	23.207	23207
863	815	3	37	16:06:37	22.924	22924
863	30	3	37	16:06:38	22.192	22192
863	13	3	38	16:08:13	21.938	21938
863	811	3	38	16:08:29	22.796	22796
863	817	3	38	16:08:50	22.495	22495
863	5	4	38	16:09:08	23.173	23173
863	20	3	39	16:09:10	21.800	21800
863	8	3	39	16:09:12	22.597	22597
863	17	3	39	16:09:31	21.705	21705
863	10	3	38	16:10:20	22.933	22933
863	808	3	39	16:10:35	23.167	23167
863	37	3	38	16:10:38	24.520	24520
863	154	3	40	16:10:56	22.763	22763
863	818	3	40	16:12:03	22.241	22241
863	39	4	45	16:22:48	24.317	24317
863	155	3	50	16:28:31	24.674	24674
863	18	4	53	16:33:05	23.943	23943
864	815	1	1	14:05:24	21.864	21864
864	17	1	6	14:12:45	20.119	20119
864	20	1	7	14:14:11	19.745	19745
864	155	1	8	14:15:44	22.260	22260
864	3	1	9	14:17:10	20.502	20502
864	18	1	9	14:17:14	20.333	20333
864	814	1	9	14:17:22	19.987	19987
864	4	1	10	14:18:30	19.456	19456
864	154	1	10	14:18:42	20.223	20223
864	30	1	10	14:18:44	20.113	20113
864	818	1	10	14:18:52	20.388	20388
864	13	1	10	14:18:53	20.130	20130
864	807	1	10	14:18:56	20.521	20521
864	808	1	10	14:19:03	24.856	24856
864	37	1	10	14:19:19	22.275	22275
864	813	1	11	14:20:01	20.620	20620
864	8	1	11	14:20:05	19.777	19777
864	817	1	11	14:20:29	21.101	21101
864	39	1	11	14:20:59	21.518	21518
864	5	1	13	14:23:37	21.290	21290
864	1	1	14	14:24:59	21.963	21963
864	10	1	14	14:25:27	21.082	21082
864	819	1	15	14:27:06	20.936	20936
864	17	2	17	14:29:54	24.864	24864
864	815	2	17	14:30:09	21.055	21055
864	807	2	19	14:32:55	20.558	20558
864	37	2	19	14:33:43	22.135	22135
864	3	2	22	14:37:13	20.059	20059
864	39	2	22	14:38:37	22.515	22515
864	814	2	23	14:38:57	21.680	21680
864	818	2	23	14:38:58	22.645	22645
864	813	2	24	14:39:46	20.218	20218
864	18	2	25	14:41:49	21.061	21061
864	817	2	25	14:42:02	20.114	20114
864	4	2	26	14:42:46	20.028	20028
864	154	2	26	14:43:10	21.215	21215
864	155	2	26	14:43:23	20.381	20381
864	10	2	26	14:44:13	20.902	20902
864	8	2	27	14:44:27	21.301	21301
864	20	2	27	14:44:46	19.624	19624
864	5	2	27	14:45:19	22.566	22566
864	819	2	27	14:45:53	21.338	21338
864	13	2	28	14:46:33	13.259	13259
864	808	2	28	14:47:06	23.072	23072
864	13	3	29	14:48:17	19.699	19699
864	20	3	30	14:49:35	13.335	13335
864	1	2	35	14:57:08	19.980	19980
864	37	3	35	14:59:17	21.543	21543
864	815	3	37	15:00:35	28.531	28531
864	18	3	38	15:01:44	19.888	19888
864	807	3	39	15:03:27	20.515	20515
864	817	3	39	15:03:31	20.059	20059
864	3	3	40	15:04:39	20.197	20197
864	17	3	40	15:05:00	20.129	20129
864	818	3	40	15:05:04	20.460	20460
864	813	3	41	15:05:16	22.829	22829
864	155	3	41	15:06:09	21.311	21311
864	20	4	42	15:07:43	26.143	26143
864	814	3	42	15:08:07	19.867	19867
864	4	3	44	15:09:47	20.105	20105
864	5	3	43	15:10:04	21.275	21275
864	808	3	44	15:11:45	21.817	21817
864	13	4	45	15:12:32	22.645	22645
864	8	3	48	15:16:02	20.073	20073
864	10	3	47	15:16:42	20.669	20669
864	154	3	51	15:20:41	21.035	21035
864	37	4	51	15:24:24	21.471	21471
865	155	1	1	14:04:47	28.390	28390
865	808	1	3	14:08:18	39.391	39391
865	818	1	17	14:27:24	26.063	26063
865	3	1	27	14:40:15	24.874	24874
865	17	1	29	14:42:54	25.566	25566
865	1	1	29	14:43:03	25.748	25748
865	8	1	29	14:43:28	26.380	26380
865	807	1	29	14:43:29	26.447	26447
865	811	1	29	14:43:29	26.410	26410
865	39	1	29	14:44:09	27.306	27306
865	4	1	30	14:44:22	25.220	25220
865	5	1	30	14:44:53	26.066	26066
865	10	1	30	14:45:01	25.567	25567
865	13	1	31	14:45:47	24.993	24993
865	819	1	33	14:49:17	27.186	27186
865	30	1	34	14:50:07	25.117	25117
865	815	1	34	14:50:36	25.666	25666
865	814	1	35	14:51:32	25.642	25642
865	18	1	38	14:55:43	25.219	25219
865	815	2	39	14:57:38	19.677	19677
865	817	1	40	14:58:28	25.335	25335
865	20	1	46	15:05:40	25.079	25079
865	10	2	54	15:17:48	36.503	36503
865	818	2	70	15:38:55	26.157	26157
865	5	2	73	15:43:52	31.293	31293
865	39	2	74	15:46:48	26.973	26973
866	13	1	12	14:19:28	21.128	21128
866	814	1	13	14:20:45	21.489	21489
866	30	1	13	14:20:47	21.807	21807
866	18	1	15	14:23:32	21.748	21748
866	20	1	16	14:24:31	21.639	21639
866	818	1	16	14:24:55	22.278	22278
866	1	1	17	14:25:51	21.375	21375
866	17	1	17	14:25:59	21.199	21199
866	817	1	17	14:26:17	21.689	21689
866	5	1	17	14:26:32	21.733	21733
866	808	1	18	14:27:54	21.888	21888
866	4	1	19	14:28:31	21.133	21133
866	3	1	19	14:28:43	21.222	21222
866	154	1	21	14:31:23	21.830	21830
866	807	1	21	14:31:32	24.583	24583
866	811	1	23	14:34:41	22.781	22781
866	155	1	24	14:35:30	21.453	21453
866	10	1	24	14:36:31	25.520	25520
866	819	1	28	14:41:55	23.291	23291
866	813	1	29	14:42:22	22.704	22704
866	18	2	33	14:47:50	21.845	21845
866	3	2	38	14:53:57	21.179	21179
866	8	1	40	14:56:32	21.534	21534
866	815	1	41	14:57:52	21.407	21407
866	807	2	42	14:59:35	23.660	23660
866	5	2	42	15:00:15	21.704	21704
866	30	2	43	15:00:53	22.524	22524
866	818	2	43	15:01:05	23.163	23163
866	808	2	43	15:01:38	21.403	21403
866	814	2	44	15:02:08	21.734	21734
866	818	3	47	15:06:41	14.641	14641
866	1	2	50	15:09:20	22.530	22530
866	17	2	52	15:12:15	21.254	21254
866	18	3	52	15:13:15	21.363	21363
866	13	2	58	15:20:18	21.115	21115
866	817	2	58	15:20:40	21.558	21558
866	20	2	63	15:26:26	22.428	22428
867	18	1	10	14:21:23	20.246	20246
867	815	1	10	14:21:27	21.032	21032
867	13	1	11	14:23:08	20.498	20498
867	819	1	11	14:23:43	31.636	31636
867	5	1	12	14:25:12	21.040	21040
867	1	1	13	14:26:30	19.355	19355
867	808	1	13	14:26:58	20.726	20726
867	155	1	14	14:28:20	23.071	23071
867	8	1	14	14:28:21	21.879	21879
867	813	1	14	14:28:23	21.342	21342
867	807	1	14	14:28:26	21.198	21198
867	817	1	14	14:28:38	21.209	21209
867	37	1	14	14:29:09	23.127	23127
867	4	1	15	14:30:09	19.789	19789
867	39	1	15	14:31:07	22.930	22930
867	20	1	16	14:31:32	20.357	20357
867	154	1	16	14:31:48	20.479	20479
867	818	1	17	14:34:17	21.303	21303
867	30	1	19	14:37:38	20.477	20477
867	17	1	19	14:37:40	20.246	20246
867	3	1	20	14:39:17	20.625	20625
867	155	2	20	14:39:29	25.719	25719
867	811	1	20	14:40:14	28.440	28440
867	814	1	23	14:44:48	20.295	20295
867	811	2	24	14:47:48	14.659	14659
867	815	2	25	14:48:26	20.904	20904
867	808	2	25	14:48:42	21.224	21224
867	18	2	26	14:50:09	19.640	19640
867	13	2	27	14:51:54	20.126	20126
867	5	2	27	14:53:03	24.445	24445
867	154	2	28	14:53:16	23.183	23183
867	1	2	28	14:53:30	31.081	31081
867	4	2	28	14:53:33	20.718	20718
867	8	2	28	14:53:38	21.103	21103
867	813	2	28	14:53:44	21.525	21525
867	807	2	28	14:53:50	20.332	20332
867	808	3	28	14:54:43	21.407	21407
867	20	2	29	14:55:02	20.023	20023
867	37	2	28	14:55:13	23.125	23125
867	819	2	28	14:55:13	22.838	22838
867	39	2	29	14:57:51	26.370	26370
867	13	3	34	15:07:46	39.041	39041
867	817	2	37	15:12:44	22.597	22597
867	17	2	38	15:14:32	20.222	20222
867	39	3	39	15:16:58	14.780	14780
867	30	2	41	15:19:40	20.041	20041
867	3	2	46	15:28:36	20.115	20115
867	808	4	47	15:30:40	30.800	30800
867	13	4	53	15:41:54	20.476	20476
868	819	2	32	13:58:04	26.164	26164
868	17	2	33	13:57:42	25.179	25179
868	813	2	12	13:24:16	33.068	33068
868	13	1	13	13:24:56	25.325	25325
868	8	1	13	13:24:58	25.581	25581
868	819	1	13	13:25:46	26.313	26313
868	17	1	14	13:26:30	25.854	25854
868	811	1	14	13:26:49	25.983	25983
868	818	1	14	13:26:57	26.489	26489
868	4	1	15	13:28:03	25.372	25372
868	3	1	15	13:28:30	25.189	25189
868	155	1	16	13:30:03	26.845	26845
868	807	1	16	13:30:05	26.060	26060
868	18	1	16	13:30:09	25.138	25138
868	817	1	16	13:30:14	25.626	25626
868	39	1	16	13:30:53	29.908	29908
868	10	1	18	13:34:02	26.165	26165
868	1	1	21	13:38:11	24.498	24498
868	154	2	26	13:46:39	25.388	25388
868	37	1	27	13:49:37	27.715	27715
868	1	2	28	13:49:52	25.003	25003
868	817	2	29	13:51:50	25.613	25613
868	5	2	29	13:52:21	26.434	26434
868	811	2	30	13:53:19	26.573	26573
868	20	2	31	13:54:33	25.319	25319
868	18	2	31	13:55:02	24.762	24762
868	818	2	32	13:56:46	26.200	26200
868	814	1	1	13:05:45	32.790	32790
868	154	1	2	13:06:42	34.201	34201
868	20	1	10	13:19:58	25.829	25829
868	813	1	11	13:21:39	25.630	25630
868	815	1	11	13:21:41	25.192	25192
868	30	1	12	13:23:17	25.938	25938
868	5	1	12	13:23:46	26.196	26196
868	8	2	34	13:59:31	25.871	25871
868	30	2	34	13:59:45	25.552	25552
868	13	2	35	14:01:05	25.110	25110
868	807	2	35	14:01:25	25.444	25444
868	39	2	35	14:03:37	27.944	27944
868	4	2	37	14:04:03	24.998	24998
868	155	2	37	14:04:36	39.208	39208
868	3	2	37	14:04:48	33.529	33529
868	10	2	38	14:07:52	25.241	25241
869	13	1	1	14:04:39	23.049	23049
869	811	1	1	14:04:53	47.942	47942
869	154	1	1	14:04:56	32.766	32766
869	1	1	3	14:07:52	21.012	21012
869	818	1	6	14:11:33	18.901	18901
869	814	1	10	14:17:02	17.899	17899
869	8	1	11	14:18:20	18.002	18002
869	807	1	12	14:19:41	18.442	18442
869	17	1	12	14:19:43	18.253	18253
869	3	1	12	14:19:51	18.395	18395
869	813	1	13	14:21:05	19.646	19646
869	5	1	13	14:21:24	19.385	19385
869	30	1	14	14:22:25	18.497	18497
869	808	1	14	14:22:47	19.802	19802
869	815	1	17	14:26:37	18.143	18143
869	4	1	18	14:27:43	17.570	17570
869	18	1	19	14:29:13	17.867	17867
869	817	1	19	14:29:34	18.374	18374
869	10	1	19	14:30:15	21.399	21399
869	20	1	20	14:30:30	17.512	17512
869	37	1	20	14:31:43	19.850	19850
869	819	1	21	14:32:56	17.821	17821
869	155	1	22	14:33:31	18.904	18904
869	39	1	22	14:34:43	19.535	19535
869	13	2	24	14:36:49	19.137	19137
869	154	2	24	14:37:20	20.388	20388
869	811	2	25	14:38:46	18.822	18822
869	818	2	27	14:40:49	18.425	18425
869	807	2	31	14:46:05	18.286	18286
869	5	2	31	14:46:32	18.801	18801
869	1	2	31	14:46:44	17.598	17598
869	3	2	32	14:47:31	17.894	17894
869	808	2	32	14:47:59	18.323	18323
869	30	2	36	14:52:44	17.928	17928
869	8	2	38	14:55:22	17.735	17735
869	813	2	38	14:55:56	19.210	19210
869	817	2	38	14:55:57	17.990	17990
869	814	2	39	14:57:08	17.968	17968
869	18	2	40	14:57:48	16.831	16831
869	815	2	40	14:58:14	18.199	18199
869	17	2	40	14:58:22	17.290	17290
869	4	2	41	14:59:05	17.942	17942
869	20	2	41	14:59:07	17.859	17859
869	10	2	40	15:00:18	18.952	18952
869	154	3	42	15:02:09	22.743	22743
869	155	2	43	15:02:13	19.177	19177
869	819	2	43	15:03:49	19.391	19391
869	5	3	44	15:04:41	19.233	19233
869	818	3	45	15:05:35	19.949	19949
869	807	3	46	15:06:33	18.365	18365
869	37	2	45	15:07:26	20.664	20664
869	13	3	47	15:08:15	19.680	19680
869	1	3	47	15:08:33	18.877	18877
869	39	2	46	15:08:59	19.382	19382
869	811	3	47	15:09:01	18.313	18313
869	3	3	50	15:11:59	18.741	18741
869	808	3	50	15:12:58	18.354	18354
869	30	3	52	15:14:25	18.163	18163
869	5	4	53	15:17:23	28.988	28988
869	813	3	57	15:22:00	18.085	18085
870	30	1	1	14:08:08	21.336	21336
870	30	2	4	14:12:58	13.199	13199
870	155	1	8	14:18:40	20.234	20234
870	818	1	12	14:24:37	20.363	20363
870	817	1	14	14:27:32	20.510	20510
870	18	1	15	14:28:38	19.408	19408
870	807	1	15	14:28:52	20.736	20736
870	813	1	15	14:28:54	20.304	20304
870	811	1	16	14:30:15	20.213	20213
870	3	1	16	14:30:21	20.352	20352
870	814	1	16	14:30:26	20.460	20460
870	20	1	17	14:31:35	19.380	19380
870	4	1	17	14:31:38	19.669	19669
870	5	1	17	14:32:09	20.780	20780
870	1	1	18	14:32:53	20.436	20436
870	13	1	18	14:33:17	19.981	19981
870	808	1	18	14:33:47	21.070	21070
870	39	1	18	14:34:22	21.259	21259
870	154	1	19	14:34:22	22.151	22151
870	10	1	18	14:34:25	21.337	21337
870	8	1	20	14:36:01	20.087	20087
870	17	1	20	14:36:05	19.611	19611
870	819	1	20	14:36:59	20.915	20915
870	815	1	21	14:37:57	20.320	20320
870	37	1	22	14:40:27	22.332	22332
870	818	2	30	14:51:44	19.858	19858
870	30	3	32	14:54:51	20.503	20503
870	18	2	34	14:56:39	19.083	19083
870	817	2	34	14:57:29	19.630	19630
870	808	2	35	14:59:27	20.592	20592
870	5	2	36	15:00:48	21.855	21855
870	20	2	38	15:02:27	19.331	19331
870	814	2	38	15:03:06	20.352	20352
870	154	2	39	15:03:52	20.231	20231
870	17	2	39	15:04:09	19.175	19175
870	807	2	39	15:04:31	20.607	20607
870	1	2	40	15:05:18	19.059	19059
870	819	2	39	15:05:50	21.378	21378
870	3	2	40	15:05:53	20.632	20632
870	155	2	40	15:06:36	20.065	20065
870	39	2	39	15:07:06	22.031	22031
870	813	2	41	15:07:28	19.755	19755
870	10	2	40	15:08:28	20.383	20383
870	811	2	42	15:08:36	20.604	20604
870	37	2	41	15:10:00	21.877	21877
870	4	2	43	15:10:01	19.365	19365
870	13	2	43	15:10:12	19.917	19917
870	8	2	45	15:12:35	19.772	19772
870	18	3	45	15:12:56	20.355	20355
870	818	3	46	15:15:27	19.644	19644
870	815	2	47	15:16:34	20.216	20216
870	817	3	47	15:16:46	20.027	20027
870	808	3	51	15:23:46	20.515	20515
870	813	3	52	15:23:48	13.206	13206
870	17	3	55	15:27:30	19.386	19386
870	5	3	56	15:30:55	20.567	20567
870	20	3	58	15:31:43	18.964	18964
870	818	4	64	15:42:01	19.600	19600
871	37	1	1	14:06:31	29.107	29107
871	155	1	1	14:06:35	27.248	27248
871	813	1	1	14:06:36	21.842	21842
871	155	2	7	14:21:42	21.669	21669
871	814	1	10	14:27:27	21.402	21402
871	8	1	11	14:29:22	20.383	20383
871	17	1	11	14:29:28	20.908	20908
871	10	1	11	14:29:54	22.463	22463
871	817	1	12	14:31:21	20.287	20287
871	13	1	12	14:31:26	20.306	20306
871	808	1	12	14:31:42	25.972	25972
871	807	1	13	14:33:14	22.152	22152
871	5	1	14	14:35:49	52.206	52206
871	39	1	14	14:35:55	23.953	23953
871	818	1	15	14:37:19	20.660	20660
871	37	2	15	14:38:00	25.027	25027
871	811	1	16	14:39:19	21.690	21690
871	819	1	18	14:44:03	21.611	21611
871	30	1	19	14:45:02	21.664	21664
871	18	1	20	14:46:43	19.668	19668
871	3	1	20	14:47:24	21.062	21062
871	20	1	21	14:48:56	20.811	20811
871	155	3	24	14:55:27	22.106	22106
871	10	2	25	14:58:05	20.660	20660
871	814	2	26	14:59:07	21.115	21115
871	808	2	26	14:59:52	21.180	21180
871	807	2	27	15:00:38	20.696	20696
871	17	2	27	15:00:39	20.385	20385
871	13	2	27	15:00:45	21.049	21049
871	37	3	27	15:02:18	22.064	22064
871	5	2	27	15:02:21	21.931	21931
871	8	2	28	15:02:30	20.289	20289
871	817	2	28	15:02:51	21.060	21060
871	39	2	28	15:04:17	22.523	22523
871	818	2	29	15:04:49	21.077	21077
871	30	2	35	15:16:18	20.835	20835
871	3	2	36	15:18:36	20.534	20534
871	811	2	39	15:24:25	22.030	22030
872	10	1	7	14:14:33	28.747	28747
872	813	1	13	14:23:38	22.970	22970
872	3	1	14	14:25:03	22.346	22346
872	30	1	15	14:26:24	22.247	22247
872	8	1	17	14:29:28	21.730	21730
872	5	1	17	14:29:51	22.737	22737
872	819	1	18	14:31:32	24.039	24039
872	13	1	19	14:32:19	22.161	22161
872	808	1	19	14:32:59	22.182	22182
872	20	1	20	14:33:51	22.303	22303
872	4	1	20	14:33:52	21.515	21515
872	155	1	20	14:34:08	22.874	22874
872	17	1	21	14:35:36	21.556	21556
872	814	1	21	14:35:39	22.190	22190
872	18	1	22	14:36:49	23.375	23375
872	37	1	22	14:38:04	23.488	23488
872	1	1	23	14:38:13	20.736	20736
872	39	1	23	14:39:30	31.745	31745
872	817	1	24	14:40:19	21.720	21720
872	811	1	24	14:40:20	22.985	22985
872	807	1	27	14:44:55	22.746	22746
872	816	1	27	14:45:12	21.962	21962
872	815	1	29	14:47:32	22.472	22472
872	10	2	32	14:53:27	22.581	22581
872	20	2	34	14:55:13	15.008	15008
872	813	2	35	14:57:05	21.814	21814
872	819	2	35	14:57:49	22.046	22046
872	30	2	37	14:59:46	22.310	22310
872	3	2	38	15:01:21	21.854	21854
872	5	2	39	15:03:38	21.910	21910
872	808	2	40	15:05:10	22.811	22811
873	10	2	25	20:54:19	32.015	32015
873	5	2	26	20:55:51	30.099	30099
873	17	2	28	20:58:56	29.304	29304
873	813	2	29	21:00:34	30.540	30540
873	4	2	29	21:00:36	29.190	29190
873	155	2	30	21:03:49	30.842	30842
873	808	3	30	21:04:39	30.405	30405
873	37	2	30	21:05:01	32.625	32625
873	817	2	31	21:05:16	29.789	29789
873	8	2	32	21:07:02	29.370	29370
873	20	2	33	21:08:19	31.137	31137
873	18	2	33	21:08:25	29.662	29662
873	819	2	32	21:08:32	30.834	30834
873	814	2	33	21:08:49	30.029	30029
873	3	2	33	21:09:07	29.687	29687
873	154	2	33	21:09:08	31.753	31753
873	813	3	33	21:09:10	30.981	30981
873	30	2	33	21:09:20	30.338	30338
873	811	3	33	21:09:41	30.684	30684
873	13	3	33	21:10:02	29.455	29455
873	17	3	40	21:26:54	29.348	29348
873	807	2	40	21:26:54	30.613	30613
873	815	2	40	21:26:57	30.217	30217
873	808	4	40	21:27:04	41.154	41154
873	37	3	40	21:27:06	44.101	44101
873	5	3	45	21:38:17	30.232	30232
873	155	3	50	21:48:02	36.146	36146
873	807	3	50	21:48:19	34.601	34601
873	808	1	1	20:06:04	36.148	36148
873	13	1	1	20:06:31	31.958	31958
873	17	1	8	20:19:35	29.333	29333
873	20	1	10	20:23:17	29.117	29117
873	811	1	10	20:23:50	30.317	30317
873	4	1	11	20:25:22	29.557	29557
873	30	1	11	20:25:39	30.879	30879
873	817	1	11	20:25:50	30.992	30992
873	1	1	12	20:27:09	29.124	29124
873	814	1	12	20:27:23	31.026	31026
873	3	1	12	20:27:30	29.546	29546
873	818	1	12	20:27:44	30.499	30499
873	5	1	12	20:27:55	30.440	30440
873	813	1	13	20:29:11	30.234	30234
873	8	1	13	20:29:37	29.669	29669
873	10	1	13	20:30:01	30.977	30977
873	18	1	14	20:31:06	30.019	30019
873	154	1	14	20:31:24	32.080	32080
873	155	1	14	20:31:56	30.693	30693
873	819	1	16	20:36:09	30.647	30647
873	807	1	18	20:39:33	30.363	30363
873	815	1	18	20:39:37	30.043	30043
873	37	1	18	20:40:26	33.042	33042
873	808	2	18	20:40:30	30.341	30341
873	13	2	19	20:42:14	29.403	29403
873	39	1	19	20:42:28	32.436	32436
873	818	2	24	20:51:30	29.898	29898
873	811	2	25	20:53:24	30.828	30828
874	154	1	1	15:05:37	32.329	32329
874	811	1	1	15:05:49	27.098	27098
874	17	1	1	15:06:19	32.462	32462
874	154	2	7	15:16:52	29.793	29793
874	18	1	13	15:26:28	20.233	20233
874	8	1	13	15:26:35	20.901	20901
874	807	1	13	15:26:38	21.007	21007
874	814	1	13	15:26:54	21.063	21063
874	155	1	14	15:28:06	20.783	20783
874	819	1	14	15:29:02	21.343	21343
874	815	1	15	15:29:58	21.273	21273
874	39	1	15	15:30:44	23.227	23227
874	1	1	16	15:31:39	21.148	21148
874	813	1	16	15:31:44	21.361	21361
874	811	2	16	15:32:04	21.538	21538
874	20	1	17	15:32:58	20.508	20508
874	13	1	17	15:33:08	20.936	20936
874	817	1	17	15:33:31	21.944	21944
874	30	1	17	15:33:45	20.643	20643
874	37	1	17	15:34:08	26.287	26287
874	5	1	18	15:35:26	22.816	22816
874	818	1	18	15:35:28	22.528	22528
874	808	1	19	15:37:33	21.368	21368
874	10	1	20	15:39:00	20.662	20662
874	811	3	21	15:40:44	14.608	14608
874	154	3	22	15:42:35	21.143	21143
874	17	2	26	15:48:48	20.691	20691
874	8	2	30	15:55:12	21.222	21222
874	155	2	31	15:56:42	20.762	20762
874	1	2	31	15:56:51	19.794	19794
874	807	2	31	15:56:55	21.688	21688
874	819	2	31	15:58:08	42.505	42505
874	814	2	32	15:59:02	21.344	21344
874	813	2	33	16:00:13	21.118	21118
874	817	2	34	16:02:03	21.516	21516
874	811	4	34	16:02:29	21.520	21520
874	18	2	35	16:03:20	21.099	21099
874	818	2	35	16:04:02	21.431	21431
874	13	2	36	16:04:50	20.778	20778
874	30	2	36	16:05:33	20.379	20379
874	20	2	37	16:06:11	20.346	20346
874	37	2	36	16:06:51	22.487	22487
874	10	2	40	16:12:57	21.520	21520
874	5	2	41	16:14:28	22.678	22678
874	808	2	42	16:16:46	21.367	21367
874	808	3	48	16:27:04	14.250	14250
875	155	1	1	15:06:00	33.003	33003
875	155	2	7	15:17:22	13.986	13986
875	1	1	13	15:26:44	19.638	19638
875	807	1	13	15:26:59	22.125	22125
875	154	1	13	15:27:00	21.681	21681
875	30	1	13	15:27:06	20.087	20087
875	818	1	13	15:27:09	20.865	20865
875	5	1	13	15:27:25	21.896	21896
875	17	1	14	15:28:25	19.811	19811
875	13	1	14	15:28:32	20.607	20607
875	8	1	14	15:28:33	20.211	20211
875	817	1	14	15:28:56	20.151	20151
875	811	1	14	15:28:57	21.886	21886
875	808	1	14	15:29:17	22.278	22278
875	10	1	14	15:29:19	22.334	22334
875	20	1	15	15:30:06	19.830	19830
875	4	1	15	15:30:13	19.930	19930
875	814	1	15	15:30:41	20.805	20805
875	819	1	17	15:35:01	21.302	21302
875	815	1	18	15:35:58	24.408	24408
875	39	1	18	15:37:11	22.749	22749
875	813	1	21	15:41:35	21.137	21137
875	1	2	26	15:50:01	20.777	20777
875	814	2	28	15:54:05	20.218	20218
875	154	2	31	15:59:00	20.935	20935
875	10	2	31	16:00:08	20.494	20494
875	17	2	32	16:00:11	19.616	19616
875	807	2	32	16:00:43	20.982	20982
875	30	2	32	16:01:04	20.276	20276
875	811	2	32	16:01:12	22.813	22813
875	808	2	32	16:01:49	21.581	21581
875	815	2	33	16:02:54	20.767	20767
875	5	2	33	16:03:37	21.489	21489
875	4	2	34	16:03:41	20.090	20090
875	817	2	34	16:04:24	20.804	20804
875	20	2	35	16:05:18	19.801	19801
875	13	2	35	16:05:28	20.855	20855
875	8	2	35	16:05:40	21.012	21012
875	819	2	34	16:06:00	22.019	22019
875	818	2	38	16:11:27	21.188	21188
875	1	3	42	16:18:28	19.447	19447
876	818	1	1	15:05:15	25.097	25097
876	30	1	1	15:05:50	25.036	25036
876	815	1	14	15:25:19	21.336	21336
876	815	2	19	15:33:50	24.508	24508
876	18	1	25	15:42:00	21.509	21509
876	811	1	26	15:43:56	22.047	22047
876	39	1	26	15:45:08	24.544	24544
876	8	1	27	15:45:09	21.404	21404
876	3	1	27	15:45:26	21.490	21490
876	813	1	27	15:45:28	22.003	22003
876	817	1	27	15:45:46	22.637	22637
876	13	1	28	15:46:40	21.100	21100
876	807	1	28	15:46:47	21.654	21654
876	814	1	28	15:47:07	23.948	23948
876	819	1	28	15:47:38	22.692	22692
876	4	1	29	15:47:52	20.800	20800
876	17	1	30	15:49:21	20.808	20808
876	813	2	30	15:50:59	28.053	28053
876	808	1	31	15:52:12	22.445	22445
876	10	1	31	15:52:31	27.303	27303
876	1	1	32	15:52:33	20.852	20852
876	5	1	32	15:53:40	22.967	22967
876	20	1	33	15:53:43	20.707	20707
876	37	1	32	15:54:30	23.830	23830
876	818	2	33	15:55:26	21.658	21658
876	30	2	33	15:56:04	21.322	21322
876	154	1	36	15:59:04	20.976	20976
876	155	1	36	15:59:41	22.726	22726
877	3	1	1	17:05:24	29.277	29277
877	154	1	1	17:05:48	26.057	26057
877	814	1	1	17:06:13	26.670	26670
877	818	1	9	17:20:35	20.319	20319
877	154	2	9	17:21:21	21.017	21017
877	814	2	9	17:21:58	19.829	19829
877	20	1	13	17:31:03	24.962	24962
877	155	1	25	17:53:36	19.529	19529
877	13	1	26	17:55:31	19.585	19585
877	817	1	26	17:55:32	20.122	20122
877	819	1	26	17:55:56	21.941	21941
877	30	1	27	17:57:17	19.701	19701
877	10	1	27	17:57:44	19.884	19884
877	808	1	27	17:57:47	20.769	20769
877	4	1	28	17:58:45	19.368	19368
877	5	1	28	17:59:21	23.032	23032
877	37	1	28	17:59:46	22.272	22272
877	18	1	29	18:00:35	19.455	19455
877	813	1	29	18:00:45	20.723	20723
877	815	1	30	18:02:32	19.486	19486
877	17	1	30	18:02:33	19.066	19066
877	8	1	31	18:03:59	20.278	20278
877	811	1	32	18:06:19	22.587	22587
877	818	2	33	18:08:11	19.885	19885
877	20	2	37	18:15:02	19.918	19918
877	815	2	38	18:17:35	33.431	33431
877	817	2	38	18:17:36	21.231	21231
877	814	3	39	18:19:26	20.265	20265
877	30	2	41	18:24:11	21.270	21270
877	815	3	44	18:30:24	26.858	26858
878	154	1	9	13:19:50	21.190	21190
878	155	1	13	13:26:55	24.079	24079
878	30	1	14	13:28:39	22.263	22263
878	807	1	17	13:33:38	22.099	22099
878	1	1	20	13:38:21	20.814	20814
878	4	1	20	13:38:33	24.439	24439
878	811	1	20	13:38:57	22.143	22143
878	20	1	21	13:40:02	20.904	20904
878	814	1	21	13:40:40	22.498	22498
878	813	1	21	13:40:43	22.342	22342
878	5	1	21	13:41:14	22.713	22713
878	10	1	21	13:41:15	23.092	23092
878	815	1	22	13:42:28	22.079	22079
878	808	1	23	13:44:41	22.762	22762
878	8	1	24	13:45:33	24.840	24840
878	37	1	24	13:47:04	24.798	24798
878	39	1	25	13:48:53	24.497	24497
878	13	1	26	13:49:03	21.520	21520
878	819	1	26	13:50:13	22.379	22379
878	817	1	30	13:56:20	22.651	22651
878	814	2	30	13:56:45	22.444	22444
878	3	1	34	14:03:17	21.346	21346
878	18	1	35	14:04:36	21.445	21445
878	30	2	39	14:12:20	21.297	21297
879	8	1	5	14:10:08	21.541	21541
879	30	1	5	14:10:23	25.980	25980
879	155	1	8	14:14:32	27.266	27266
879	30	2	8	14:15:29	22.486	22486
879	3	1	9	14:16:06	23.018	23018
879	817	1	9	14:16:07	22.838	22838
879	17	1	9	14:16:09	23.127	23127
879	1	1	10	14:17:17	24.410	24410
[truncated: 6,829 more rows]
