# Supplementary material for: Bayesian analysis of Formula One race results: disentangling driver skill and constructor advantage
Source: J Quant Anal Sports. 2023 Jul 25;19(4):273–93. doi: 10.1515/jqas-2022-0021 (PMC10660124; doi:10.1515/jqas-2022-0021)
Supplement: Supplementary file 1 — Supplementary Material Details [file j_jqas-2022-0021_suppl_001.zip › dat/f1db_csv/qualifying.csv]

qualifyId	raceId	driverId	constructorId	number	position	q1	q2	q3
1	18	1	1	22	1	1:26.572	1:25.187	1:26.714
2	18	9	2	4	2	1:26.103	1:25.315	1:26.869
3	18	5	1	23	3	1:25.664	1:25.452	1:27.079
4	18	13	6	2	4	1:25.994	1:25.691	1:27.178
5	18	2	2	3	5	1:25.960	1:25.518	1:27.236
6	18	15	7	11	6	1:26.427	1:26.101	1:28.527
7	18	3	3	7	7	1:26.295	1:26.059	1:28.687
8	18	14	9	9	8	1:26.381	1:26.063	1:29.041
9	18	10	7	12	9	1:26.919	1:26.164	1:29.593
10	18	20	5	15	10	1:26.702	1:25.842	\N
11	18	22	11	17	11	1:26.369	1:26.173	\N
12	18	4	4	5	12	1:26.907	1:26.188	\N
13	18	18	11	16	13	1:26.712	1:26.259	\N
14	18	6	3	8	14	1:26.891	1:26.413	\N
15	18	17	9	10	15	1:26.914	\N	\N
16	18	8	6	1	16	1:26.140	\N	\N
17	18	21	10	21	17	1:27.207	\N	\N
18	18	7	5	14	18	1:27.446	\N	\N
19	18	16	10	20	19	1:27.859	\N	\N
20	18	11	8	18	20	1:28.208	\N	\N
21	18	12	4	6	21	1:28.330	\N	\N
22	18	19	8	19	22	1:29.059	\N	\N
23	19	13	6	2	1	1:35.347	1:34.412	1:35.748
24	19	8	6	1	2	1:35.645	1:34.188	1:36.230
25	19	5	1	23	3	1:35.227	1:34.759	1:36.613
26	19	1	1	22	4	1:35.392	1:34.627	1:36.709
27	19	15	7	11	5	1:35.205	1:34.960	1:36.711
28	19	9	2	4	6	1:35.794	1:34.811	1:36.727
29	19	2	2	3	7	1:35.729	1:34.648	1:36.753
30	19	17	9	10	8	1:35.440	1:34.967	1:37.009
31	19	4	4	5	9	1:35.983	1:35.140	1:38.450
32	19	10	7	12	10	1:35.891	1:35.000	1:39.656
33	19	18	11	16	11	1:35.847	1:35.208	\N
34	19	14	9	9	12	1:36.058	1:35.408	\N
35	19	12	4	6	13	1:36.074	1:35.562	\N
36	19	22	11	17	14	1:36.198	1:35.622	\N
37	19	20	5	15	15	1:36.111	1:35.648	\N
38	19	3	3	7	16	1:35.843	1:35.670	\N
39	19	21	10	21	17	1:36.240	\N	\N
40	19	6	3	8	18	1:36.388	\N	\N
41	19	7	5	14	19	1:36.677	\N	\N
42	19	11	8	18	20	1:37.087	\N	\N
43	19	16	10	20	21	1:37.101	\N	\N
44	19	19	8	19	22	1:37.481	\N	\N
45	20	9	2	4	1	1:32.893	1:31.745	1:33.096
46	20	13	6	2	2	1:31.937	1:31.188	1:33.123
47	20	1	1	22	3	1:32.750	1:31.922	1:33.292
48	20	8	6	1	4	1:32.652	1:31.933	1:33.418
49	20	5	1	23	5	1:33.057	1:31.718	1:33.488
50	20	2	2	3	6	1:33.137	1:31.909	1:33.737
51	20	15	7	11	7	1:32.493	1:32.159	1:33.994
52	20	3	3	7	8	1:32.903	1:32.185	1:34.015
53	20	18	11	16	9	1:32.793	1:32.362	1:35.057
54	20	4	4	5	10	1:32.947	1:32.345	1:35.115
55	20	17	9	10	11	1:33.194	1:32.371	\N
56	20	22	11	17	12	1:32.944	1:32.508	\N
57	20	10	7	12	13	1:32.800	1:32.528	\N
58	20	12	4	6	14	1:32.975	1:32.790	\N
59	20	7	5	14	15	1:33.415	1:32.915	\N
60	20	6	3	8	16	1:33.386	1:32.943	\N
61	20	14	9	9	17	1:33.433	\N	\N
62	20	21	10	21	18	1:33.501	\N	\N
63	20	20	5	15	19	1:33.562	\N	\N
64	20	16	10	20	20	1:33.845	\N	\N
65	20	19	8	19	21	1:34.140	\N	\N
66	20	11	8	18	22	1:35.725	\N	\N
67	21	8	6	1	1	1:20.701	1:20.784	1:21.813
68	21	4	4	5	2	1:21.347	1:20.804	1:21.904
69	21	13	6	2	3	1:21.528	1:20.584	1:22.058
70	21	9	2	4	4	1:21.423	1:20.597	1:22.065
71	21	1	1	22	5	1:21.366	1:20.825	1:22.096
72	21	5	1	23	6	1:21.430	1:20.817	1:22.231
73	21	17	9	10	7	1:21.494	1:20.984	1:22.429
74	21	15	7	11	8	1:21.158	1:20.907	1:22.529
75	21	2	2	3	9	1:21.466	1:20.815	1:22.542
76	21	12	4	6	10	1:21.409	1:20.894	1:22.699
77	21	22	11	17	11	1:21.548	1:21.049	\N
78	21	6	3	8	12	1:21.690	1:21.117	\N
79	21	18	11	16	13	1:21.757	1:21.211	\N
80	21	10	7	12	14	1:21.427	1:21.230	\N
81	21	3	3	7	15	1:21.472	1:21.349	\N
82	21	7	5	14	16	1:21.540	1:21.724	\N
83	21	14	9	9	17	1:21.810	\N	\N
84	21	20	5	15	18	1:22.108	\N	\N
85	21	21	10	21	19	1:22.516	\N	\N
86	21	16	10	20	20	1:23.224	\N	\N
87	21	19	8	19	21	1:23.318	\N	\N
88	21	11	8	18	22	1:23.496	\N	\N
89	22	13	6	2	1	1:25.994	1:26.192	1:27.617
90	22	5	1	23	2	1:26.736	1:26.290	1:27.808
91	22	1	1	22	3	1:26.192	1:26.477	1:27.923
92	22	8	6	1	4	1:26.457	1:26.050	1:27.936
93	22	9	2	4	5	1:26.761	1:26.129	1:28.390
94	22	17	9	10	6	1:26.773	1:26.466	1:28.417
95	22	4	4	5	7	1:26.836	1:26.522	1:28.422
96	22	15	7	11	8	1:26.695	1:26.822	1:28.836
97	22	2	2	3	9	1:27.107	1:27.607	1:28.882
98	22	14	9	9	10	1:26.939	1:26.520	1:29.959
99	22	3	3	7	11	1:27.367	1:27.012	\N
100	22	22	11	17	12	1:27.355	1:27.219	\N
101	22	18	11	16	13	1:27.428	1:27.298	\N
102	22	20	5	15	14	1:27.442	1:27.412	\N
103	22	10	7	12	15	1:26.614	1:27.806	\N
104	22	6	3	8	16	1:27.547	\N	\N
105	22	12	4	6	17	1:27.568	\N	\N
106	22	7	5	14	18	1:27.621	\N	\N
107	22	21	10	21	19	1:27.807	\N	\N
108	22	16	10	20	20	1:28.325	\N	\N
109	23	13	6	2	1	1:15.190	1:15.110	1:15.787
110	23	8	6	1	2	1:15.717	1:15.404	1:15.815
111	23	1	1	22	3	1:15.582	1:15.322	1:15.839
112	23	5	1	23	4	1:15.295	1:15.389	1:16.165
113	23	9	2	4	5	1:15.977	1:15.483	1:16.171
114	23	3	3	7	6	1:15.935	1:15.287	1:16.548
115	23	4	4	5	7	1:16.646	1:15.827	1:16.852
116	23	15	7	11	8	1:16.306	1:15.598	1:17.203
117	23	17	9	10	9	1:16.074	1:15.745	1:17.343
118	23	14	9	9	10	1:16.086	1:15.839	\N
119	23	10	7	12	11	1:16.285	1:15.907	\N
120	23	18	11	16	12	1:16.259	1:16.101	\N
121	23	2	2	3	13	1:16.650	1:16.455	\N
122	23	6	3	8	14	1:16.756	1:16.479	\N
123	23	22	11	17	15	1:16.208	1:16.537	\N
124	23	7	5	14	16	1:16.806	\N	\N
125	23	12	4	6	17	1:16.933	\N	\N
126	23	20	5	15	18	1:16.955	\N	\N
127	23	16	10	20	19	1:17.225	\N	\N
128	23	21	10	21	20	1:17.823	\N	\N
129	24	1	1	22	1	1:16.909	1:17.034	1:17.886
130	24	9	2	4	2	1:17.471	1:17.679	1:18.498
131	24	8	6	1	3	1:17.301	1:17.364	1:18.735
132	24	4	4	5	4	1:17.415	1:17.488	1:18.746
133	24	3	3	7	5	1:17.991	1:17.891	1:18.844
134	24	13	6	2	6	1:17.231	1:17.353	1:19.048
135	24	5	1	23	7	1:17.287	1:17.684	1:19.089
136	24	2	2	3	8	1:18.082	1:17.781	1:19.633
137	24	22	11	17	9	1:18.256	1:18.020	1:20.848
138	24	17	9	10	10	1:17.582	1:17.523	\N
139	24	10	7	12	11	1:18.321	1:18.031	\N
140	24	6	3	8	12	1:17.638	1:18.062	\N
141	24	14	9	9	13	1:18.168	1:18.238	\N
142	24	15	7	11	14	1:18.039	1:18.327	\N
143	24	12	4	6	15	1:18.505	1:18.393	\N
144	24	7	5	14	16	1:18.916	\N	\N
145	24	16	10	20	17	1:19.108	\N	\N
146	24	21	10	21	18	1:19.165	\N	\N
147	24	18	11	16	19	1:23.565	\N	\N
148	24	20	5	15	20	\N	\N	\N
149	25	8	6	1	1	1:15.133	1:15.161	1:16.449
150	25	13	6	2	2	1:15.024	1:15.041	1:16.490
151	25	1	1	22	3	1:15.634	1:15.293	1:16.693
152	25	4	4	5	4	1:15.754	1:15.483	1:16.840
153	25	15	7	11	5	1:15.521	1:15.362	1:16.920
154	25	5	1	23	6	1:15.965	1:15.639	1:16.944
155	25	9	2	4	7	1:15.687	1:15.723	1:17.037
156	25	17	9	10	8	1:16.020	1:15.488	1:17.233
157	25	14	9	9	9	1:15.802	1:15.654	1:17.426
158	25	10	7	12	10	1:15.727	1:15.558	1:17.596
159	25	12	4	6	11	1:15.848	1:15.770	\N
160	25	2	2	3	12	1:16.006	1:15.786	\N
161	25	20	5	15	13	1:15.918	1:15.816	\N
162	25	7	5	14	14	1:16.072	1:16.045	\N
163	25	3	3	7	15	1:16.085	1:16.235	\N
164	25	6	3	8	16	1:16.243	\N	\N
165	25	18	11	16	17	1:16.306	\N	\N
166	25	22	11	17	18	1:16.330	\N	\N
167	25	21	10	21	19	1:16.971	\N	\N
168	25	16	10	20	20	1:17.053	\N	\N
169	26	5	1	23	1	1:19.957	1:19.597	1:21.049
170	26	17	9	10	2	1:20.982	1:19.710	1:21.554
171	26	8	6	1	3	1:20.370	1:19.971	1:21.706
172	26	1	1	22	4	1:20.288	1:19.537	1:21.835
173	26	2	2	3	5	1:21.022	1:19.802	1:21.873
174	26	4	4	5	6	1:20.998	1:19.992	1:22.029
175	26	12	4	6	7	1:20.818	1:20.115	1:22.491
176	26	20	5	15	8	1:20.318	1:20.109	1:23.251
177	26	13	6	2	9	1:20.676	1:20.086	1:23.305
178	26	9	2	4	10	1:20.444	1:19.788	\N
179	26	14	9	9	11	1:21.224	1:20.174	\N
180	26	10	7	12	12	1:20.893	1:20.274	\N
181	26	7	5	14	13	1:20.584	1:20.531	\N
182	26	15	7	11	14	1:21.145	1:20.601	\N
183	26	6	3	8	15	1:21.407	1:21.112	\N
184	26	22	11	17	16	1:21.512	\N	\N
185	26	18	11	16	17	1:21.631	\N	\N
186	26	3	3	7	18	1:21.668	\N	\N
187	26	16	10	20	19	1:21.786	\N	\N
188	26	21	10	21	20	1:21.885	\N	\N
189	27	1	1	22	1	1:15.218	1:14.603	1:15.666
190	27	13	6	2	2	1:14.921	1:14.747	1:15.859
191	27	5	1	23	3	1:15.476	1:14.855	1:16.143
192	27	15	7	11	4	1:15.560	1:15.122	1:16.191
193	27	4	4	5	5	1:15.917	1:14.943	1:16.385
194	27	8	6	1	6	1:15.201	1:14.949	1:16.389
195	27	9	2	4	7	1:15.985	1:15.109	1:16.521
196	27	17	9	10	8	1:15.900	1:15.481	1:17.014
197	27	20	5	15	9	1:15.532	1:15.420	1:17.244
198	27	14	9	9	10	1:15.975	1:15.338	1:17.503
199	27	10	7	12	11	1:15.560	1:15.508	\N
200	27	2	2	3	12	1:15.596	1:15.581	\N
201	27	3	3	7	13	1:15.863	1:15.633	\N
202	27	18	11	16	14	1:15.993	1:15.701	\N
203	27	7	5	14	15	1:15.927	1:15.858	\N
204	27	6	3	8	16	1:16.083	\N	\N
205	27	12	4	6	17	1:16.189	\N	\N
206	27	22	11	17	18	1:16.246	\N	\N
207	27	16	10	20	19	1:16.657	\N	\N
208	27	21	10	21	20	1:16.963	\N	\N
209	28	1	1	22	1	1:19.376	1:19.473	1:20.899
210	28	5	1	23	2	1:19.945	1:19.480	1:21.140
211	28	13	6	2	3	1:19.578	1:19.068	1:21.191
212	28	9	2	4	4	1:20.053	1:19.776	1:21.281
213	28	10	7	12	5	1:19.980	1:19.246	1:21.326
214	28	8	6	1	6	1:20.006	1:19.546	1:21.516
215	28	4	4	5	7	1:20.229	1:19.816	1:21.698
216	28	17	9	10	8	1:20.073	1:20.046	1:21.732
217	28	15	7	11	9	1:19.942	1:19.486	1:21.767
218	28	12	4	6	10	1:20.583	1:20.131	1:22.371
219	28	20	5	15	11	1:20.157	1:20.144	\N
220	28	18	11	16	12	1:20.888	1:20.332	\N
221	28	14	9	9	13	1:20.505	1:20.502	\N
222	28	7	5	14	14	1:20.640	1:20.963	\N
223	28	3	3	7	15	1:20.748	\N	\N
224	28	2	2	3	16	1:21.045	\N	\N
225	28	6	3	8	17	1:21.085	\N	\N
226	28	22	11	17	18	1:21.332	\N	\N
227	28	21	10	21	19	1:21.670	\N	\N
228	28	16	10	20	20	1:22.113	\N	\N
229	29	13	6	2	1	1:38.176	1:37.859	1:38.989
230	29	1	1	22	2	1:38.464	1:37.954	1:39.199
231	29	9	2	4	3	1:38.347	1:38.050	1:39.392
232	29	8	6	1	4	1:38.703	1:38.229	1:39.488
233	29	5	1	23	5	1:38.656	1:38.120	1:39.937
234	29	20	5	15	6	1:38.141	1:37.842	1:40.142
235	29	15	7	11	7	1:37.948	1:37.928	1:40.309
236	29	2	2	3	8	1:38.738	1:37.859	1:40.631
237	29	3	3	7	9	1:38.595	1:38.336	1:40.721
238	29	7	5	14	10	1:38.622	1:38.417	1:40.750
239	29	6	3	8	11	1:38.667	1:38.428	\N
240	29	4	4	5	12	1:38.268	1:38.435	\N
241	29	10	7	12	13	1:38.532	1:38.499	\N
242	29	17	9	10	14	1:38.559	1:38.515	\N
243	29	12	4	6	15	1:38.787	1:38.744	\N
244	29	18	11	16	16	1:38.880	\N	\N
245	29	14	9	9	17	1:39.235	\N	\N
246	29	21	10	21	18	1:39.268	\N	\N
247	29	22	11	17	19	1:39.811	\N	\N
248	29	16	10	20	20	1:39.943	\N	\N
249	30	1	1	22	1	1:46.887	1:46.088	1:47.338
250	30	13	6	2	2	1:46.873	1:46.391	1:47.678
251	30	5	1	23	3	1:46.812	1:46.037	1:47.815
252	30	8	6	1	4	1:46.960	1:46.298	1:47.992
253	30	2	2	3	5	1:47.419	1:46.311	1:48.315
254	30	4	4	5	6	1:47.154	1:46.491	1:48.504
255	30	17	9	10	7	1:47.270	1:46.814	1:48.736
256	30	9	2	4	8	1:47.093	1:46.494	1:48.763
257	30	7	5	14	9	1:46.777	1:46.544	1:48.951
258	30	20	5	15	10	1:47.152	1:46.804	1:50.319
259	30	15	7	11	11	1:47.400	1:46.949	\N
260	30	12	4	6	12	1:47.052	1:46.965	\N
261	30	10	7	12	13	1:47.359	1:46.995	\N
262	30	14	9	9	14	1:47.132	1:47.018	\N
263	30	3	3	7	15	1:47.503	1:47.429	\N
264	30	22	11	17	16	1:48.153	\N	\N
265	30	18	11	16	17	1:48.211	\N	\N
266	30	16	10	20	18	1:48.226	\N	\N
267	30	6	3	8	19	1:48.268	\N	\N
268	30	21	10	21	20	1:48.447	\N	\N
269	31	20	5	15	1	1:35.464	1:35.837	1:37.555
270	31	5	1	23	2	1:35.214	1:35.843	1:37.631
271	31	17	9	10	3	1:36.001	1:36.306	1:38.117
272	31	7	5	14	4	1:35.543	1:36.175	1:38.445
273	31	3	3	7	5	1:35.485	1:35.898	1:38.767
274	31	13	6	2	6	1:35.536	1:36.676	1:38.894
275	31	15	7	11	7	1:35.906	1:36.008	1:39.152
276	31	4	4	5	8	1:36.297	1:36.518	1:39.751
277	31	10	7	12	9	1:35.737	1:36.525	1:39.787
278	31	2	2	3	10	1:35.709	1:36.626	1:39.906
279	31	9	2	4	11	1:35.553	1:36.697	\N
280	31	21	10	21	12	1:36.280	1:36.698	\N
281	31	14	9	9	13	1:36.485	1:37.284	\N
282	31	8	6	1	14	1:35.965	1:37.522	\N
283	31	1	1	22	15	1:35.394	1:39.265	\N
284	31	22	11	17	16	1:36.510	\N	\N
285	31	12	4	6	17	1:36.630	\N	\N
286	31	6	3	8	18	1:36.653	\N	\N
287	31	18	11	16	19	1:37.006	\N	\N
288	31	16	10	20	20	1:37.417	\N	\N
289	32	13	6	2	1	1:44.519	1:44.014	1:44.801
290	32	1	1	22	2	1:44.501	1:44.932	1:45.465
291	32	8	6	1	3	1:44.282	1:44.232	1:45.617
292	32	9	2	4	4	1:44.740	1:44.519	1:45.779
293	32	5	1	23	5	1:44.311	1:44.207	1:45.873
294	32	2	2	3	6	1:45.548	1:44.520	1:45.964
295	32	20	5	15	7	1:45.042	1:44.261	1:46.244
296	32	10	7	12	8	1:45.184	1:44.441	1:46.328
297	32	3	3	7	9	1:45.103	1:44.429	1:46.611
298	32	6	3	8	10	1:45.127	1:44.826	1:47.547
299	32	15	7	11	11	1:45.642	1:45.038	\N
300	32	18	11	16	12	1:45.660	1:45.133	\N
301	32	17	9	10	13	1:45.493	1:45.212	\N
302	32	14	9	9	14	1:46.028	1:45.298	\N
303	32	4	4	5	15	1:44.971	\N	\N
304	32	12	4	6	16	1:46.037	\N	\N
305	32	7	5	14	17	1:46.389	\N	\N
306	32	22	11	17	18	1:46.583	\N	\N
307	32	16	10	20	19	1:47.940	\N	\N
308	32	21	10	21	20	\N	\N	\N
309	33	1	1	22	1	1:18.071	1:17.462	1:18.404
310	33	8	6	1	2	1:18.160	1:17.733	1:18.644
311	33	5	1	23	3	1:18.220	1:17.360	1:18.821
312	33	4	4	5	4	1:18.290	1:17.871	1:18.852
313	33	13	6	2	5	1:18.110	1:17.287	1:18.874
314	33	9	2	4	6	1:18.684	1:17.931	1:18.979
315	33	15	7	11	7	1:18.501	1:17.541	1:19.026
316	33	10	7	12	8	1:17.945	1:17.670	1:19.118
317	33	20	5	15	9	1:18.559	1:17.714	1:19.638
318	33	7	5	14	10	1:18.593	1:18.102	1:20.167
319	33	14	9	9	11	1:18.303	1:18.187	\N
320	33	12	4	6	12	1:18.300	1:18.274	\N
321	33	17	9	10	13	1:18.372	1:18.354	\N
322	33	6	3	8	14	1:18.640	1:18.594	\N
323	33	3	3	7	15	1:18.740	1:18.672	\N
324	33	2	2	3	16	1:18.835	\N	\N
325	33	22	11	17	17	1:18.882	\N	\N
326	33	18	11	16	18	1:19.100	\N	\N
327	33	16	10	20	19	1:19.163	\N	\N
328	33	21	10	21	20	1:19.910	\N	\N
329	34	1	1	22	1	1:35.566	1:34.947	1:36.303
330	34	8	6	1	2	1:35.983	1:35.355	1:36.645
331	34	13	6	2	3	1:35.971	1:35.135	1:36.889
332	34	4	4	5	4	1:35.769	1:35.461	1:36.927
333	34	5	1	23	5	1:35.623	1:35.216	1:36.930
334	34	17	9	10	6	1:36.238	1:35.686	1:37.083
335	34	2	2	3	7	1:36.224	1:35.403	1:37.201
336	34	20	5	15	8	1:35.752	1:35.386	1:37.685
337	34	15	7	11	9	1:36.104	1:35.715	1:37.934
338	34	7	5	14	10	1:36.239	1:35.478	1:38.885
339	34	12	4	6	11	1:36.029	1:35.722	\N
340	34	9	2	4	12	1:36.503	1:35.814	\N
341	34	10	7	12	13	1:36.210	1:35.937	\N
342	34	22	11	17	14	1:36.640	1:36.079	\N
343	34	3	3	7	15	1:36.434	1:36.210	\N
344	34	14	9	9	16	1:36.731	\N	\N
345	34	6	3	8	17	1:36.863	\N	\N
346	34	18	11	16	18	1:37.053	\N	\N
347	34	16	10	20	19	1:37.730	\N	\N
348	34	21	10	21	20	1:37.739	\N	\N
349	35	13	6	2	1	1:11.830	1:11.875	1:12.368
350	35	15	7	11	2	1:12.226	1:12.107	1:12.737
351	35	8	6	1	3	1:12.083	1:11.950	1:12.825
352	35	1	1	22	4	1:12.213	1:11.856	1:12.830
353	35	5	1	23	5	1:12.366	1:11.768	1:12.917
354	35	4	4	5	6	1:12.214	1:12.090	1:12.967
355	35	20	5	15	7	1:12.390	1:11.845	1:13.082
356	35	2	2	3	8	1:12.371	1:12.026	1:13.297
357	35	7	5	14	9	1:12.498	1:12.075	1:14.105
358	35	10	7	12	10	1:12.223	1:11.909	1:14.230
359	35	12	4	6	11	1:12.348	1:12.137	\N
360	35	17	9	10	12	1:12.409	1:12.289	\N
361	35	9	2	4	13	1:12.381	1:12.300	\N
362	35	14	9	9	14	1:12.690	1:12.717	\N
363	35	22	11	17	15	1:12.548	1:13.139	\N
364	35	6	3	8	16	1:12.800	\N	\N
365	35	18	11	16	17	1:12.810	\N	\N
366	35	3	3	7	18	1:13.002	\N	\N
367	35	21	10	21	19	1:13.426	\N	\N
368	35	16	10	20	20	1:13.508	\N	\N
369	36	8	6	6	1	1:26.644	1:25.644	1:26.072
370	36	4	1	1	2	1:26.697	1:25.326	1:26.493
371	36	2	2	9	3	1:26.895	1:25.358	1:26.556
372	36	1	1	2	4	1:26.674	1:25.577	1:26.755
373	36	9	2	10	5	1:26.696	1:25.882	1:27.347
374	36	21	4	3	6	1:27.270	1:25.944	1:27.634
375	36	17	9	15	7	1:26.978	1:26.623	1:27.934
376	36	15	7	12	8	1:27.014	1:26.688	1:28.404
377	36	23	7	11	9	1:27.328	1:26.739	1:28.692
378	36	11	8	22	10	1:27.365	1:26.758	1:28.871
379	36	19	8	23	11	1:26.986	1:26.909	\N
380	36	3	3	16	12	1:27.596	1:26.914	\N
381	36	5	4	4	13	1:27.529	1:26.964	\N
382	36	18	11	7	14	1:27.540	1:27.264	\N
383	36	25	3	17	15	1:27.479	1:27.393	\N
384	36	13	6	5	16	1:26.712	\N	\N
385	36	22	11	8	17	1:27.679	\N	\N
386	36	26	5	19	18	1:28.305	\N	\N
387	36	14	9	14	19	1:28.579	\N	\N
388	36	24	5	18	20	1:29.267	\N	\N
389	36	16	12	20	21	1:29.339	\N	\N
390	36	27	12	21	22	1:31.932	\N	\N
391	37	13	6	5	1	1:35.340	1:34.454	1:35.043
392	37	4	1	1	2	1:34.942	1:34.057	1:35.310
393	37	8	6	6	3	1:35.138	1:34.687	1:35.479
394	37	1	1	2	4	1:35.028	1:34.650	1:36.045
395	37	2	2	9	5	1:35.617	1:35.203	1:36.543
396	37	3	3	16	6	1:35.755	1:35.380	1:36.829
397	37	9	2	10	7	1:35.294	1:34.739	1:36.839
398	37	15	7	12	8	1:35.666	1:35.255	1:36.902
399	37	23	7	11	9	1:35.736	1:35.595	1:37.078
400	37	17	9	15	10	1:35.727	1:35.579	1:37.345
401	37	5	4	4	11	1:36.092	1:35.630	\N
402	37	21	4	3	12	1:35.879	1:35.706	\N
403	37	14	9	14	13	1:35.730	1:35.766	\N
404	37	11	8	22	14	1:36.430	1:35.945	\N
405	37	18	11	7	15	1:35.913	1:36.088	\N
406	37	24	5	18	16	1:36.140	1:36.145	\N
407	37	26	5	19	17	1:36.578	\N	\N
408	37	19	8	23	18	1:36.816	\N	\N
409	37	22	11	8	19	1:36.827	\N	\N
410	37	25	3	17	20	1:37.326	\N	\N
411	37	27	12	21	21	1:38.279	\N	\N
412	37	16	12	20	22	1:38.415	\N	\N
413	38	13	6	5	1	1:32.443	1:31.359	1:32.652
414	38	1	1	2	2	1:32.580	1:31.752	1:32.935
415	38	8	6	6	3	1:33.161	1:31.812	1:33.131
416	38	4	1	1	4	1:33.049	1:32.214	1:33.192
417	38	2	2	9	5	1:33.164	1:32.154	1:33.404
418	38	9	2	10	6	1:33.348	1:32.292	1:33.710
419	38	21	4	3	7	1:33.556	1:32.889	1:34.056
420	38	17	9	15	8	1:33.496	1:32.808	1:34.106
421	38	15	7	12	9	1:33.218	1:32.429	1:34.154
422	38	3	3	16	10	1:33.349	1:32.815	1:34.399
423	38	25	3	17	11	1:33.759	1:32.915	\N
424	38	5	4	4	12	1:33.467	1:32.935	\N
425	38	19	8	23	13	1:33.299	1:33.082	\N
426	38	23	7	11	14	1:33.923	1:33.294	\N
427	38	22	11	8	15	1:33.776	1:33.624	\N
428	38	18	11	7	16	1:33.967	1:33.731	\N
429	38	11	8	22	17	1:33.984	\N	\N
430	38	24	5	18	18	1:34.024	\N	\N
431	38	26	5	19	19	1:34.333	\N	\N
432	38	16	12	20	20	1:35.280	\N	\N
433	38	14	9	14	21	1:35.341	\N	\N
434	38	27	12	12	22	1:35.533	\N	\N
435	39	13	6	5	1	1:21.375	1:20.597	1:21.421
436	39	4	1	1	2	1:21.609	1:20.797	1:21.451
437	39	8	6	6	3	1:21.802	1:20.741	1:21.723
438	39	1	1	2	4	1:21.120	1:20.713	1:21.785
439	39	9	2	10	5	1:21.941	1:21.381	1:22.253
440	39	15	7	12	6	1:22.501	1:21.554	1:22.324
441	39	2	2	9	7	1:21.625	1:21.113	1:22.389
442	39	5	4	4	8	1:21.790	1:21.623	1:22.568
443	39	14	9	14	9	1:22.491	1:21.488	1:22.749
444	39	21	4	3	10	1:22.064	1:21.677	1:22.881
445	39	3	3	16	11	1:21.943	1:21.968	\N
446	39	22	11	8	12	1:22.502	1:22.097	\N
447	39	11	8	22	13	1:22.090	1:22.115	\N
448	39	18	11	7	14	1:22.503	1:22.120	\N
449	39	19	8	23	15	1:22.295	\N	\N
450	39	24	5	18	16	1:22.508	\N	\N
451	39	23	7	11	17	1:22.666	\N	\N
452	39	25	3	17	18	1:22.769	\N	\N
453	39	17	9	15	19	1:23.398	\N	\N
454	39	16	12	20	20	1:23.811	\N	\N
455	39	27	12	21	21	1:23.990	\N	\N
456	39	26	5	19	22	\N	\N	\N
457	40	4	1	1	1	1:16.059	1:15.431	1:15.726
458	40	1	1	2	2	1:15.685	1:15.479	1:15.905
459	40	13	6	5	3	1:16.786	1:16.034	1:15.967
460	40	21	4	3	4	1:17.596	1:16.054	1:16.285
461	40	3	3	16	5	1:16.870	1:16.100	1:16.439
462	40	17	9	15	6	1:17.816	1:16.420	1:16.784
463	40	2	2	9	7	1:17.385	1:15.733	1:16.832
464	40	9	2	10	8	1:17.584	1:15.576	1:16.955
465	40	22	11	8	9	1:17.244	1:16.454	1:17.498
466	40	18	11	7	10	1:17.297	1:16.457	1:17.939
467	40	25	3	17	11	1:17.874	1:16.662	\N
468	40	24	5	18	12	1:16.720	1:16.703	\N
469	40	14	9	14	13	1:17.204	1:16.319	\N
470	40	15	7	12	14	1:17.686	1:16.988	\N
471	40	5	4	4	15	1:17.836	1:17.125	\N
472	40	8	6	6	16	1:16.251	\N	\N
473	40	19	8	23	17	1:18.250	\N	\N
474	40	26	5	19	18	1:18.390	\N	\N
475	40	16	12	20	19	1:18.418	\N	\N
476	40	23	7	11	20	1:18.539	\N	\N
477	40	11	8	22	21	1:18.554	\N	\N
478	40	27	12	21	22	\N	\N	\N
479	41	1	1	2	1	1:16.576	1:15.486	1:15.707
480	41	4	1	1	2	1:16.562	1:15.522	1:16.163
481	41	2	2	9	3	1:17.006	1:15.960	1:16.266
482	41	8	6	6	4	1:16.468	1:16.592	1:16.411
483	41	13	6	5	5	1:16.756	1:16.138	1:16.570
484	41	17	9	15	6	1:17.315	1:16.257	1:16.913
485	41	3	3	16	7	1:17.016	1:16.190	1:16.919
486	41	9	2	10	8	1:17.267	1:16.368	1:16.993
487	41	21	4	3	9	1:16.805	1:16.288	1:17.229
488	41	15	7	12	10	1:17.324	1:16.600	1:17.747
489	41	11	8	22	11	1:17.490	1:16.743	\N
490	41	24	5	18	12	1:17.541	1:16.760	\N
491	41	22	11	8	13	1:17.011	1:17.116	\N
492	41	14	9	14	14	1:17.436	1:17.304	\N
493	41	18	11	7	15	1:17.522	1:17.541	\N
494	41	26	5	19	16	1:17.433	1:17.571	\N
495	41	19	8	23	17	1:17.542	\N	\N
496	41	23	7	11	18	1:17.634	\N	\N
497	41	25	3	17	19	1:18.089	\N	\N
498	41	16	12	20	20	1:18.536	\N	\N
499	41	27	12	21	21	1:19.196	\N	\N
500	41	5	4	4	22	1:17.806	\N	\N
501	42	1	1	2	1	1:12.563	1:12.065	1:12.331
502	42	4	1	1	2	1:12.416	1:11.926	1:12.500
503	42	13	6	5	3	1:12.731	1:12.180	1:12.703
504	42	8	6	6	4	1:12.732	1:12.111	1:12.839
505	42	2	2	9	5	1:12.543	1:12.188	1:12.847
506	42	5	4	4	6	1:12.998	1:12.599	1:13.308
507	42	20	2	10	7	1:12.711	1:12.644	1:13.513
508	42	15	7	12	8	1:13.186	1:12.828	1:13.789
509	42	17	9	15	9	1:13.425	1:12.788	1:13.871
510	42	21	4	3	10	1:13.168	1:12.603	1:13.953
511	42	14	9	14	11	1:13.424	1:12.873	\N
512	42	23	7	11	12	1:12.851	1:12.920	\N
513	42	18	11	7	13	1:13.306	1:12.998	\N
514	42	3	3	16	14	1:13.128	1:13.060	\N
515	42	22	11	8	15	1:13.203	1:13.201	\N
516	42	19	8	23	16	1:13.164	1:13.259	\N
517	42	25	3	17	17	1:13.441	\N	\N
518	42	11	8	22	18	1:13.477	\N	\N
519	42	24	5	18	19	1:13.484	\N	\N
520	42	26	5	19	20	1:13.712	\N	\N
521	42	16	12	20	21	1:14.122	\N	\N
522	42	27	12	21	22	1:14.597	\N	\N
523	43	13	6	5	1	1:15.303	1:14.822	1:15.034
524	43	1	1	2	2	1:14.805	1:14.795	1:15.104
525	43	8	6	6	3	1:14.872	1:14.828	1:15.257
526	43	9	2	10	4	1:15.778	1:15.066	1:15.493
527	43	21	4	3	5	1:16.047	1:15.227	1:15.674
528	43	5	4	4	6	1:15.524	1:15.272	1:15.826
529	43	2	2	9	7	1:15.783	1:15.149	1:15.900
530	43	15	7	12	8	1:16.118	1:15.379	1:15.935
531	43	3	3	16	9	1:16.092	1:15.331	1:16.328
532	43	4	1	1	10	1:15.322	1:15.084	\N
533	43	23	7	11	11	1:15.760	1:15.534	\N
534	43	18	11	7	12	1:16.113	1:15.584	\N
535	43	22	11	8	13	1:16.140	1:15.761	\N
536	43	17	9	15	14	1:15.746	1:15.806	\N
537	43	26	5	19	15	1:15.980	1:16.049	\N
538	43	14	9	14	16	1:15.915	\N	\N
539	43	24	5	18	17	1:16.142	\N	\N
540	43	25	3	17	18	1:16.241	\N	\N
541	43	19	8	23	19	1:16.366	\N	\N
542	43	27	12	21	20	1:17.826	\N	\N
543	43	16	12	20	21	1:17.915	\N	\N
544	43	11	8	22	22	1:16.244	\N	\N
545	44	1	1	2	1	1:19.885	1:19.400	1:19.997
546	44	8	6	6	2	1:19.753	1:19.252	1:20.099
547	44	4	1	1	3	1:19.330	1:19.152	1:20.147
548	44	13	6	5	4	1:19.790	1:19.421	1:20.265
549	44	9	2	10	5	1:20.294	1:20.054	1:20.401
550	44	23	7	11	6	1:20.513	1:19.860	1:20.516
551	44	5	4	4	7	1:20.570	1:20.077	1:20.721
552	44	21	4	3	8	1:20.842	1:20.042	1:20.775
553	44	2	2	9	9	1:20.534	1:20.178	1:20.894
554	44	15	7	12	10	1:21.150	1:20.133	1:21.240
555	44	17	9	15	11	1:20.583	1:20.235	\N
556	44	14	9	14	12	1:21.154	1:20.329	\N
557	44	25	3	17	13	1:20.830	1:20.350	\N
558	44	22	11	8	14	1:21.169	1:20.364	\N
559	44	26	5	19	15	1:20.834	1:20.515	\N
560	44	24	5	18	16	1:21.160	1:20.823	\N
561	44	3	3	16	17	1:21.219	\N	\N
562	44	18	11	7	18	1:21.335	\N	\N
563	44	19	8	23	19	1:21.448	\N	\N
564	44	16	12	20	20	1:22.019	\N	\N
565	44	11	8	22	21	1:22.045	\N	\N
566	44	27	12	21	22	1:22.586	\N	\N
567	45	8	6	6	1	1:31.522	1:31.237	1:31.450
568	45	4	1	1	2	1:31.074	1:30.983	1:31.741
569	45	13	6	5	3	1:31.447	1:30.912	1:31.778
570	45	2	2	9	4	1:31.889	1:31.652	1:31.840
571	45	9	2	10	5	1:31.961	1:31.444	1:32.123
572	45	17	9	15	6	1:32.629	1:31.661	1:32.476
573	45	5	4	4	7	1:32.594	1:31.783	1:32.478
574	45	15	7	12	8	1:32.381	1:31.859	1:32.501
575	45	23	7	11	9	1:32.446	1:31.843	1:32.570
576	45	1	1	2	10	1:31.587	1:31.185	1:33.833
577	45	3	3	16	11	1:32.117	1:31.978	\N
578	45	25	3	17	12	1:32.173	1:31.996	\N
579	45	21	4	3	13	1:32.378	1:32.010	\N
580	45	22	11	8	14	1:32.674	1:32.221	\N
581	45	19	8	23	15	1:32.793	1:32.451	\N
582	45	11	8	22	16	1:32.678	1:32.838	\N
583	45	18	11	7	17	1:32.983	\N	\N
584	45	26	5	19	18	1:33.038	\N	\N
585	45	24	5	18	19	1:33.148	\N	\N
586	45	14	9	14	20	1:33.151	\N	\N
587	45	16	12	20	21	1:34.500	\N	\N
588	45	28	12	21	22	1:35.940	\N	\N
589	46	4	1	1	1	1:20.425	1:19.661	1:19.674
590	46	1	1	2	2	1:19.570	1:19.301	1:19.781
591	46	2	2	9	3	1:20.751	1:20.322	1:20.259
592	46	8	6	6	4	1:20.435	1:20.107	1:20.410
593	46	3	3	16	5	1:20.547	1:20.188	1:20.632
594	46	23	7	11	6	1:20.449	1:20.455	1:20.714
595	46	9	2	10	7	1:20.366	1:20.703	1:20.876
596	46	21	4	3	8	1:21.645	1:20.590	1:21.079
597	46	15	7	12	9	1:20.481	1:19.951	1:21.206
598	46	17	9	15	10	1:20.794	1:20.439	1:21.256
599	46	14	9	14	11	1:21.291	1:20.718	\N
600	46	5	4	4	12	1:20.285	1:20.779	\N
601	46	25	3	17	13	1:21.243	1:20.865	\N
602	46	13	6	5	14	1:20.408	1:21.021	\N
603	46	19	8	23	15	1:21.018	1:21.127	\N
604	46	24	5	18	16	1:21.730	1:21.993	\N
605	46	18	11	7	17	1:21.737	\N	\N
606	46	22	11	8	18	1:21.877	\N	\N
607	46	11	8	22	19	1:22.143	\N	\N
608	46	20	5	19	20	1:22.177	\N	\N
609	46	16	12	20	21	1:22.737	\N	\N
610	46	29	12	21	22	1:23.774	\N	\N
611	47	13	6	5	1	1:27.488	1:27.039	1:27.329
612	47	1	1	2	2	1:27.513	1:26.936	1:27.373
613	47	8	6	6	3	1:27.294	1:26.902	1:27.546
614	47	4	1	1	4	1:27.328	1:26.841	1:27.574
615	47	9	2	10	5	1:27.997	1:27.253	1:27.722
616	47	2	2	9	6	1:28.099	1:27.253	1:28.037
617	47	5	4	4	7	1:28.127	1:27.039	1:28.491
618	47	3	3	16	8	1:28.275	1:27.750	1:28.501
619	47	15	7	12	9	1:28.318	1:27.801	1:28.740
620	47	21	4	3	10	1:28.313	1:27.880	1:29.322
621	47	19	8	23	11	1:28.304	1:28.002	\N
622	47	17	9	15	12	1:28.500	1:28.013	\N
623	47	14	9	14	13	1:28.395	1:28.100	\N
624	47	25	3	17	14	1:28.360	1:28.390	\N
625	47	24	5	18	15	1:28.798	\N	\N
626	47	23	7	11	16	1:28.809	\N	\N
627	47	11	8	22	17	1:28.953	\N	\N
628	47	20	5	19	18	1:29.408	\N	\N
629	47	16	12	20	19	1:29.861	\N	\N
630	47	29	12	21	20	1:31.479	\N	\N
631	47	18	11	7	21	1:28.373	1:28.220	\N
632	47	22	11	8	22	1:28.792	1:28.188	\N
633	48	4	1	1	1	1:21.718	1:21.356	1:21.997
634	48	1	1	2	2	1:21.956	1:21.746	1:22.034
635	48	13	6	5	3	1:22.309	1:21.993	1:22.549
636	48	2	2	9	4	1:23.107	1:22.466	1:23.174
637	48	8	6	6	5	1:22.673	1:22.369	1:23.183
638	48	9	2	10	6	1:23.088	1:22.400	1:23.446
639	48	5	4	4	7	1:23.505	1:23.134	1:24.102
640	48	3	3	16	8	1:23.333	1:22.748	1:24.382
641	48	15	7	12	9	1:23.724	1:23.107	1:24.555
642	48	18	11	7	10	1:23.639	1:23.021	1:25.165
643	48	17	9	15	11	1:23.575	1:23.166	\N
644	48	22	11	8	12	1:23.474	1:23.176	\N
645	48	25	3	17	13	1:23.739	1:23.209	\N
646	48	19	8	23	14	1:23.646	1:23.274	\N
647	48	21	4	3	15	1:23.559	1:23.325	\N
648	48	20	5	19	16	1:23.578	1:23.351	\N
649	48	11	8	22	17	1:23.749	\N	\N
650	48	23	7	11	18	1:23.787	\N	\N
651	48	24	5	18	19	1:23.886	\N	\N
652	48	14	9	14	20	1:24.019	\N	\N
653	48	16	12	20	21	1:24.699	\N	\N
654	48	29	12	21	22	1:25.084	\N	\N
655	49	8	6	6	1	1:46.242	1:45.070	1:45.994
656	49	13	6	5	2	1:46.060	1:45.173	1:46.011
657	49	4	1	1	3	1:46.058	1:45.442	1:46.091
658	49	1	1	2	4	1:46.437	1:45.132	1:46.406
659	49	3	3	16	5	1:46.950	1:46.469	1:47.334
660	49	2	2	9	6	1:46.923	1:45.994	1:47.409
661	49	17	9	15	7	1:47.084	1:46.426	1:47.524
662	49	15	7	12	8	1:47.143	1:46.480	1:47.798
663	49	5	4	4	9	1:46.971	1:46.240	1:48.505
664	49	23	7	11	10	1:47.300	1:46.618	\N
665	49	14	9	14	11	1:47.340	1:46.800	\N
666	49	18	11	7	12	1:47.474	1:46.955	\N
667	49	24	5	18	13	1:47.576	1:47.115	\N
668	49	9	2	10	14	1:46.707	1:45.885	1:46.996
669	49	25	3	17	15	1:47.522	1:47.394	\N
670	49	20	5	19	16	1:47.581	\N	\N
671	49	22	11	8	17	1:47.954	\N	\N
672	49	11	8	22	18	1:47.980	\N	\N
673	49	16	12	20	19	1:48.044	\N	\N
674	49	19	8	23	20	1:48.199	\N	\N
675	49	29	12	21	21	1:49.557	\N	\N
676	49	21	4	3	22	1:47.143	1:46.603	\N
677	50	1	1	2	1	1:25.489	1:24.753	1:25.368
678	50	4	1	1	2	1:25.379	1:24.806	1:25.438
679	50	8	6	6	3	1:25.390	1:24.988	1:25.516
680	50	13	6	5	4	1:25.359	1:25.049	1:25.765
681	50	2	2	9	5	1:25.971	1:25.248	1:26.505
682	50	18	11	7	6	1:26.614	1:25.454	1:26.913
683	50	17	9	15	7	1:25.970	1:25.535	1:26.914
684	50	20	5	19	8	1:26.025	1:25.909	1:26.973
685	50	9	2	10	9	1:26.300	1:25.530	1:27.225
686	50	21	4	3	10	1:26.909	1:26.033	\N
687	50	5	4	4	11	1:27.223	1:26.232	\N
688	50	14	9	14	12	1:26.904	1:26.247	\N
689	50	15	7	12	13	1:26.711	1:26.253	\N
690	50	24	5	18	14	1:27.234	1:26.948	\N
691	50	23	7	11	15	1:27.191	\N	\N
692	50	3	3	16	16	1:26.579	1:25.816	1:26.728
693	50	22	11	8	17	1:27.323	\N	\N
694	50	25	3	17	18	1:27.454	\N	\N
695	50	19	8	23	19	1:27.564	\N	\N
696	50	16	12	20	20	1:28.628	\N	\N
697	50	11	8	22	21	1:28.762	\N	\N
698	50	29	12	21	22	1:29.668	\N	\N
699	51	1	1	2	1	1:35.798	1:35.898	1:35.908
700	51	8	6	6	2	1:35.692	1:35.381	1:36.044
701	51	13	6	5	3	1:35.792	1:35.796	1:36.221
702	51	4	1	1	4	1:35.809	1:35.845	1:36.576
703	51	14	9	14	5	1:36.930	1:36.252	1:37.619
704	51	23	7	11	6	1:37.135	1:36.709	1:38.013
705	51	17	9	15	7	1:37.199	1:36.602	1:38.153
706	51	2	2	9	8	1:36.737	1:36.217	1:38.455
707	51	9	2	10	9	1:36.309	1:36.116	1:38.472
708	51	18	11	7	10	1:37.092	1:36.771	1:39.285
709	51	24	5	18	11	1:37.047	1:36.862	\N
710	51	15	7	12	12	1:37.209	1:36.959	\N
711	51	5	4	4	13	1:37.225	1:36.991	\N
712	51	19	8	23	14	1:37.203	1:37.247	\N
713	51	3	3	16	15	1:37.144	1:37.483	\N
714	51	22	11	8	16	1:37.251	\N	\N
715	51	20	5	19	17	1:37.006	1:36.891	\N
716	51	21	4	3	18	1:37.290	\N	\N
717	51	25	3	17	19	1:37.456	\N	\N
718	51	11	8	22	20	1:38.218	\N	\N
719	51	16	12	20	21	1:38.668	\N	\N
720	51	29	12	21	22	1:39.336	\N	\N
721	52	13	6	5	1	1:12.303	1:12.374	1:11.931
722	52	1	1	2	2	1:13.033	1:12.296	1:12.082
723	52	8	6	6	3	1:13.016	1:12.161	1:12.322
724	52	4	1	1	4	1:12.895	1:12.637	1:12.356
725	52	17	9	15	5	1:13.081	1:12.683	1:12.928
726	52	2	2	9	6	1:13.472	1:12.888	1:13.081
727	52	9	2	10	7	1:13.085	1:12.641	1:13.129
728	52	15	7	12	8	1:13.470	1:12.832	1:13.195
729	52	14	9	14	9	1:13.264	1:12.846	1:13.272
730	52	3	3	16	10	1:13.707	1:12.752	1:13.477
731	52	22	11	8	11	1:13.661	1:12.932	\N
732	52	21	4	3	12	1:13.482	1:12.968	\N
733	52	20	5	19	13	1:13.853	1:13.058	\N
734	52	24	5	18	14	1:13.607	1:13.251	\N
735	52	23	7	11	15	1:13.767	1:13.315	\N
736	52	18	11	7	16	1:14.054	1:13.469	\N
737	52	5	4	4	17	1:14.078	\N	\N
738	52	11	8	22	18	1:14.098	\N	\N
739	52	6	3	17	19	1:14.417	\N	\N
740	52	19	8	23	20	1:14.596	\N	\N
741	52	16	12	20	21	1:15.217	\N	\N
742	52	29	12	21	22	1:15.487	\N	\N
743	53	30	6	5	1	1:33.310	1:32.025	1:31.431
744	53	13	6	6	2	1:33.579	1:32.014	1:31.478
745	53	18	11	12	3	1:32.603	1:32.025	1:31.549
746	53	4	4	1	4	1:32.433	1:31.215	1:31.702
747	53	31	1	4	5	1:33.233	1:31.487	1:32.164
748	53	22	11	11	6	1:33.922	1:32.322	1:32.579
749	53	17	3	9	7	1:33.454	1:32.309	1:33.006
750	53	32	9	15	8	1:34.308	1:32.106	1:33.112
751	53	21	4	2	9	1:32.934	1:31.831	1:33.496
752	53	2	2	16	10	1:33.374	1:31.958	1:33.926
753	53	35	2	17	11	1:33.882	1:32.456	\N
754	53	3	3	10	12	1:32.945	1:32.620	\N
755	53	14	9	14	13	1:33.678	1:32.850	\N
756	53	15	7	8	14	1:33.987	1:33.066	\N
757	53	24	5	20	15	1:34.439	1:33.416	\N
758	53	26	5	21	16	1:33.995	1:34.606	\N
759	53	23	7	7	17	1:34.702	\N	\N
760	53	27	13	19	18	1:35.724	\N	\N
761	53	33	13	18	19	1:35.900	\N	\N
762	53	11	8	22	20	1:37.411	\N	\N
763	53	34	8	23	21	1:40.270	\N	\N
764	53	8	1	3	22	\N	\N	\N
765	54	21	4	2	1	1:35.488	1:33.623	1:33.840
766	54	18	11	12	2	1:35.023	1:33.527	1:33.986
767	54	3	3	10	3	1:35.105	1:34.563	1:34.626
768	54	30	6	5	4	1:35.810	1:34.574	1:34.668
769	54	17	3	9	5	1:35.252	1:34.279	1:34.672
770	54	31	1	4	6	1:34.536	1:34.568	1:34.916
771	54	8	1	3	7	1:34.667	1:34.351	1:34.983
772	54	4	4	1	8	1:35.514	1:33.997	1:35.747
773	54	32	9	15	9	1:35.171	1:34.537	1:38.715
774	54	23	7	7	10	1:35.214	1:34.586	\N
775	54	14	9	14	11	1:34.839	1:34.614	\N
776	54	22	11	11	12	1:35.526	1:34.683	\N
777	54	15	7	8	13	1:35.517	1:34.702	\N
778	54	35	2	17	14	1:35.391	1:34.752	\N
779	54	2	2	16	15	1:35.588	1:34.783	\N
780	54	13	6	6	16	1:35.091	\N	\N
781	54	26	5	21	17	1:36.297	\N	\N
782	54	24	5	20	18	1:36.581	\N	\N
783	54	27	13	19	19	1:37.426	\N	\N
784	54	33	13	18	20	1:37.819	\N	\N
785	54	11	8	22	21	1:39.011	\N	\N
786	54	34	8	23	22	1:40.720	\N	\N
787	55	18	11	12	1	1:28.081	1:26.337	1:25.229
788	55	21	4	2	2	1:27.765	1:26.196	1:25.635
789	55	4	4	1	3	1:28.569	1:25.729	1:25.778
790	55	8	1	3	4	1:27.193	1:26.161	1:25.822
791	55	31	1	4	5	1:27.079	1:25.902	1:25.976
792	55	23	7	7	6	1:28.007	1:26.596	1:26.612
793	55	17	3	9	7	1:27.669	1:26.075	1:26.937
794	55	2	2	16	8	1:27.796	1:26.014	1:27.579
795	55	35	2	17	9	1:28.460	1:26.714	1:29.239
796	55	15	7	8	10	1:27.748	1:26.327	\N
797	55	30	6	5	11	1:28.228	1:26.718	\N
798	55	14	9	14	12	1:28.408	1:27.023	\N
799	55	24	5	20	13	1:28.999	1:27.219	\N
800	55	32	9	15	14	1:28.757	1:27.591	\N
801	55	3	3	10	15	1:28.351	1:29.422	\N
802	55	13	6	6	16	1:28.868	\N	\N
803	55	22	11	11	17	1:29.943	\N	\N
804	55	27	13	19	18	1:30.226	\N	\N
805	55	26	5	21	19	1:30.426	\N	\N
806	55	33	13	18	20	1:30.709	\N	\N
807	55	11	8	22	21	1:32.279	\N	\N
808	55	34	8	23	22	1:36.164	\N	\N
809	56	30	6	5	1	1:24.598	1:22.579	1:22.795
810	56	18	11	12	2	1:24.480	1:23.749	1:22.988
811	56	22	11	11	3	1:24.727	1:23.760	1:23.242
812	56	13	6	6	4	1:24.884	1:23.595	1:23.702
813	56	4	4	1	5	1:23.536	1:23.743	1:23.709
814	56	23	7	7	6	1:24.370	1:23.565	1:23.772
815	56	31	1	4	7	1:24.960	1:23.760	1:24.021
816	56	8	1	3	8	1:24.259	1:23.190	1:24.158
817	56	15	7	8	9	1:24.446	1:23.727	1:24.172
818	56	17	3	9	10	1:24.992	1:23.718	1:24.795
819	56	21	4	2	11	1:24.434	1:23.771	\N
820	56	35	2	17	12	1:25.081	1:23.887	\N
821	56	3	3	10	13	1:24.495	1:23.966	\N
822	56	14	9	14	14	1:24.849	1:24.101	\N
823	56	2	2	16	15	1:25.410	1:24.129	\N
824	56	24	5	20	16	1:24.879	1:24.520	\N
825	56	32	9	15	17	1:25.410	\N	\N
826	56	26	5	21	18	1:25.437	\N	\N
827	56	33	13	18	19	1:26.820	\N	\N
828	56	27	13	19	20	1:27.088	\N	\N
829	56	11	8	22	21	1:27.609	\N	\N
830	56	34	8	23	22	1:29.282	\N	\N
831	57	4	4	1	1	1:31.138	1:30.336	1:29.816
832	57	30	6	5	2	1:31.235	1:30.013	1:30.028
833	57	13	6	6	3	1:31.921	1:30.732	1:30.407
834	57	22	11	11	4	1:31.671	1:30.469	1:30.754
835	57	8	1	3	5	1:31.263	1:30.203	1:30.933
836	57	18	11	12	6	1:31.420	1:30.755	1:30.940
837	57	15	7	8	7	1:31.809	1:30.733	1:31.419
838	57	35	2	17	8	1:31.545	1:30.865	1:31.542
839	57	31	1	4	9	1:31.774	1:30.671	1:31.880
840	57	17	3	9	10	1:31.712	1:30.892	1:33.405
841	57	23	7	7	11	1:31.470	1:30.944	\N
842	57	3	3	10	12	1:32.053	1:31.194	\N
843	57	21	4	2	13	1:31.574	1:31.197	\N
844	57	14	9	14	14	1:31.742	1:31.227	\N
845	57	2	2	16	15	1:31.457	1:31.422	\N
846	57	24	5	20	16	1:32.651	1:31.728	\N
847	57	32	9	15	17	1:32.901	\N	\N
848	57	27	13	19	18	1:32.936	\N	\N
849	57	26	5	21	19	1:32.992	\N	\N
850	57	33	13	18	20	1:33.658	\N	\N
851	57	11	8	22	21	1:35.239	\N	\N
852	57	36	8	23	22	1:46.505	\N	\N
853	58	4	4	1	1	1:15.816	1:15.124	1:14.648
854	58	21	4	2	2	1:16.046	1:14.766	1:14.709
855	58	30	6	5	3	1:16.049	1:14.637	1:14.970
856	58	13	6	6	4	1:16.359	1:15.245	1:15.442
857	58	22	11	11	5	1:16.266	1:15.258	1:15.885
858	58	23	7	7	6	1:16.234	1:15.164	1:15.885
859	58	15	7	8	7	1:16.174	1:15.068	1:15.976
860	58	18	11	12	8	1:16.054	1:15.150	1:16.008
861	58	8	1	3	9	1:16.613	1:15.422	1:16.015
862	58	2	2	16	10	1:16.322	1:15.468	1:17.144
863	58	17	3	9	11	1:16.685	1:15.502	\N
864	58	31	1	4	12	1:16.195	1:15.801	\N
865	58	3	3	10	13	1:17.213	1:15.804	\N
866	58	35	2	17	14	1:16.066	1:15.847	\N
867	58	32	9	15	15	1:16.627	1:15.928	\N
868	58	24	5	20	16	1:17.105	1:16.661	\N
869	58	26	5	21	17	1:17.361	\N	\N
870	58	33	13	18	18	1:17.702	\N	\N
871	58	27	13	19	19	1:18.024	\N	\N
872	58	11	8	22	20	1:18.920	\N	\N
873	58	36	8	23	21	1:20.763	\N	\N
874	58	14	9	14	22	\N	\N	\N
875	59	4	4	1	1	1:14.232	1:13.622	1:13.962
876	59	17	3	9	2	1:14.305	1:13.728	1:14.082
877	59	8	1	3	3	1:13.887	1:13.532	1:14.140
878	59	31	1	4	4	1:14.483	1:14.295	1:14.664
879	59	22	11	11	5	1:14.766	1:14.312	1:15.804
880	59	15	7	8	6	1:14.883	1:14.211	1:15.857
881	59	14	9	14	7	1:15.090	1:13.687	1:16.426
882	59	3	3	10	8	1:14.888	1:13.909	1:16.636
883	59	21	4	2	9	1:14.614	1:13.647	1:17.260
884	59	23	7	7	10	1:14.412	1:14.398	\N
885	59	32	9	15	11	1:14.489	1:14.747	\N
886	59	24	5	20	12	1:15.314	1:14.969	\N
887	59	18	11	12	13	1:15.085	1:14.982	\N
888	59	35	2	17	14	1:15.316	1:15.052	\N
889	59	2	2	16	15	1:15.324	1:15.137	\N
890	59	27	13	19	16	1:15.598	\N	\N
891	59	33	13	18	17	1:15.993	\N	\N
892	59	26	5	21	18	1:16.236	\N	\N
893	59	11	8	22	19	1:17.276	\N	\N
894	59	36	8	23	20	1:17.502	\N	\N
895	59	13	6	6	21	\N	\N	\N
896	59	30	6	5	22	\N	\N	\N
897	60	4	4	1	1	1:21.018	1:20.271	1:20.253
898	60	8	1	3	2	1:21.648	1:20.497	1:20.397
899	60	30	6	5	3	1:22.096	1:20.659	1:20.574
900	60	13	6	6	4	1:21.647	1:20.846	1:20.764
901	60	21	4	2	5	1:22.411	1:20.594	1:20.919
902	60	22	11	11	6	1:22.965	1:20.929	1:20.943
903	60	23	7	7	7	1:22.886	1:21.043	1:21.073
904	60	31	1	4	8	1:22.169	1:20.816	1:21.107
905	60	2	2	16	9	1:21.670	1:20.629	1:21.329
906	60	35	2	17	10	1:21.637	1:20.672	1:21.599
907	60	14	9	14	11	1:22.424	1:21.442	\N
908	60	3	3	10	12	1:23.083	1:21.567	\N
909	60	24	5	20	13	1:22.685	1:21.699	\N
910	60	32	9	15	14	1:22.773	1:21.990	\N
911	60	26	5	21	15	1:22.541	1:22.076	\N
912	60	33	13	18	16	1:22.860	1:22.207	\N
913	60	17	3	9	17	1:23.129	\N	\N
914	60	27	13	19	18	1:23.210	\N	\N
915	60	18	11	12	19	1:23.247	\N	\N
916	60	11	8	22	20	1:26.158	\N	\N
917	60	36	8	23	21	1:26.316	\N	\N
918	60	15	7	8	22	\N	\N	\N
919	61	4	4	1	1	1:15.350	1:14.726	1:14.942
920	61	21	4	2	2	1:15.917	1:15.295	1:15.178
921	61	8	1	3	3	1:15.376	1:15.273	1:15.386
922	61	15	7	8	4	1:16.455	1:15.506	1:15.968
923	61	30	6	5	5	1:15.716	1:15.139	1:15.986
924	61	3	3	10	6	1:16.404	1:15.269	1:16.012
925	61	31	1	4	7	1:16.251	1:15.253	1:16.228
926	61	18	11	12	8	1:16.594	1:15.814	1:16.608
927	61	22	11	11	9	1:16.735	1:15.601	1:16.912
928	61	13	6	6	10	1:16.259	1:15.555	1:17.209
929	61	35	2	17	11	1:16.493	1:15.832	\N
930	61	32	9	15	12	1:16.585	1:15.833	\N
931	61	2	2	16	13	1:15.906	1:15.885	\N
932	61	23	7	7	14	1:16.702	1:15.888	\N
933	61	24	5	20	15	1:16.581	1:16.116	\N
934	61	14	9	14	16	1:16.514	1:16.301	\N
935	61	17	3	9	17	1:16.985	\N	\N
936	61	26	5	21	18	1:17.016	\N	\N
937	61	33	13	18	19	1:17.121	\N	\N
938	61	27	13	19	20	1:17.140	\N	\N
939	61	11	8	22	21	1:19.088	\N	\N
940	61	36	8	23	22	1:19.152	\N	\N
941	62	30	6	5	1	1:11.588	1:10.636	1:10.832
942	62	13	6	6	2	1:11.088	1:11.146	1:11.435
943	62	21	4	2	3	1:12.287	1:11.200	1:11.920
944	62	22	11	11	4	1:12.156	1:11.263	1:12.109
945	62	4	4	1	5	1:12.416	1:11.877	1:12.449
946	62	35	2	17	6	1:12.114	1:11.724	1:12.479
947	62	18	11	12	7	1:12.238	1:11.865	1:12.523
948	62	23	7	7	8	1:11.879	1:11.673	1:12.795
949	62	8	1	3	9	1:12.777	1:12.135	1:13.174
950	62	2	2	16	10	1:11.891	1:11.718	1:15.280
951	62	31	1	4	11	1:12.477	1:12.150	\N
952	62	17	3	9	12	1:12.935	1:12.292	\N
953	62	26	5	21	13	1:13.167	1:12.792	\N
954	62	27	13	19	14	1:12.711	1:12.854	\N
955	62	33	13	18	15	1:12.627	1:12.864	\N
956	62	32	9	15	16	1:12.773	1:12.925	\N
957	62	14	9	14	17	1:13.180	\N	\N
958	62	11	8	22	18	1:13.496	\N	\N
959	62	3	3	10	19	1:13.506	\N	\N
960	62	15	7	8	20	1:13.787	\N	\N
961	62	24	5	20	21	1:14.041	\N	\N
962	62	36	8	23	22	1:16.036	\N	\N
963	63	30	6	5	1	1:15.865	1:15.111	1:15.493
964	63	13	6	6	2	1:16.277	1:15.679	1:15.510
965	63	4	4	1	3	1:16.328	1:15.706	1:15.785
966	63	15	7	8	4	1:15.550	1:15.776	1:16.036
967	63	23	7	7	5	1:15.949	1:15.625	1:16.091
968	63	8	1	3	6	1:16.154	1:15.742	1:16.281
969	63	21	4	2	7	1:16.825	1:15.901	1:16.345
970	63	37	1	4	8	1:16.679	1:15.902	1:16.632
971	63	3	3	10	9	1:16.534	1:15.926	1:18.272
972	63	14	9	14	10	1:16.350	1:15.974	1:18.663
973	63	17	3	9	11	1:16.531	1:16.129	\N
974	63	2	2	16	12	1:16.686	1:16.294	\N
975	63	32	9	15	13	1:16.921	1:16.433	\N
976	63	22	11	11	14	1:17.022	1:17.027	\N
977	63	26	5	21	15	1:17.117	1:17.063	\N
978	63	27	13	19	16	1:16.962	1:17.105	\N
979	63	24	5	20	17	1:17.164	\N	\N
980	63	35	2	17	18	1:17.304	\N	\N
981	63	18	11	12	19	1:17.495	\N	\N
982	63	33	13	18	20	1:17.589	\N	\N
983	63	36	8	23	21	1:18.637	\N	\N
984	63	11	8	22	22	1:18.845	\N	\N
985	64	8	1	3	1	1:15.214	1:14.410	1:14.070
986	64	30	6	5	2	1:14.904	1:13.778	1:14.205
987	64	13	6	6	3	1:14.412	1:14.094	1:14.569
988	64	18	11	12	4	1:15.869	1:14.378	1:14.862
989	64	21	4	2	5	1:15.916	1:14.540	1:14.894
990	64	22	11	11	6	1:15.757	1:14.652	1:14.934
991	64	4	4	1	7	1:15.518	1:14.746	1:15.282
992	64	23	7	7	8	1:15.789	1:14.743	1:15.923
993	64	37	1	4	9	1:15.655	1:15.021	1:15.936
994	64	14	9	14	10	1:15.836	1:14.826	1:16.326
995	64	17	3	9	11	1:15.719	1:15.094	\N
996	64	32	9	15	12	1:15.816	1:15.141	\N
997	64	15	7	8	13	1:15.430	1:15.150	\N
998	64	35	2	17	14	1:16.281	1:15.329	\N
999	64	3	3	10	15	1:16.183	1:15.380	\N
1000	64	2	2	16	16	1:16.234	1:15.397	\N
1001	64	24	5	20	17	1:16.399	\N	\N
1002	64	27	13	19	18	1:17.093	\N	\N
1003	64	11	8	22	19	1:17.185	\N	\N
1004	64	33	13	18	20	1:17.836	\N	\N
1005	64	29	8	23	21	1:20.444	\N	\N
1006	64	26	5	21	22	\N	\N	\N
1007	65	8	1	3	1	1:20.080	1:19.704	1:19.599
1008	65	13	6	6	2	1:19.742	1:19.504	1:19.886
1009	65	22	11	11	3	1:21.141	1:19.783	1:20.085
1010	65	18	11	12	4	1:20.820	1:19.943	1:20.092
1011	65	37	1	4	5	1:21.288	1:19.991	1:20.117
1012	65	17	3	9	6	1:21.335	1:20.047	1:20.266
1013	65	23	7	7	7	1:21.112	1:20.243	1:20.759
1014	65	21	4	2	8	1:21.370	1:20.154	1:20.924
1015	65	15	7	8	9	1:21.434	1:20.231	1:21.132
1016	65	9	2	17	10	1:20.891	1:20.256	1:22.049
1017	65	2	2	16	11	1:21.437	1:20.623	\N
1018	65	30	6	5	12	1:21.440	1:20.875	\N
1019	65	14	9	14	13	1:21.163	1:20.890	\N
1020	65	32	9	15	14	1:22.027	1:21.207	\N
1021	65	4	4	1	15	1:21.792	1:21.364	\N
1022	65	33	13	18	16	1:22.009	1:23.767	\N
1023	65	24	5	20	17	1:22.068	\N	\N
1024	65	3	3	10	18	1:22.084	\N	\N
1025	65	26	5	21	19	1:22.317	\N	\N
1026	65	11	8	22	20	1:22.967	\N	\N
1027	65	27	13	19	21	1:23.146	\N	\N
1028	65	29	8	23	22	1:24.016	\N	\N
1029	66	13	6	6	1	1:27.306	1:27.059	1:26.907
1030	66	30	6	5	2	1:27.385	1:25.850	1:27.284
1031	66	4	4	1	3	1:27.861	1:26.917	1:27.321
1032	66	21	4	2	4	1:28.175	1:27.346	1:27.564
1033	66	23	7	7	5	1:27.668	1:27.062	1:27.569
1034	66	2	2	16	6	1:28.200	1:27.251	1:27.785
1035	66	18	11	12	7	1:28.222	1:26.872	1:27.790
1036	66	8	1	3	8	1:28.236	1:27.202	1:27.866
1037	66	9	2	17	9	1:28.212	1:27.405	1:28.167
1038	66	17	3	9	10	1:28.307	1:27.608	1:29.436
1039	66	32	9	15	11	1:28.271	1:27.852	\N
1040	66	37	1	4	12	1:28.403	1:27.897	\N
1041	66	15	7	8	13	1:28.549	1:27.973	\N
1042	66	22	11	11	14	1:28.411	1:28.257	\N
1043	66	3	3	10	15	1:28.889	1:28.386	\N
1044	66	27	13	19	16	1:29.021	1:28.639	\N
1045	66	14	9	14	17	1:29.136	\N	\N
1046	66	26	5	21	18	1:29.158	\N	\N
1047	66	24	5	20	19	1:29.250	\N	\N
1048	66	33	13	18	20	1:29.901	\N	\N
1049	66	29	8	23	21	1:30.607	\N	\N
1050	66	11	8	22	22	1:30.850	\N	\N
1051	67	8	1	3	1	1:21.994	1:21.349	1:21.484
1052	67	30	6	5	2	1:21.711	1:21.353	1:21.486
1053	67	2	2	16	3	1:21.764	1:21.425	1:21.653
1054	67	13	6	6	4	1:22.028	1:21.225	1:21.704
1055	67	18	11	12	5	1:22.512	1:21.572	1:22.011
1056	67	9	2	17	6	1:22.437	1:21.270	1:22.258
1057	67	37	1	4	7	1:22.422	1:21.878	1:22.280
1058	67	22	11	11	8	1:22.640	1:21.688	1:22.787
1059	67	21	4	2	9	1:22.486	1:21.722	1:23.175
1060	67	4	4	1	10	1:21.747	1:21.526	1:25.688
1061	67	15	7	8	11	1:22.093	1:21.924	\N
1062	67	3	3	10	12	1:22.581	1:22.203	\N
1063	67	23	7	7	13	1:22.622	1:22.280	\N
1064	67	14	9	14	14	1:22.618	1:22.589	\N
1065	67	26	5	21	15	1:22.943	1:23.165	\N
1066	67	32	9	15	16	1:22.898	\N	\N
1067	67	24	5	20	17	1:23.043	\N	\N
1068	67	27	14	19	18	1:23.116	\N	\N
1069	67	17	3	9	19	1:23.341	\N	\N
1070	67	33	14	18	20	1:23.920	\N	\N
1071	67	11	8	22	21	1:24.289	\N	\N
1072	67	29	8	23	22	1:26.001	\N	\N
1073	68	4	4	1	1	1:44.128	1:43.951	1:44.360
1074	68	21	4	2	2	1:44.378	1:44.336	1:44.992
1075	68	22	11	11	3	1:47.072	1:45.228	1:45.503
1076	68	18	11	12	4	1:45.809	1:44.662	1:45.503
1077	68	8	1	3	5	1:44.909	1:45.622	1:45.754
1078	68	30	6	5	6	1:47.366	1:45.660	1:45.775
1079	68	37	1	4	7	1:44.808	1:45.095	1:45.877
1080	68	2	2	16	8	1:46.249	1:45.055	1:46.053
1081	68	9	2	17	9	1:46.049	1:45.576	1:46.632
1082	68	38	9	15	10	1:46.387	1:45.747	1:48.021
1083	68	26	5	21	11	1:46.222	1:45.851	\N
1084	68	14	9	14	12	1:45.931	1:45.968	\N
1085	68	24	5	20	13	1:45.564	1:46.172	\N
1086	68	17	3	9	14	1:48.560	1:46.413	\N
1087	68	3	3	10	15	1:47.535	1:47.419	\N
1088	68	23	7	7	16	1:48.894	\N	\N
1089	68	15	7	8	17	1:49.098	\N	\N
1090	68	33	14	18	18	1:49.903	\N	\N
1091	68	29	8	23	19	1:55.560	\N	\N
1092	68	13	6	6	20	1:47.231	1:45.970	\N
1093	68	11	8	22	21	1:50.326	\N	\N
1094	68	27	14	19	22	1:49.542	\N	\N
1095	69	13	6	6	1	1:30.112	1:29.830	1:29.599
1096	69	30	6	5	2	1:31.279	1:28.954	1:29.711
1097	69	23	7	7	3	1:30.595	1:30.299	1:29.989
1098	69	15	7	8	4	1:30.420	1:30.204	1:30.039
1099	69	4	4	1	5	1:30.976	1:30.357	1:30.371
1100	69	21	4	2	6	1:31.696	1:30.306	1:30.599
1101	69	18	11	12	7	1:30.847	1:30.268	1:30.992
1102	69	22	11	11	8	1:31.972	1:30.598	1:31.478
1103	69	2	2	16	9	1:31.811	1:30.470	1:31.513
1104	69	3	3	10	10	1:30.585	1:30.321	1:31.856
1105	69	8	1	3	11	1:32.080	1:30.827	\N
1106	69	9	2	17	12	1:31.204	1:31.094	\N
1107	69	37	1	4	13	1:31.581	1:31.254	\N
1108	69	17	3	9	14	1:31.647	1:31.276	\N
1109	69	24	5	20	15	1:31.741	1:31.943	\N
1110	69	27	14	19	16	1:32.221	1:33.750	\N
1111	69	14	9	14	17	1:32.252	\N	\N
1112	69	38	9	15	18	1:32.402	\N	\N
1113	69	26	5	21	19	1:32.867	\N	\N
1114	69	11	8	22	20	1:33.666	\N	\N
1115	69	33	14	18	21	1:33.709	\N	\N
1116	69	29	8	23	22	\N	\N	\N
1117	70	13	6	6	1	1:10.643	1:10.775	1:10.680
1118	70	8	1	3	2	1:12.035	1:11.386	1:11.299
1119	70	15	7	8	3	1:11.885	1:11.343	1:11.328
1120	70	4	4	1	4	1:11.791	1:11.148	1:11.567
1121	70	22	11	11	5	1:12.017	1:11.578	1:11.619
1122	70	21	4	2	6	1:12.042	1:11.461	1:11.629
1123	70	23	7	7	7	1:11.713	1:11.550	1:11.695
1124	70	2	2	16	8	1:12.307	1:11.648	1:11.882
1125	70	9	2	17	9	1:12.040	1:11.589	1:12.131
1126	70	30	6	5	10	1:11.565	1:10.313	\N
1127	70	17	3	9	11	1:11.973	1:11.650	\N
1128	70	37	1	4	12	1:11.825	1:11.658	\N
1129	70	3	3	10	13	1:11.974	1:11.679	\N
1130	70	18	11	12	14	1:12.085	1:11.742	\N
1131	70	38	9	15	15	1:12.530	1:12.591	\N
1132	70	24	5	20	16	1:12.855	1:12.861	\N
1133	70	26	5	21	17	1:12.856	\N	\N
1134	70	27	14	19	18	1:13.138	\N	\N
1135	70	14	9	14	19	1:13.249	\N	\N
1136	70	11	8	22	20	1:13.269	\N	\N
1137	70	29	8	23	21	1:13.357	\N	\N
1138	70	33	14	18	22	\N	\N	\N
1139	77	2	3	8	1	1:30.081	\N	\N
1140	77	8	1	9	2	1:30.197	\N	\N
1141	77	17	3	7	3	1:30.368	\N	\N
1142	77	15	7	16	4	1:30.700	\N	\N
1143	77	31	1	10	5	1:30.890	\N	\N
1144	77	4	4	5	6	1:31.056	\N	\N
1145	77	22	6	2	7	1:31.249	\N	\N
1146	77	23	7	17	8	1:31.392	\N	\N
1147	77	21	4	6	9	1:31.566	\N	\N
1148	77	30	6	1	10	1:31.585	\N	\N
1149	77	13	15	12	11	1:32.205	\N	\N
1150	77	14	9	14	12	1:32.553	\N	\N
1151	77	18	16	3	13	1:32.594	\N	\N
1152	77	24	9	15	14	1:32.642	\N	\N
1153	77	35	15	11	15	1:32.891	\N	\N
1154	77	11	16	4	16	1:32.926	\N	\N
1155	77	33	17	18	17	1:35.047	\N	\N
1156	77	40	18	20	18	1:35.954	\N	\N
1157	77	39	17	19	19	1:36.192	\N	\N
1158	77	27	18	21	20	1:36.239	\N	\N
1159	78	18	16	3	1	1:15.217	\N	\N
1160	78	30	6	1	2	1:15.475	\N	\N
1161	78	4	4	5	3	1:15.561	\N	\N
1162	78	21	4	6	4	1:15.577	\N	\N
1163	78	31	1	10	5	1:15.669	\N	\N
1164	78	11	16	4	6	1:15.729	\N	\N
1165	78	8	1	9	7	1:15.923	\N	\N
1166	78	35	15	11	8	1:16.116	\N	\N
1167	78	15	7	16	9	1:16.201	\N	\N
1168	78	23	7	17	10	1:16.362	\N	\N
1169	78	13	15	12	11	1:16.661	\N	\N
1170	78	14	9	14	12	1:16.890	\N	\N
1171	78	2	3	8	13	1:17.081	\N	\N
1172	78	17	3	7	14	1:17.749	\N	\N
1173	78	27	18	21	15	1:18.214	\N	\N
1174	78	32	9	15	16	1:18.249	\N	\N
1175	78	39	17	19	17	1:18.664	\N	\N
1176	78	33	17	18	18	1:19.034	\N	\N
1177	78	40	18	20	19	1:19.574	\N	\N
1178	78	22	6	2	20	\N	\N	\N
1179	79	15	7	16	1	1:10.625	\N	\N
1180	79	8	1	9	2	1:10.694	\N	\N
1181	79	18	16	3	3	1:11.277	\N	\N
1182	79	21	4	6	4	1:11.290	\N	\N
1183	79	30	6	1	5	1:11.369	\N	\N
1184	79	4	4	5	6	1:11.380	\N	\N
1185	79	22	6	2	7	1:11.431	\N	\N
1186	79	11	16	4	8	1:11.497	\N	\N
1187	79	17	3	7	9	1:11.527	\N	\N
1188	79	13	15	12	10	1:11.555	\N	\N
1189	79	31	1	10	11	1:11.681	\N	\N
1190	79	35	15	11	12	1:11.691	\N	\N
1191	79	41	7	17	13	1:11.754	\N	\N
1192	79	32	9	15	14	1:12.132	\N	\N
1193	79	2	3	8	15	1:12.430	\N	\N
1194	79	14	9	14	16	1:12.682	\N	\N
1195	79	33	17	18	17	1:13.462	\N	\N
1196	79	27	18	21	18	1:13.632	\N	\N
1197	79	39	17	19	19	1:13.776	\N	\N
1198	79	40	18	20	20	1:14.494	\N	\N
1199	80	4	4	5	1	1:14.412	\N	\N
1200	80	15	7	16	2	1:14.521	\N	\N
1201	80	8	1	9	3	1:14.559	\N	\N
1202	80	30	6	1	4	1:14.572	\N	\N
1203	80	11	16	4	5	1:14.655	\N	\N
1204	80	22	6	2	6	1:14.832	\N	\N
1205	80	21	4	6	7	1:14.887	\N	\N
1206	80	18	16	3	8	1:15.051	\N	\N
1207	80	31	1	10	9	1:15.406	\N	\N
1208	80	13	15	12	10	1:15.566	\N	\N
1209	80	35	15	11	11	1:15.699	\N	\N
1210	80	23	7	17	12	1:15.771	\N	\N
1211	80	17	3	7	13	1:15.885	\N	\N
1212	80	2	3	8	14	1:16.207	\N	\N
1213	80	14	9	14	15	1:16.434	\N	\N
1214	80	32	9	15	16	1:16.547	\N	\N
1215	80	39	17	19	17	1:17.857	\N	\N
1216	80	40	18	20	18	1:17.960	\N	\N
1217	80	33	17	18	19	1:18.047	\N	\N
1218	80	27	18	21	20	1:18.335	\N	\N
1219	81	4	4	5	1	1:19.905	\N	\N
1220	81	8	1	9	2	1:19.932	\N	\N
1221	81	18	16	3	3	1:20.207	\N	\N
1222	81	31	1	10	4	1:20.382	\N	\N
1223	81	15	7	16	5	1:20.459	\N	\N
1224	81	22	6	2	6	1:20.906	\N	\N
1225	81	21	4	6	7	1:21.010	\N	\N
1226	81	11	16	4	8	1:21.114	\N	\N
1227	81	23	7	17	9	1:21.191	\N	\N
1228	81	30	6	1	10	1:21.275	\N	\N
1229	81	35	15	11	11	1:21.352	\N	\N
1230	81	17	3	7	12	1:21.997	\N	\N
1231	81	14	9	14	13	1:22.108	\N	\N
1232	81	2	3	8	14	1:22.117	\N	\N
1233	81	32	9	15	15	1:22.207	\N	\N
1234	81	13	15	12	16	1:22.495	\N	\N
1235	81	39	17	19	17	1:23.583	\N	\N
1236	81	27	18	21	18	1:24.576	\N	\N
1237	81	40	18	20	19	1:25.566	\N	\N
1238	81	33	17	18	20	\N	\N	\N
1239	82	8	1	9	1	1:14.320	\N	\N
1240	82	18	16	3	2	1:14.759	\N	\N
1241	82	4	4	5	3	1:14.904	\N	\N
1242	82	21	4	6	4	1:14.927	\N	\N
1243	82	30	6	1	5	1:15.006	\N	\N
1244	82	17	3	7	6	1:15.070	\N	\N
1245	82	2	3	8	7	1:15.403	\N	\N
1246	82	11	16	4	8	1:15.501	\N	\N
1247	82	15	7	16	9	1:15.532	\N	\N
1248	82	32	9	15	10	1:15.635	\N	\N
1249	82	14	9	14	11	1:15.679	\N	\N
1250	82	23	7	17	12	1:15.689	\N	\N
1251	82	13	15	12	13	1:16.009	\N	\N
1252	82	35	15	11	14	1:16.012	\N	\N
1253	82	22	6	2	15	1:16.230	\N	\N
1254	82	27	18	21	16	1:17.519	\N	\N
1255	82	38	18	20	17	1:18.313	\N	\N
1256	82	33	17	18	18	1:18.599	\N	\N
1257	82	31	1	10	19	\N	\N	\N
1258	82	39	17	19	20	\N	\N	\N
1259	83	30	6	1	1	1:19.882	\N	\N
1260	83	31	1	10	2	1:20.779	\N	\N
1261	83	15	7	16	3	1:20.839	\N	\N
1262	83	8	1	9	4	1:20.891	\N	\N
1263	83	23	7	17	5	1:20.964	\N	\N
1264	83	4	4	5	6	1:21.141	\N	\N
1265	83	22	6	2	7	1:21.158	\N	\N
1266	83	18	16	3	8	1:21.302	\N	\N
1267	83	21	4	6	9	1:21.333	\N	\N
1268	83	11	16	4	10	1:21.787	\N	\N
1269	83	32	9	15	11	1:21.937	\N	\N
1270	83	2	3	8	12	1:22.086	\N	\N
1271	83	14	9	14	13	1:22.279	\N	\N
1272	83	13	15	12	14	1:22.565	\N	\N
1273	83	35	15	11	15	1:22.866	\N	\N
1274	83	17	3	7	16	1:23.495	\N	\N
1275	83	27	18	21	17	1:24.443	\N	\N
1276	83	39	17	19	18	1:25.057	\N	\N
1277	83	38	18	20	19	1:25.484	\N	\N
1278	83	33	17	18	20	\N	\N	\N
1279	84	8	1	9	1	1:26.797	\N	\N
1280	84	21	4	6	2	1:27.039	\N	\N
1281	84	4	4	5	3	1:27.050	\N	\N
1282	84	31	1	10	4	1:27.352	\N	\N
1283	84	15	7	16	5	1:27.501	\N	\N
1284	84	2	3	8	6	1:27.929	\N	\N
1285	84	17	3	7	7	1:27.944	\N	\N
1286	84	13	15	12	8	1:28.419	\N	\N
1287	84	23	7	17	9	1:28.594	\N	\N
1288	84	32	9	15	10	1:28.963	\N	\N
1289	84	22	6	2	11	1:29.369	\N	\N
1290	84	14	9	14	12	1:29.764	\N	\N
1291	84	18	16	3	13	1:30.063	\N	\N
1292	84	11	16	4	14	1:30.175	\N	\N
1293	84	33	17	18	15	1:30.710	\N	\N
1294	84	27	18	21	16	1:32.186	\N	\N
1295	84	38	18	20	17	\N	\N	\N
1296	84	35	15	11	18	\N	\N	\N
1297	84	39	17	19	19	\N	\N	\N
1298	84	30	6	1	20	\N	\N	\N
1299	85	8	1	9	1	1:20.878	\N	\N
1300	85	31	1	10	2	1:21.054	\N	\N
1301	85	4	4	5	3	1:21.319	\N	\N
1302	85	18	16	3	4	1:21.369	\N	\N
1303	85	11	16	4	5	1:21.477	\N	\N
1304	85	15	7	16	6	1:21.640	\N	\N
1305	85	30	6	1	7	1:21.721	\N	\N
1306	85	22	6	2	8	1:21.962	\N	\N
1307	85	21	4	6	9	1:22.068	\N	\N
1308	85	23	7	17	10	1:22.266	\N	\N
1309	85	14	9	14	11	1:22.304	\N	\N
1310	85	35	15	11	12	1:22.356	\N	\N
1311	85	32	9	15	13	1:22.532	\N	\N
1312	85	17	3	7	14	1:22.560	\N	\N
1313	85	13	15	12	15	1:23.060	\N	\N
1314	85	42	3	8	16	1:23.291	\N	\N
1315	85	33	17	18	17	1:24.666	\N	\N
1316	85	38	18	20	18	1:24.904	\N	\N
1317	85	39	17	19	19	1:25.859	\N	\N
1318	85	27	18	21	20	1:26.964	\N	\N
1319	86	31	1	10	1	1:46.391	\N	\N
1320	86	8	1	9	2	1:46.440	\N	\N
1321	86	21	4	6	3	1:46.497	\N	\N
1322	86	15	7	16	4	1:46.596	\N	\N
1323	86	4	4	5	5	1:46.760	\N	\N
1324	86	23	7	17	6	1:47.401	\N	\N
1325	86	30	6	1	7	1:47.476	\N	\N
1326	86	13	15	12	8	1:47.867	\N	\N
1327	86	18	16	3	9	1:47.978	\N	\N
1328	86	17	3	7	10	1:48.071	\N	\N
1329	86	11	16	4	11	1:48.353	\N	\N
1330	86	14	9	14	12	1:48.508	\N	\N
1331	86	22	6	2	13	1:48.550	\N	\N
1332	86	35	15	11	14	1:48.889	\N	\N
1333	86	42	3	8	15	1:48.898	\N	\N
1334	86	32	9	15	16	1:48.994	\N	\N
1335	86	38	18	20	17	1:49.779	\N	\N
1336	86	27	18	21	18	1:49.842	\N	\N
1337	86	33	17	18	19	1:51.498	\N	\N
1338	86	39	17	19	20	1:51.675	\N	\N
1339	87	4	4	5	1	1:11.988	\N	\N
1340	87	31	1	10	2	1:12.145	\N	\N
1341	87	21	4	6	3	1:12.558	\N	\N
1342	87	18	16	3	4	1:12.696	\N	\N
1343	87	8	1	9	5	1:12.781	\N	\N
1344	87	32	9	15	6	1:12.889	\N	\N
1345	87	30	6	1	7	1:12.976	\N	\N
1346	87	15	7	16	8	1:13.041	\N	\N
1347	87	13	15	12	9	1:13.151	\N	\N
1348	87	22	6	2	10	1:13.183	\N	\N
1349	87	23	7	17	11	1:13.285	\N	\N
1350	87	35	15	11	12	1:13.372	\N	\N
1351	87	33	17	18	13	1:13.387	\N	\N
1352	87	17	3	7	14	1:13.538	\N	\N
1353	87	42	3	8	15	1:13.581	\N	\N
1354	87	14	9	14	16	1:13.844	\N	\N
1355	87	39	17	19	17	1:14.520	\N	\N
1356	87	27	18	21	18	1:14.763	\N	\N
1357	87	11	16	4	19	\N	\N	\N
1358	87	38	18	20	20	\N	\N	\N
1359	88	23	7	17	1	1:46.106	\N	\N
1360	88	18	16	3	2	1:46.141	\N	\N
1361	88	21	4	6	3	1:46.276	\N	\N
1362	88	32	9	15	4	1:46.464	\N	\N
1363	88	11	16	4	5	1:46.841	\N	\N
1364	88	14	9	14	6	1:46.892	\N	\N
1365	88	17	3	7	7	1:47.233	\N	\N
1366	88	35	15	11	8	1:47.440	\N	\N
1367	88	22	6	2	9	1:48.248	\N	\N
1368	88	13	15	12	10	1:48.278	\N	\N
1369	88	39	17	19	11	1:48.718	\N	\N
1370	88	42	3	8	12	1:48.898	\N	\N
1371	88	27	18	21	13	1:50.843	\N	\N
1372	88	30	6	1	14	1:52.676	\N	\N
1373	88	38	18	20	15	1:52.894	\N	\N
1374	88	4	4	5	16	1:54.667	\N	\N
1375	88	8	1	9	17	2:02.309	\N	\N
1376	88	31	1	10	18	\N	\N	\N
1377	88	15	7	16	19	\N	\N	\N
1378	88	33	17	18	20	\N	\N	\N
1379	89	4	4	5	1	1:34.080	\N	\N
1380	89	21	4	6	2	1:34.401	\N	\N
1381	89	8	1	9	3	1:34.488	\N	\N
1382	89	18	16	3	4	1:34.801	\N	\N
1383	89	31	1	10	5	1:35.188	\N	\N
1384	89	30	6	1	6	1:35.301	\N	\N
1385	89	14	9	14	7	1:35.428	\N	\N
1386	89	22	6	2	8	1:35.610	\N	\N
1387	89	23	7	17	9	1:35.723	\N	\N
1388	89	17	3	7	10	1:35.739	\N	\N
1389	89	13	15	12	11	1:35.898	\N	\N
1390	89	15	7	16	12	1:36.044	\N	\N
1391	89	42	3	8	13	1:36.445	\N	\N
1392	89	32	9	15	14	1:36.472	\N	\N
1393	89	39	17	19	15	1:36.707	\N	\N
1394	89	35	15	11	16	1:36.788	\N	\N
1395	89	11	16	4	17	1:37.083	\N	\N
1396	89	27	18	21	18	1:39.105	\N	\N
1397	89	33	17	18	19	1:39.233	\N	\N
1398	89	38	18	20	20	1:39.460	\N	\N
1399	104	22	6	2	1	1:20.089	\N	\N
1400	104	31	3	3	2	1:20.620	\N	\N
1401	104	30	6	1	3	1:20.637	\N	\N
1402	104	4	4	8	4	1:20.645	\N	\N
1403	104	11	16	10	5	1:20.715	\N	\N
1404	104	18	16	9	6	1:20.786	\N	\N
1405	104	8	1	6	7	1:20.877	\N	\N
1406	104	42	3	4	8	1:20.888	\N	\N
1407	104	15	4	7	9	1:21.027	\N	\N
1408	104	14	1	5	10	1:21.049	\N	\N
1409	104	41	7	16	11	1:21.520	\N	\N
1410	104	17	19	14	12	1:21.602	\N	\N
1411	104	44	7	17	13	1:21.841	\N	\N
1412	104	32	19	15	14	1:21.989	\N	\N
1413	104	21	15	11	15	1:22.239	\N	\N
1414	104	13	15	12	16	1:22.287	\N	\N
1415	104	2	17	18	17	1:22.301	\N	\N
1416	104	45	17	19	18	1:23.239	\N	\N
1417	104	47	18	20	19	1:24.808	\N	\N
1418	104	46	18	21	20	1:24.910	\N	\N
1419	109	4	4	8	1	1:37.044	\N	\N
1420	109	15	4	7	2	1:37.217	\N	\N
1421	109	30	6	1	3	1:37.393	\N	\N
1422	109	14	1	5	4	1:37.454	\N	\N
1423	109	22	6	2	5	1:37.579	\N	\N
1424	109	2	15	9	6	1:37.766	\N	\N
1425	109	8	1	6	7	1:37.858	\N	\N
1426	109	31	3	3	8	1:37.974	\N	\N
1427	109	18	16	17	9	1:38.073	\N	\N
1428	109	44	7	20	10	1:38.094	\N	\N
1429	109	43	7	21	11	1:38.097	\N	\N
1430	109	35	16	16	12	1:38.289	\N	\N
1431	109	49	15	10	13	1:38.291	\N	\N
1432	109	21	17	11	14	1:38.416	\N	\N
1433	109	42	19	15	15	1:38.516	\N	\N
1434	109	17	19	14	16	1:38.624	\N	\N
1435	109	23	3	4	17	1:38.789	\N	\N
1436	109	50	18	19	18	1:40.417	\N	\N
1437	109	51	18	18	19	1:40.599	\N	\N
1438	109	52	17	12	20	1:40.910	\N	\N
1439	125	30	6	1	1	1:35.266	\N	\N
1440	125	31	3	6	2	1:35.497	\N	\N
1441	125	22	6	2	3	1:35.891	\N	\N
1442	125	23	3	3	4	1:36.028	\N	\N
1443	125	8	1	4	5	1:36.468	\N	\N
1444	125	14	1	3	6	1:36.477	\N	\N
1445	125	2	15	7	7	1:37.199	\N	\N
1446	125	18	4	15	8	1:37.245	\N	\N
1447	125	21	17	9	9	1:37.536	\N	\N
1448	125	63	7	24	10	1:37.694	\N	\N
1449	125	49	21	20	11	1:37.919	\N	\N
1450	125	15	4	14	12	1:37.920	\N	\N
1451	125	35	16	11	13	1:38.039	\N	\N
1452	125	13	15	8	14	1:38.057	\N	\N
1453	125	11	17	10	15	1:38.141	\N	\N
1454	125	59	21	21	16	1:38.284	\N	\N
1455	125	37	19	17	17	1:38.374	\N	\N
1456	125	44	16	12	18	1:38.390	\N	\N
1457	125	66	7	25	19	1:38.959	\N	\N
1458	125	56	19	16	20	1:39.121	\N	\N
1459	125	17	18	23	21	1:39.454	\N	\N
1460	125	62	18	22	22	1:40.158	\N	\N
1461	140	30	6	1	1	1:31.317	\N	\N
1462	140	22	6	2	2	1:31.749	\N	\N
1463	140	14	1	3	3	1:32.088	\N	\N
1464	140	8	1	4	4	1:32.197	\N	\N
1465	140	23	3	5	5	1:32.444	\N	\N
1466	140	31	3	6	6	1:32.507	\N	\N
1467	140	11	17	10	7	1:33.090	\N	\N
1468	140	21	17	9	8	1:33.276	\N	\N
1469	140	35	16	11	9	1:33.349	\N	\N
1470	140	18	4	15	10	1:33.429	\N	\N
1471	140	15	4	14	11	1:33.547	\N	\N
1472	140	2	15	7	12	1:33.553	\N	\N
1473	140	63	7	24	13	1:33.742	\N	\N
1474	140	56	19	16	14	1:33.915	\N	\N
1475	140	13	15	8	15	1:33.979	\N	\N
1476	140	44	16	12	16	1:34.192	\N	\N
1477	140	37	19	17	17	1:34.227	\N	\N
1478	140	66	7	25	18	1:35.191	\N	\N
1479	140	17	18	23	19	1:35.958	\N	\N
1480	140	62	18	22	20	1:36.267	\N	\N
1481	156	30	6	1	1	1:11.708	\N	\N
1482	156	23	3	5	2	1:11.986	\N	\N
1483	156	31	3	6	3	1:12.252	\N	\N
1484	156	57	1	3	4	1:12.309	\N	\N
1485	156	22	6	2	5	1:12.327	\N	\N
1486	156	2	15	16	6	1:12.434	\N	\N
1487	156	14	1	4	7	1:12.500	\N	\N
1488	156	15	17	11	8	1:12.605	\N	\N
1489	156	55	17	12	9	1:12.607	\N	\N
1490	156	18	22	8	10	1:12.805	\N	\N
1491	156	8	15	17	11	1:12.881	\N	\N
1492	156	21	22	7	12	1:12.942	\N	\N
1493	156	44	16	9	13	1:13.122	\N	\N
1494	156	56	19	18	14	1:13.189	\N	\N
1495	156	49	20	22	15	1:13.281	\N	\N
1496	156	37	19	19	16	1:13.679	\N	\N
1497	156	4	18	21	17	1:13.991	\N	\N
1498	156	35	16	10	18	1:14.012	\N	\N
1499	156	59	21	15	19	1:14.129	\N	\N
1500	156	50	21	14	20	1:14.138	\N	\N
1501	156	61	20	23	21	1:14.185	\N	\N
1502	156	62	18	20	22	1:15.247	\N	\N
1503	158	57	1	1	1	1:30.556	\N	\N
1504	158	14	1	2	2	1:30.910	\N	\N
1505	158	30	6	3	3	1:31.075	\N	\N
1506	158	22	6	4	4	1:31.102	\N	\N
1507	158	49	17	5	5	1:31.359	\N	\N
1508	158	15	17	6	6	1:31.504	\N	\N
1509	158	56	19	7	7	1:31.514	\N	\N
1510	158	35	16	22	8	1:31.968	\N	\N
1511	158	21	22	11	9	1:31.992	\N	\N
1512	158	63	15	17	10	1:32.018	\N	\N
1513	158	23	3	9	11	1:32.220	\N	\N
1514	158	37	21	18	12	1:32.323	\N	\N
1515	158	50	21	19	13	1:32.477	\N	\N
1516	158	25	22	12	14	1:32.775	\N	\N
1517	158	2	20	15	15	1:33.024	\N	\N
1518	158	41	16	23	16	1:33.117	\N	\N
1519	158	55	20	14	17	1:33.197	\N	\N
1520	158	48	18	20	18	1:33.261	\N	\N
1521	158	64	15	16	19	1:33.378	\N	\N
1522	158	65	19	8	20	1:33.638	\N	\N
1523	158	18	3	10	21	1:33.828	\N	\N
1524	158	60	18	21	22	1:34.705	\N	\N
1525	160	57	1	1	1	1:24.714	\N	\N
1526	160	30	6	3	2	1:24.805	\N	\N
1527	160	14	1	2	3	1:25.014	\N	\N
1528	160	22	6	4	4	1:25.871	\N	\N
1529	160	23	3	9	5	1:25.871	\N	\N
1530	160	49	17	5	6	1:25.892	\N	\N
1531	160	56	19	7	7	1:25.929	\N	\N
1532	160	15	17	6	8	1:26.002	\N	\N
1533	160	35	16	22	9	1:26.124	\N	\N
1534	160	64	15	16	10	1:26.238	\N	\N
1535	160	25	22	12	11	1:26.281	\N	\N
1536	160	63	15	17	12	1:26.336	\N	\N
1537	160	37	21	18	13	1:26.349	\N	\N
1538	160	41	16	23	14	1:26.814	\N	\N
1539	160	55	20	14	15	1:26.824	\N	\N
1540	160	50	21	19	16	1:26.845	\N	\N
1541	160	65	19	8	17	1:27.051	\N	\N
1542	160	18	3	10	18	1:27.135	\N	\N
1543	160	21	22	11	19	1:27.253	\N	\N
1544	160	60	18	21	20	1:28.161	\N	\N
1545	160	48	18	20	21	1:28.333	\N	\N
1546	160	2	20	15	22	1:28.361	\N	\N
1547	161	22	6	4	1	1:25.703	\N	\N
1548	161	49	17	5	2	1:25.706	\N	\N
1549	161	57	1	1	3	1:25.741	\N	\N
1550	161	14	1	2	4	1:26.088	\N	\N
1551	161	30	6	3	5	1:26.161	\N	\N
1552	161	18	3	10	6	1:26.733	\N	\N
1553	161	23	3	9	7	1:26.786	\N	\N
1554	161	50	21	19	8	1:26.793	\N	\N
1555	161	56	19	7	9	1:26.818	\N	\N
1556	161	35	16	22	10	1:27.025	\N	\N
1557	161	15	17	6	11	1:27.164	\N	\N
1558	161	21	22	11	12	1:27.253	\N	\N
1559	161	64	15	16	13	1:27.301	\N	\N
1560	161	65	19	8	14	1:27.461	\N	\N
1561	161	55	20	14	15	1:27.559	\N	\N
1562	161	41	16	23	16	1:27.772	\N	\N
1563	161	2	20	15	17	1:27.806	\N	\N
1564	161	63	15	17	18	1:28.110	\N	\N
1565	161	37	21	18	19	1:28.135	\N	\N
1566	161	25	22	12	20	1:28.205	\N	\N
1567	161	48	18	20	21	1:28.253	\N	\N
1568	161	60	18	21	22	1:29.174	\N	\N
1569	173	30	6	3	1	1:35.825	\N	\N
1570	173	57	1	1	2	1:35.834	\N	\N
1571	173	14	1	2	3	1:36.236	\N	\N
1572	173	22	6	4	4	1:36.330	\N	\N
1573	173	18	3	10	5	1:36.628	\N	\N
1574	173	23	3	9	6	1:36.788	\N	\N
1575	173	56	19	7	7	1:36.899	\N	\N
1576	173	49	17	5	8	1:37.243	\N	\N
1577	173	35	16	22	9	1:37.267	\N	\N
1578	173	65	19	8	10	1:37.329	\N	\N
1579	173	25	22	12	11	1:37.348	\N	\N
1580	173	21	22	11	12	1:37.479	\N	\N
1581	173	37	21	18	13	1:37.652	\N	\N
1582	173	50	21	19	14	1:37.674	\N	\N
1583	173	15	17	6	15	1:37.679	\N	\N
1584	173	2	20	15	16	1:38.141	\N	\N
1585	173	55	20	14	17	1:38.209	\N	\N
1586	173	41	16	23	18	1:38.269	\N	\N
1587	173	63	15	17	19	1:38.490	\N	\N
1588	173	64	15	16	20	1:38.576	\N	\N
1589	173	48	18	20	21	1:39.972	\N	\N
1590	173	60	18	21	22	1:40.462	\N	\N
1591	175	57	1	1	1	1:30.462	\N	\N
1592	175	14	1	2	2	1:30.946	\N	\N
1593	175	30	6	3	3	1:31.781	\N	\N
1594	175	22	24	16	4	1:32.148	\N	\N
1595	175	49	17	8	5	1:32.276	\N	\N
1596	175	56	6	4	6	1:32.289	\N	\N
1597	175	21	22	9	7	1:32.540	\N	\N
1598	175	23	3	6	8	1:32.691	\N	\N
1599	175	71	17	7	9	1:32.695	\N	\N
1600	175	25	22	10	10	1:32.789	\N	\N
1601	175	35	16	22	11	1:32.888	\N	\N
1602	175	15	20	19	12	1:32.971	\N	\N
1603	175	65	24	17	13	1:32.991	\N	\N
1604	175	64	15	12	14	1:33.374	\N	\N
1605	175	70	3	5	15	1:33.549	\N	\N
1606	175	55	15	11	16	1:33.910	\N	\N
1607	175	68	21	15	17	1:34.182	\N	\N
1608	175	37	21	14	18	1:34.244	\N	\N
1609	175	41	16	23	19	1:34.412	\N	\N
1610	175	44	20	18	20	1:35.068	\N	\N
1611	175	69	18	20	21	1:35.316	\N	\N
1612	175	48	18	21	22	1:37.013	\N	\N
1613	176	57	1	1	1	1:16.568	\N	\N
1614	176	14	1	2	2	1:16.715	\N	\N
1615	176	22	24	16	3	1:17.305	\N	\N
1616	176	30	6	3	4	1:17.578	\N	\N
1617	176	21	22	9	5	1:17.810	\N	\N
1618	176	56	6	4	6	1:17.843	\N	\N
1619	176	71	17	7	7	1:17.884	\N	\N
1620	176	49	17	8	8	1:17.902	\N	\N
1621	176	25	22	10	9	1:18.334	\N	\N
1622	176	65	24	17	10	1:18.374	\N	\N
1623	176	23	3	6	11	1:18.506	\N	\N
1624	176	44	20	18	12	1:18.636	\N	\N
1625	176	15	20	19	13	1:18.684	\N	\N
1626	176	55	15	11	14	1:18.716	\N	\N
1627	176	64	15	12	15	1:19.194	\N	\N
1628	176	70	3	5	16	1:19.452	\N	\N
1629	176	72	18	20	17	1:20.016	\N	\N
1630	176	37	21	14	18	1:20.075	\N	\N
1631	176	68	21	15	19	1:20.096	\N	\N
1632	176	48	18	21	20	1:20.710	\N	\N
1633	176	35	16	22	21	\N	\N	\N
1634	177	57	1	1	1	1:26.362	\N	\N
1635	177	14	1	2	2	1:26.384	\N	\N
1636	177	30	6	3	3	1:26.538	\N	\N
1637	177	56	6	4	4	1:26.993	\N	\N
1638	177	35	16	22	5	1:27.313	\N	\N
1639	177	22	24	16	6	1:27.409	\N	\N
1640	177	49	17	8	7	1:27.613	\N	\N
1641	177	71	17	7	8	1:27.708	\N	\N
1642	177	23	3	6	9	1:27.770	\N	\N
1643	177	70	3	5	10	1:28.142	\N	\N
1644	177	44	20	18	11	1:28.205	\N	\N
1645	177	65	24	17	12	1:28.246	\N	\N
1646	177	55	15	11	13	1:28.253	\N	\N
1647	177	15	20	19	14	1:28.403	\N	\N
1648	177	64	15	12	15	1:28.599	\N	\N
1649	177	21	22	9	16	1:28.750	\N	\N
1650	177	25	22	10	17	1:28.765	\N	\N
1651	177	37	21	14	18	1:29.293	\N	\N
1652	177	63	16	23	19	1:29.451	\N	\N
1653	177	68	21	15	20	1:29.656	\N	\N
1654	177	48	18	21	21	1:30.035	\N	\N
1655	177	69	18	22	22	1:30.945	\N	\N
1656	191	57	1	8	1	1:30.010	\N	\N
1657	191	14	1	7	2	1:30.053	\N	\N
1658	191	30	6	3	3	1:30.767	\N	\N
1659	191	35	3	1	4	1:30.919	\N	\N
1660	191	65	15	15	5	1:31.384	\N	\N
1661	191	49	3	2	6	1:31.397	\N	\N
1662	191	21	22	5	7	1:31.733	\N	\N
1663	191	56	6	4	8	1:31.767	\N	\N
1664	191	23	17	10	9	1:32.392	\N	\N
1665	191	71	17	9	10	1:32.399	\N	\N
1666	191	25	22	6	11	1:32.726	\N	\N
1667	191	55	15	14	12	1:33.240	\N	\N
1668	191	68	25	20	13	1:33.291	\N	\N
1669	191	22	24	18	14	1:33.383	\N	\N
1670	191	15	20	12	15	1:33.739	\N	\N
1671	191	63	21	17	16	1:33.927	\N	\N
1672	191	74	18	23	17	1:34.646	\N	\N
1673	191	76	24	19	18	1:34.906	\N	\N
1674	191	73	25	20	19	1:35.119	\N	\N
1675	191	64	21	16	20	1:35.140	\N	\N
1676	191	44	20	14	21	1:35.215	\N	\N
1677	191	75	18	22	22	1:35.301	\N	\N
1678	192	57	1	8	1	1:17.092	\N	\N
1679	192	14	1	7	2	1:17.757	\N	\N
1680	192	49	3	2	3	1:18.109	\N	\N
1681	192	30	6	3	4	1:18.250	\N	\N
1682	192	25	22	6	5	1:18.261	\N	\N
1683	192	56	6	4	6	1:18.449	\N	\N
1684	192	21	22	5	7	1:18.652	\N	\N
1685	192	23	17	10	8	1:18.735	\N	\N
1686	192	44	20	14	9	1:18.753	\N	\N
1687	192	35	3	1	10	1:18.761	\N	\N
1688	192	71	17	9	11	1:18.988	\N	\N
1689	192	15	20	12	12	1:19.069	\N	\N
1690	192	22	24	18	13	1:19.344	\N	\N
1691	192	65	15	15	14	1:19.375	\N	\N
1692	192	55	15	14	15	1:19.449	\N	\N
1693	192	76	24	19	16	1:19.644	\N	\N
1694	192	68	25	21	17	1:20.203	\N	\N
1695	192	75	18	22	18	1:20.390	\N	\N
1696	192	74	18	23	19	1:20.459	\N	\N
1697	192	63	21	17	20	1:20.481	\N	\N
1698	192	73	25	20	21	1:20.748	\N	\N
1699	192	64	21	16	22	1:20.847	\N	\N
1700	193	14	1	7	1	1:25.852	\N	\N
1701	193	30	6	3	2	1:26.251	\N	\N
1702	193	57	1	8	3	1:26.632	\N	\N
1703	193	56	6	4	4	1:26.780	\N	\N
1704	193	23	17	10	5	1:26.827	\N	\N
1705	193	49	3	2	6	1:26.876	\N	\N
1706	193	35	3	1	7	1:26.941	\N	\N
1707	193	25	22	6	8	1:27.198	\N	\N
1708	193	71	17	9	9	1:27.483	\N	\N
1709	193	21	22	5	10	1:27.836	\N	\N
1710	193	55	15	14	11	1:27.839	\N	\N
1711	193	65	15	15	12	1:28.016	\N	\N
1712	193	68	25	18	13	1:28.811	\N	\N
1713	193	22	24	18	14	1:29.249	\N	\N
1714	193	44	20	11	15	1:29.320	\N	\N
1715	193	15	20	12	16	1:29.352	\N	\N
1716	193	63	21	17	17	1:29.617	\N	\N
1717	193	64	21	16	18	1:29.617	\N	\N
1718	193	75	18	22	19	1:30.054	\N	\N
1719	193	74	18	23	20	1:30.158	\N	\N
1720	193	73	25	20	21	1:30.437	\N	\N
1721	193	76	24	19	22	1:31.178	\N	\N
1722	199	57	1	8	1	1:23.271	\N	\N
1723	199	30	6	3	2	1:23.720	\N	\N
1724	199	35	3	1	3	1:24.102	\N	\N
1725	199	14	1	7	4	1:24.310	\N	\N
1726	199	56	6	4	5	1:24.436	\N	\N
1727	199	49	3	2	6	1:24.442	\N	\N
1728	199	71	17	9	7	1:24.542	\N	\N
1729	199	55	15	14	8	1:25.081	\N	\N
1730	199	65	15	15	9	1:25.084	\N	\N
1731	199	21	22	5	10	1:25.654	\N	\N
1732	199	25	22	6	11	1:25.760	\N	\N
1733	199	64	21	16	12	1:26.376	\N	\N
1734	199	63	21	17	13	1:26.487	\N	\N
1735	199	15	20	12	14	1:26.808	\N	\N
1736	199	50	24	19	15	1:26.948	\N	\N
1737	199	22	24	18	16	1:26.990	\N	\N
1738	199	68	25	21	17	1:27.061	\N	\N
1739	199	74	18	23	18	1:28.051	\N	\N
1740	199	75	18	22	19	1:28.123	\N	\N
1741	199	73	25	20	20	1:28.608	\N	\N
1742	199	23	17	9	21	\N	\N	\N
1743	199	44	20	11	22	\N	\N	\N
1744	200	21	22	5	1	1:29.598	\N	\N
1745	200	55	15	14	2	1:30.317	\N	\N
1746	200	57	1	8	3	1:30.517	\N	\N
1747	200	30	6	3	4	1:30.551	\N	\N
1748	200	22	24	18	5	1:31.005	\N	\N
1749	200	63	21	17	6	1:31.028	\N	\N
1750	200	49	3	2	7	1:31.515	\N	\N
1751	200	56	6	4	8	1:31.651	\N	\N
1752	200	23	17	10	9	1:31.917	\N	\N
1753	200	44	20	11	10	1:32.081	\N	\N
1754	200	35	3	1	11	1:32.083	\N	\N
1755	200	50	24	19	12	1:32.099	\N	\N
1756	200	64	21	16	13	1:32.206	\N	\N
1757	200	14	1	7	14	1:32.399	\N	\N
1758	200	71	17	9	15	1:32.718	\N	\N
1759	200	15	20	12	16	1:32.906	\N	\N
1760	200	25	22	6	17	1:33.185	\N	\N
1761	200	65	15	15	18	1:33.205	\N	\N
1762	200	74	18	23	19	1:33.399	\N	\N
1763	200	68	25	21	20	1:34.090	\N	\N
1764	200	75	18	22	21	1:34.536	\N	\N
1765	200	73	25	20	22	1:34.910	\N	\N
1766	201	57	1	8	1	1:41.838	\N	\N
1767	201	14	1	7	2	1:42.347	\N	\N
1768	201	35	3	1	3	1:42.365	\N	\N
1769	201	23	17	10	4	1:42.994	\N	\N
1770	201	71	17	9	5	1:43.183	\N	\N
1771	201	56	6	4	6	1:43.270	\N	\N
1772	201	25	22	6	7	1:43.341	\N	\N
1773	201	21	22	5	8	1:43.369	\N	\N
1774	201	30	6	3	9	1:43.459	\N	\N
1775	201	49	3	2	10	1:43.467	\N	\N
1776	201	55	15	14	11	1:43.663	\N	\N
1777	201	65	15	15	12	1:44.599	\N	\N
1778	201	22	24	16	13	1:44.776	\N	\N
1779	201	15	20	12	14	1:44.844	\N	\N
1780	201	68	25	21	15	1:44.961	\N	\N
1781	201	44	20	11	16	1:45.197	\N	\N
1782	201	63	21	17	17	1:45.276	\N	\N
1783	201	64	21	16	18	1:45.588	\N	\N
1784	201	50	24	19	19	1:45.623	\N	\N
1785	201	75	18	22	20	1:46.713	\N	\N
1786	201	74	18	23	21	1:47.265	\N	\N
1787	203	57	1	8	1	1:48.682	\N	\N
1788	203	14	1	7	2	1:48.845	\N	\N
1789	203	71	17	9	3	1:49.728	\N	\N
1790	203	30	6	3	4	1:50.027	\N	\N
1791	203	56	6	4	5	1:50.189	\N	\N
1792	203	35	3	1	6	1:50.204	\N	\N
1793	203	21	22	5	7	1:50.462	\N	\N
1794	203	23	17	10	8	1:50.501	\N	\N
1795	203	49	3	2	9	1:50.686	\N	\N
1796	203	55	15	14	10	1:51.189	\N	\N
1797	203	25	22	6	11	1:51.648	\N	\N
1798	203	65	15	15	12	1:51.851	\N	\N
1799	203	15	20	12	13	1:52.572	\N	\N
1800	203	22	24	18	14	1:52.670	\N	\N
1801	203	44	20	11	15	1:52.784	\N	\N
1802	203	64	21	16	16	1:53.037	\N	\N
1803	203	50	24	19	17	1:53.149	\N	\N
1804	203	63	21	17	18	1:53.207	\N	\N
1805	203	68	25	21	19	1:53.237	\N	\N
1806	203	73	25	20	20	1:54.850	\N	\N
1807	203	75	18	22	21	1:55.084	\N	\N
1808	203	74	18	23	22	1:55.520	\N	\N
1809	207	35	3	3	1	1:29.369	\N	\N
1810	207	49	3	4	2	1:31.123	\N	\N
1811	207	30	6	5	3	1:31.472	\N	\N
1812	207	14	1	10	4	1:31.531	\N	\N
1813	207	56	6	6	5	1:31.881	\N	\N
1814	207	57	1	9	6	1:31.971	\N	\N
1815	207	65	15	16	7	1:32.287	\N	\N
1816	207	55	22	7	8	1:32.593	\N	\N
1817	207	44	20	14	9	1:32.842	\N	\N
1818	207	77	22	8	10	1:32.870	\N	\N
1819	207	22	24	22	11	1:33.075	\N	\N
1820	207	23	17	11	12	1:33.130	\N	\N
1821	207	78	15	17	13	1:33.327	\N	\N
1822	207	21	17	12	14	1:33.552	\N	\N
1823	207	79	18	20	15	1:33.798	\N	\N
1824	207	75	20	15	16	1:33.989	\N	\N
1825	207	15	18	21	17	1:34.120	\N	\N
1826	207	63	25	19	18	1:34.229	\N	\N
1827	207	76	24	23	19	1:34.623	\N	\N
1828	207	71	21	1	20	1:34.806	\N	\N
1829	207	50	25	18	21	1:34.943	\N	\N
1830	207	64	21	2	22	1:35.972	\N	\N
1831	208	35	3	3	1	1:16.004	\N	\N
1832	208	30	6	5	2	1:16.594	\N	\N
1833	208	77	22	8	3	1:16.644	\N	\N
1834	208	57	1	9	4	1:16.692	\N	\N
1835	208	44	20	14	5	1:16.756	\N	\N
1836	208	55	22	7	6	1:16.757	\N	\N
1837	208	21	17	12	7	1:16.912	\N	\N
1838	208	49	3	4	8	1:16.971	\N	\N
1839	208	71	21	1	9	1:17.090	\N	\N
1840	208	23	17	11	10	1:17.175	\N	\N
1841	208	22	24	22	11	1:17.259	\N	\N
1842	208	14	1	10	12	1:17.262	\N	\N
1843	208	65	15	16	13	1:17.409	\N	\N
1844	208	56	6	6	14	1:17.527	\N	\N
1845	208	75	20	15	15	1:17.999	\N	\N
1846	208	64	21	2	16	1:18.095	\N	\N
1847	208	15	18	21	17	1:18.336	\N	\N
1848	208	79	18	20	18	1:18.557	\N	\N
1849	208	78	15	17	19	1:18.644	\N	\N
1850	208	76	24	23	20	1:18.773	\N	\N
1851	208	50	25	18	21	1:18.885	\N	\N
1852	208	63	25	19	22	1:19.274	\N	\N
1853	209	35	3	3	1	1:24.473	\N	\N
1854	209	49	3	4	2	1:25.271	\N	\N
1855	209	44	20	14	3	1:25.491	\N	\N
1856	209	30	6	5	4	1:25.773	\N	\N
1857	209	22	24	22	5	1:25.942	\N	\N
1858	209	23	17	11	6	1:26.218	\N	\N
1859	209	56	6	6	7	1:26.327	\N	\N
1860	209	65	15	16	8	1:26.564	\N	\N
1861	209	21	17	12	9	1:26.619	\N	\N
1862	209	14	1	10	10	1:26.799	\N	\N
1863	209	55	22	7	11	1:27.076	\N	\N
1864	209	77	22	8	12	1:27.259	\N	\N
1865	209	71	21	1	13	1:27.281	\N	\N
1866	209	78	15	17	14	1:27.690	\N	\N
1867	209	76	24	23	15	1:28.035	\N	\N
1868	209	50	25	18	16	1:28.094	\N	\N
1869	209	57	1	9	17	1:28.135	\N	\N
1870	209	15	18	21	18	1:28.160	\N	\N
1871	209	63	25	19	19	1:28.224	\N	\N
1872	209	75	20	15	20	1:28.366	\N	\N
1873	209	79	18	20	21	1:28.413	\N	\N
1874	209	64	21	2	22	1:28.696	\N	\N
1875	210	35	3	3	1	1:23.303	\N	\N
1876	210	49	3	4	2	1:23.646	\N	\N
1877	210	30	6	5	3	1:23.955	\N	\N
1878	210	44	20	14	4	1:24.075	\N	\N
1879	210	23	17	11	5	1:24.081	\N	\N
1880	210	21	17	12	6	1:24.596	\N	\N
1881	210	65	15	16	7	1:24.723	\N	\N
1882	210	57	1	9	8	1:24.812	\N	\N
1883	210	56	6	6	9	1:24.862	\N	\N
1884	210	14	1	10	10	1:25.077	\N	\N
1885	210	77	22	8	11	1:25.371	\N	\N
1886	210	78	15	17	12	1:25.554	\N	\N
1887	210	22	24	22	13	1:25.579	\N	\N
1888	210	55	22	7	14	1:25.729	\N	\N
1889	210	71	21	1	15	1:25.743	\N	\N
1890	210	76	24	23	16	1:26.192	\N	\N
1891	210	64	21	2	17	1:26.253	\N	\N
1892	210	75	20	15	18	1:26.712	\N	\N
1893	210	63	25	19	19	1:26.852	\N	\N
1894	210	15	18	21	20	1:26.960	\N	\N
1895	210	50	25	18	21	1:27.428	\N	\N
1896	210	79	18	20	22	1:28.727	\N	\N
1897	211	49	3	4	1	1:18.216	\N	\N
1898	211	30	6	5	2	1:18.235	\N	\N
1899	211	35	3	3	3	1:18.583	\N	\N
1900	211	21	17	12	4	1:18.665	\N	\N
1901	211	14	1	10	5	1:18.779	\N	\N
1902	211	23	17	11	6	1:18.943	\N	\N
1903	211	65	15	16	7	1:19.105	\N	\N
1904	211	57	1	9	8	1:19.119	\N	\N
1905	211	55	22	7	9	1:19.263	\N	\N
1906	211	22	24	22	10	1:19.295	\N	\N
1907	211	78	15	17	11	1:19.468	\N	\N
1908	211	44	20	14	12	1:19.626	\N	\N
1909	211	71	21	1	13	1:19.674	\N	\N
1910	211	63	25	18	14	1:19.694	\N	\N
1911	211	56	6	6	15	1:19.723	\N	\N
1912	211	64	21	2	16	1:19.860	\N	\N
1913	211	77	22	8	17	1:20.199	\N	\N
1914	211	15	18	21	18	1:20.349	\N	\N
1915	211	76	24	23	19	1:20.516	\N	\N
1916	211	79	18	20	20	1:20.606	\N	\N
1917	211	75	20	15	21	1:20.961	\N	\N
1918	211	50	25	19	22	1:21.290	\N	\N
1919	212	35	3	3	1	1:16.525	\N	\N
1920	212	49	3	4	2	1:16.791	\N	\N
1921	212	14	1	10	3	1:17.521	\N	\N
1922	212	55	22	7	4	1:17.717	\N	\N
1923	212	57	1	10	5	1:17.737	\N	\N
1924	212	77	22	8	6	1:18.041	\N	\N
1925	212	30	6	5	7	1:18.313	\N	\N
1926	212	21	17	12	8	1:18.385	\N	\N
1927	212	23	17	11	9	1:18.423	\N	\N
1928	212	65	15	16	10	1:18.494	\N	\N
1929	212	56	6	6	11	1:18.873	\N	\N
1930	212	44	20	14	12	1:19.157	\N	\N
1931	212	81	15	17	13	1:19.323	\N	\N
1932	212	63	25	18	14	1:20.079	\N	\N
1933	212	71	21	1	15	1:20.089	\N	\N
1934	212	75	20	15	16	1:20.103	\N	\N
1935	212	22	24	22	17	1:20.255	\N	\N
1936	212	15	18	21	18	1:20.452	\N	\N
1937	212	50	25	19	19	1:20.582	\N	\N
1938	212	79	18	20	20	1:20.672	\N	\N
1939	212	64	21	2	21	1:21.029	\N	\N
1940	212	76	24	23	22	1:21.060	\N	\N
1941	213	30	6	5	1	1:18.095	\N	\N
1942	213	35	3	3	2	1:18.108	\N	\N
1943	213	22	24	22	3	1:18.388	\N	\N
1944	213	49	3	4	4	1:18.464	\N	\N
1945	213	14	1	10	5	1:18.466	\N	\N
1946	213	21	17	12	6	1:18.750	\N	\N
1947	213	23	17	11	7	1:18.869	\N	\N
1948	213	55	22	7	8	1:18.899	\N	\N
1949	213	57	1	9	9	1:18.916	\N	\N
1950	213	44	20	14	10	1:19.034	\N	\N
1951	213	25	22	8	11	1:19.286	\N	\N
1952	213	56	6	6	12	1:19.503	\N	\N
1953	213	65	15	16	13	1:19.622	\N	\N
1954	213	50	25	19	14	1:20.102	\N	\N
1955	213	71	21	1	15	1:20.129	\N	\N
1956	213	64	21	2	16	1:20.175	\N	\N
1957	213	63	25	18	17	1:20.336	\N	\N
1958	213	81	15	17	18	1:20.357	\N	\N
1959	213	75	20	15	19	1:20.370	\N	\N
1960	213	15	18	21	20	1:20.370	\N	\N
1961	213	76	24	23	21	1:20.491	\N	\N
1962	213	79	18	20	22	1:21.034	\N	\N
1963	214	30	6	5	1	1:14.548	\N	\N
1964	214	49	3	4	2	1:14.749	\N	\N
1965	214	23	17	11	3	1:14.755	\N	\N
1966	214	35	3	3	4	1:14.800	\N	\N
1967	214	56	6	6	5	1:14.860	\N	\N
1968	214	15	20	14	6	1:14.957	\N	\N
1969	214	25	22	8	7	1:14.986	\N	\N
1970	214	55	22	7	8	1:15.228	\N	\N
1971	214	14	1	10	9	1:15.270	\N	\N
1972	214	57	1	9	10	1:15.339	\N	\N
1973	214	21	17	12	11	1:15.453	\N	\N
1974	214	22	24	22	12	1:15.876	\N	\N
1975	214	75	20	15	13	1:15.876	\N	\N
1976	214	65	15	16	14	1:16.018	\N	\N
1977	214	76	24	23	15	1:16.149	\N	\N
1978	214	64	21	2	16	1:16.536	\N	\N
1979	214	71	21	1	17	1:16.729	\N	\N
1980	214	50	25	19	18	1:16.941	\N	\N
1981	214	63	25	18	19	1:17.256	\N	\N
1982	214	82	15	17	20	1:17.538	\N	\N
1983	214	79	18	20	21	1:17.563	\N	\N
1984	214	58	18	21	22	1:18.280	\N	\N
1985	215	35	3	3	1	1:21.598	\N	\N
1986	215	49	3	4	2	1:21.732	\N	\N
1987	215	57	1	9	3	1:21.797	\N	\N
1988	215	30	6	5	4	1:21.977	\N	\N
1989	215	23	17	11	5	1:22.277	\N	\N
1990	215	14	1	10	6	1:22.279	\N	\N
1991	215	56	6	6	7	1:22.342	\N	\N
1992	215	25	22	8	8	1:22.344	\N	\N
1993	215	65	15	16	9	1:22.368	\N	\N
1994	215	21	17	12	10	1:22.371	\N	\N
1995	215	55	22	17	11	1:22.392	\N	\N
1996	215	71	21	1	12	1:23.271	\N	\N
1997	215	15	20	14	13	1:23.366	\N	\N
1998	215	75	20	15	14	1:23.887	\N	\N
1999	215	76	24	23	15	1:24.067	\N	\N
[truncated: 7,136 more rows]
