# Supplementary material for: Bayesian analysis of Formula One race results: disentangling driver skill and constructor advantage
Source: J Quant Anal Sports. 2023 Jul 25;19(4):273–93. doi: 10.1515/jqas-2022-0021 (PMC10660124; doi:10.1515/jqas-2022-0021)
Supplement: Supplementary file 1 — Supplementary Material Details [file j_jqas-2022-0021_suppl_001.zip › dat/f1db_csv/races.csv]

raceId	year	round	circuitId	name	date	time	url
1	2009	1	1	Australian Grand Prix	2009-03-29	06:00:00	http://en.wikipedia.org/wiki/2009_Australian_Grand_Prix
2	2009	2	2	Malaysian Grand Prix	2009-04-05	09:00:00	http://en.wikipedia.org/wiki/2009_Malaysian_Grand_Prix
3	2009	3	17	Chinese Grand Prix	2009-04-19	07:00:00	http://en.wikipedia.org/wiki/2009_Chinese_Grand_Prix
4	2009	4	3	Bahrain Grand Prix	2009-04-26	12:00:00	http://en.wikipedia.org/wiki/2009_Bahrain_Grand_Prix
5	2009	5	4	Spanish Grand Prix	2009-05-10	12:00:00	http://en.wikipedia.org/wiki/2009_Spanish_Grand_Prix
6	2009	6	6	Monaco Grand Prix	2009-05-24	12:00:00	http://en.wikipedia.org/wiki/2009_Monaco_Grand_Prix
7	2009	7	5	Turkish Grand Prix	2009-06-07	12:00:00	http://en.wikipedia.org/wiki/2009_Turkish_Grand_Prix
8	2009	8	9	British Grand Prix	2009-06-21	12:00:00	http://en.wikipedia.org/wiki/2009_British_Grand_Prix
9	2009	9	20	German Grand Prix	2009-07-12	12:00:00	http://en.wikipedia.org/wiki/2009_German_Grand_Prix
10	2009	10	11	Hungarian Grand Prix	2009-07-26	12:00:00	http://en.wikipedia.org/wiki/2009_Hungarian_Grand_Prix
11	2009	11	12	European Grand Prix	2009-08-23	12:00:00	http://en.wikipedia.org/wiki/2009_European_Grand_Prix
12	2009	12	13	Belgian Grand Prix	2009-08-30	12:00:00	http://en.wikipedia.org/wiki/2009_Belgian_Grand_Prix
13	2009	13	14	Italian Grand Prix	2009-09-13	12:00:00	http://en.wikipedia.org/wiki/2009_Italian_Grand_Prix
14	2009	14	15	Singapore Grand Prix	2009-09-27	12:00:00	http://en.wikipedia.org/wiki/2009_Singapore_Grand_Prix
15	2009	15	22	Japanese Grand Prix	2009-10-04	05:00:00	http://en.wikipedia.org/wiki/2009_Japanese_Grand_Prix
16	2009	16	18	Brazilian Grand Prix	2009-10-18	16:00:00	http://en.wikipedia.org/wiki/2009_Brazilian_Grand_Prix
17	2009	17	24	Abu Dhabi Grand Prix	2009-11-01	11:00:00	http://en.wikipedia.org/wiki/2009_Abu_Dhabi_Grand_Prix
18	2008	1	1	Australian Grand Prix	2008-03-16	04:30:00	http://en.wikipedia.org/wiki/2008_Australian_Grand_Prix
19	2008	2	2	Malaysian Grand Prix	2008-03-23	07:00:00	http://en.wikipedia.org/wiki/2008_Malaysian_Grand_Prix
20	2008	3	3	Bahrain Grand Prix	2008-04-06	11:30:00	http://en.wikipedia.org/wiki/2008_Bahrain_Grand_Prix
21	2008	4	4	Spanish Grand Prix	2008-04-27	12:00:00	http://en.wikipedia.org/wiki/2008_Spanish_Grand_Prix
22	2008	5	5	Turkish Grand Prix	2008-05-11	12:00:00	http://en.wikipedia.org/wiki/2008_Turkish_Grand_Prix
23	2008	6	6	Monaco Grand Prix	2008-05-25	12:00:00	http://en.wikipedia.org/wiki/2008_Monaco_Grand_Prix
24	2008	7	7	Canadian Grand Prix	2008-06-08	17:00:00	http://en.wikipedia.org/wiki/2008_Canadian_Grand_Prix
25	2008	8	8	French Grand Prix	2008-06-22	12:00:00	http://en.wikipedia.org/wiki/2008_French_Grand_Prix
26	2008	9	9	British Grand Prix	2008-07-06	12:00:00	http://en.wikipedia.org/wiki/2008_British_Grand_Prix
27	2008	10	10	German Grand Prix	2008-07-20	12:00:00	http://en.wikipedia.org/wiki/2008_German_Grand_Prix
28	2008	11	11	Hungarian Grand Prix	2008-08-03	12:00:00	http://en.wikipedia.org/wiki/2008_Hungarian_Grand_Prix
29	2008	12	12	European Grand Prix	2008-08-24	12:00:00	http://en.wikipedia.org/wiki/2008_European_Grand_Prix
30	2008	13	13	Belgian Grand Prix	2008-09-07	12:00:00	http://en.wikipedia.org/wiki/2008_Belgian_Grand_Prix
31	2008	14	14	Italian Grand Prix	2008-09-14	12:00:00	http://en.wikipedia.org/wiki/2008_Italian_Grand_Prix
32	2008	15	15	Singapore Grand Prix	2008-09-28	12:00:00	http://en.wikipedia.org/wiki/2008_Singapore_Grand_Prix
33	2008	16	16	Japanese Grand Prix	2008-10-12	04:30:00	http://en.wikipedia.org/wiki/2008_Japanese_Grand_Prix
34	2008	17	17	Chinese Grand Prix	2008-10-19	07:00:00	http://en.wikipedia.org/wiki/2008_Chinese_Grand_Prix
35	2008	18	18	Brazilian Grand Prix	2008-11-02	17:00:00	http://en.wikipedia.org/wiki/2008_Brazilian_Grand_Prix
36	2007	1	1	Australian Grand Prix	2007-03-18	03:00:00	http://en.wikipedia.org/wiki/2007_Australian_Grand_Prix
37	2007	2	2	Malaysian Grand Prix	2007-04-08	07:00:00	http://en.wikipedia.org/wiki/2007_Malaysian_Grand_Prix
38	2007	3	3	Bahrain Grand Prix	2007-04-15	11:30:00	http://en.wikipedia.org/wiki/2007_Bahrain_Grand_Prix
39	2007	4	4	Spanish Grand Prix	2007-05-13	12:00:00	http://en.wikipedia.org/wiki/2007_Spanish_Grand_Prix
40	2007	5	6	Monaco Grand Prix	2007-05-27	12:00:00	http://en.wikipedia.org/wiki/2007_Monaco_Grand_Prix
41	2007	6	7	Canadian Grand Prix	2007-06-10	17:00:00	http://en.wikipedia.org/wiki/2007_Canadian_Grand_Prix
42	2007	7	19	United States Grand Prix	2007-06-17	17:00:00	http://en.wikipedia.org/wiki/2007_United_States_Grand_Prix
43	2007	8	8	French Grand Prix	2007-07-01	12:00:00	http://en.wikipedia.org/wiki/2007_French_Grand_Prix
44	2007	9	9	British Grand Prix	2007-07-08	12:00:00	http://en.wikipedia.org/wiki/2007_British_Grand_Prix
45	2007	10	20	European Grand Prix	2007-07-22	12:00:00	http://en.wikipedia.org/wiki/2007_European_Grand_Prix
46	2007	11	11	Hungarian Grand Prix	2007-08-05	12:00:00	http://en.wikipedia.org/wiki/2007_Hungarian_Grand_Prix
47	2007	12	5	Turkish Grand Prix	2007-08-26	12:00:00	http://en.wikipedia.org/wiki/2007_Turkish_Grand_Prix
48	2007	13	14	Italian Grand Prix	2007-09-09	12:00:00	http://en.wikipedia.org/wiki/2007_Italian_Grand_Prix
49	2007	14	13	Belgian Grand Prix	2007-09-16	12:00:00	http://en.wikipedia.org/wiki/2007_Belgian_Grand_Prix
50	2007	15	16	Japanese Grand Prix	2007-09-30	04:30:00	http://en.wikipedia.org/wiki/2007_Japanese_Grand_Prix
51	2007	16	17	Chinese Grand Prix	2007-10-07	06:00:00	http://en.wikipedia.org/wiki/2007_Chinese_Grand_Prix
52	2007	17	18	Brazilian Grand Prix	2007-10-21	16:00:00	http://en.wikipedia.org/wiki/2007_Brazilian_Grand_Prix
53	2006	1	3	Bahrain Grand Prix	2006-03-12	14:30:00	http://en.wikipedia.org/wiki/2006_Bahrain_Grand_Prix
54	2006	2	2	Malaysian Grand Prix	2006-03-19	15:00:00	http://en.wikipedia.org/wiki/2006_Malaysian_Grand_Prix
55	2006	3	1	Australian Grand Prix	2006-04-02	14:00:00	http://en.wikipedia.org/wiki/2006_Australian_Grand_Prix
56	2006	4	21	San Marino Grand Prix	2006-04-23	14:00:00	http://en.wikipedia.org/wiki/2006_San_Marino_Grand_Prix
57	2006	5	20	European Grand Prix	2006-05-07	14:00:00	http://en.wikipedia.org/wiki/2006_European_Grand_Prix
58	2006	6	4	Spanish Grand Prix	2006-05-14	14:00:00	http://en.wikipedia.org/wiki/2006_Spanish_Grand_Prix
59	2006	7	6	Monaco Grand Prix	2006-05-28	14:00:00	http://en.wikipedia.org/wiki/2006_Monaco_Grand_Prix
60	2006	8	9	British Grand Prix	2006-06-11	12:00:00	http://en.wikipedia.org/wiki/2006_British_Grand_Prix
61	2006	9	7	Canadian Grand Prix	2006-06-25	13:00:00	http://en.wikipedia.org/wiki/2006_Canadian_Grand_Prix
62	2006	10	19	United States Grand Prix	2006-07-02	14:00:00	http://en.wikipedia.org/wiki/2006_United_States_Grand_Prix
63	2006	11	8	French Grand Prix	2006-07-16	14:00:00	http://en.wikipedia.org/wiki/2006_French_Grand_Prix
64	2006	12	10	German Grand Prix	2006-07-30	14:00:00	http://en.wikipedia.org/wiki/2006_German_Grand_Prix
65	2006	13	11	Hungarian Grand Prix	2006-08-06	14:00:00	http://en.wikipedia.org/wiki/2006_Hungarian_Grand_Prix
66	2006	14	5	Turkish Grand Prix	2006-08-27	15:00:00	http://en.wikipedia.org/wiki/2006_Turkish_Grand_Prix
67	2006	15	14	Italian Grand Prix	2006-09-10	14:00:00	http://en.wikipedia.org/wiki/2006_Italian_Grand_Prix
68	2006	16	17	Chinese Grand Prix	2006-10-01	14:00:00	http://en.wikipedia.org/wiki/2006_Chinese_Grand_Prix
69	2006	17	22	Japanese Grand Prix	2006-10-08	14:00:00	http://en.wikipedia.org/wiki/2006_Japanese_Grand_Prix
70	2006	18	18	Brazilian Grand Prix	2006-10-22	14:00:00	http://en.wikipedia.org/wiki/2006_Brazilian_Grand_Prix
71	2005	1	1	Australian Grand Prix	2005-03-06	14:00:00	http://en.wikipedia.org/wiki/2005_Australian_Grand_Prix
72	2005	2	2	Malaysian Grand Prix	2005-03-20	15:00:00	http://en.wikipedia.org/wiki/2005_Malaysian_Grand_Prix
73	2005	3	3	Bahrain Grand Prix	2005-04-03	14:30:00	http://en.wikipedia.org/wiki/2005_Bahrain_Grand_Prix
74	2005	4	21	San Marino Grand Prix	2005-04-24	14:00:00	http://en.wikipedia.org/wiki/2005_San_Marino_Grand_Prix
75	2005	5	4	Spanish Grand Prix	2005-05-08	14:00:00	http://en.wikipedia.org/wiki/2005_Spanish_Grand_Prix
76	2005	6	6	Monaco Grand Prix	2005-05-22	14:00:00	http://en.wikipedia.org/wiki/2005_Monaco_Grand_Prix
77	2005	7	20	European Grand Prix	2005-05-29	14:00:00	http://en.wikipedia.org/wiki/2005_European_Grand_Prix
78	2005	8	7	Canadian Grand Prix	2005-06-12	13:00:00	http://en.wikipedia.org/wiki/2005_Canadian_Grand_Prix
79	2005	9	19	United States Grand Prix	2005-06-19	14:00:00	http://en.wikipedia.org/wiki/2005_United_States_Grand_Prix
80	2005	10	8	French Grand Prix	2005-07-03	14:00:00	http://en.wikipedia.org/wiki/2005_French_Grand_Prix
81	2005	11	9	British Grand Prix	2005-07-10	14:00:00	http://en.wikipedia.org/wiki/2005_British_Grand_Prix
82	2005	12	10	German Grand Prix	2005-07-24	14:00:00	http://en.wikipedia.org/wiki/2005_German_Grand_Prix
83	2005	13	11	Hungarian Grand Prix	2005-07-31	14:00:00	http://en.wikipedia.org/wiki/2005_Hungarian_Grand_Prix
84	2005	14	5	Turkish Grand Prix	2005-08-21	15:00:00	http://en.wikipedia.org/wiki/2005_Turkish_Grand_Prix
85	2005	15	14	Italian Grand Prix	2005-09-04	14:00:00	http://en.wikipedia.org/wiki/2005_Italian_Grand_Prix
86	2005	16	13	Belgian Grand Prix	2005-09-11	14:00:00	http://en.wikipedia.org/wiki/2005_Belgian_Grand_Prix
87	2005	17	18	Brazilian Grand Prix	2005-09-25	14:00:00	http://en.wikipedia.org/wiki/2005_Brazilian_Grand_Prix
88	2005	18	22	Japanese Grand Prix	2005-10-09	14:00:00	http://en.wikipedia.org/wiki/2005_Japanese_Grand_Prix
89	2005	19	17	Chinese Grand Prix	2005-10-16	14:00:00	http://en.wikipedia.org/wiki/2005_Chinese_Grand_Prix
90	2004	1	1	Australian Grand Prix	2004-03-07	\N	http://en.wikipedia.org/wiki/2004_Australian_Grand_Prix
91	2004	2	2	Malaysian Grand Prix	2004-03-21	\N	http://en.wikipedia.org/wiki/2004_Malaysian_Grand_Prix
92	2004	3	3	Bahrain Grand Prix	2004-04-04	\N	http://en.wikipedia.org/wiki/2004_Bahrain_Grand_Prix
93	2004	4	21	San Marino Grand Prix	2004-04-25	\N	http://en.wikipedia.org/wiki/2004_San_Marino_Grand_Prix
94	2004	5	4	Spanish Grand Prix	2004-05-09	\N	http://en.wikipedia.org/wiki/2004_Spanish_Grand_Prix
95	2004	6	6	Monaco Grand Prix	2004-05-23	\N	http://en.wikipedia.org/wiki/2004_Monaco_Grand_Prix
96	2004	7	20	European Grand Prix	2004-05-30	\N	http://en.wikipedia.org/wiki/2004_European_Grand_Prix
97	2004	8	7	Canadian Grand Prix	2004-06-13	\N	http://en.wikipedia.org/wiki/2004_Canadian_Grand_Prix
98	2004	9	19	United States Grand Prix	2004-06-20	\N	http://en.wikipedia.org/wiki/2004_United_States_Grand_Prix
99	2004	10	8	French Grand Prix	2004-07-04	\N	http://en.wikipedia.org/wiki/2004_French_Grand_Prix
100	2004	11	9	British Grand Prix	2004-07-11	\N	http://en.wikipedia.org/wiki/2004_British_Grand_Prix
101	2004	12	10	German Grand Prix	2004-07-25	\N	http://en.wikipedia.org/wiki/2004_German_Grand_Prix
102	2004	13	11	Hungarian Grand Prix	2004-08-15	\N	http://en.wikipedia.org/wiki/2004_Hungarian_Grand_Prix
103	2004	14	13	Belgian Grand Prix	2004-08-29	\N	http://en.wikipedia.org/wiki/2004_Belgian_Grand_Prix
104	2004	15	14	Italian Grand Prix	2004-09-12	\N	http://en.wikipedia.org/wiki/2004_Italian_Grand_Prix
105	2004	16	17	Chinese Grand Prix	2004-09-26	\N	http://en.wikipedia.org/wiki/2004_Chinese_Grand_Prix
106	2004	17	22	Japanese Grand Prix	2004-10-10	\N	http://en.wikipedia.org/wiki/2004_Japanese_Grand_Prix
107	2004	18	18	Brazilian Grand Prix	2004-10-24	\N	http://en.wikipedia.org/wiki/2004_Brazilian_Grand_Prix
108	2003	1	1	Australian Grand Prix	2003-03-09	\N	http://en.wikipedia.org/wiki/2003_Australian_Grand_Prix
109	2003	2	2	Malaysian Grand Prix	2003-03-23	\N	http://en.wikipedia.org/wiki/2003_Malaysian_Grand_Prix
110	2003	3	18	Brazilian Grand Prix	2003-04-06	\N	http://en.wikipedia.org/wiki/2003_Brazilian_Grand_Prix
111	2003	4	21	San Marino Grand Prix	2003-04-20	\N	http://en.wikipedia.org/wiki/2003_San_Marino_Grand_Prix
112	2003	5	4	Spanish Grand Prix	2003-05-04	\N	http://en.wikipedia.org/wiki/2003_Spanish_Grand_Prix
113	2003	6	23	Austrian Grand Prix	2003-05-18	\N	http://en.wikipedia.org/wiki/2003_Austrian_Grand_Prix
114	2003	7	6	Monaco Grand Prix	2003-06-01	\N	http://en.wikipedia.org/wiki/2003_Monaco_Grand_Prix
115	2003	8	7	Canadian Grand Prix	2003-06-15	\N	http://en.wikipedia.org/wiki/2003_Canadian_Grand_Prix
116	2003	9	20	European Grand Prix	2003-06-29	\N	http://en.wikipedia.org/wiki/2003_European_Grand_Prix
117	2003	10	8	French Grand Prix	2003-07-06	\N	http://en.wikipedia.org/wiki/2003_French_Grand_Prix
118	2003	11	9	British Grand Prix	2003-07-20	\N	http://en.wikipedia.org/wiki/2003_British_Grand_Prix
119	2003	12	10	German Grand Prix	2003-08-03	\N	http://en.wikipedia.org/wiki/2003_German_Grand_Prix
120	2003	13	11	Hungarian Grand Prix	2003-08-24	\N	http://en.wikipedia.org/wiki/2003_Hungarian_Grand_Prix
121	2003	14	14	Italian Grand Prix	2003-09-14	\N	http://en.wikipedia.org/wiki/2003_Italian_Grand_Prix
122	2003	15	19	United States Grand Prix	2003-09-28	\N	http://en.wikipedia.org/wiki/2003_United_States_Grand_Prix
123	2003	16	22	Japanese Grand Prix	2003-10-12	\N	http://en.wikipedia.org/wiki/2003_Japanese_Grand_Prix
124	2002	1	1	Australian Grand Prix	2002-03-03	\N	http://en.wikipedia.org/wiki/2002_Australian_Grand_Prix
125	2002	2	2	Malaysian Grand Prix	2002-03-17	\N	http://en.wikipedia.org/wiki/2002_Malaysian_Grand_Prix
126	2002	3	18	Brazilian Grand Prix	2002-03-31	\N	http://en.wikipedia.org/wiki/2002_Brazilian_Grand_Prix
127	2002	4	21	San Marino Grand Prix	2002-04-14	\N	http://en.wikipedia.org/wiki/2002_San_Marino_Grand_Prix
128	2002	5	4	Spanish Grand Prix	2002-04-28	\N	http://en.wikipedia.org/wiki/2002_Spanish_Grand_Prix
129	2002	6	23	Austrian Grand Prix	2002-05-12	\N	http://en.wikipedia.org/wiki/2002_Austrian_Grand_Prix
130	2002	7	6	Monaco Grand Prix	2002-05-26	\N	http://en.wikipedia.org/wiki/2002_Monaco_Grand_Prix
131	2002	8	7	Canadian Grand Prix	2002-06-09	\N	http://en.wikipedia.org/wiki/2002_Canadian_Grand_Prix
132	2002	9	20	European Grand Prix	2002-06-23	\N	http://en.wikipedia.org/wiki/2002_European_Grand_Prix
133	2002	10	9	British Grand Prix	2002-07-07	\N	http://en.wikipedia.org/wiki/2002_British_Grand_Prix
134	2002	11	8	French Grand Prix	2002-07-21	\N	http://en.wikipedia.org/wiki/2002_French_Grand_Prix
135	2002	12	10	German Grand Prix	2002-07-28	\N	http://en.wikipedia.org/wiki/2002_German_Grand_Prix
136	2002	13	11	Hungarian Grand Prix	2002-08-18	\N	http://en.wikipedia.org/wiki/2002_Hungarian_Grand_Prix
137	2002	14	13	Belgian Grand Prix	2002-09-01	\N	http://en.wikipedia.org/wiki/2002_Belgian_Grand_Prix
138	2002	15	14	Italian Grand Prix	2002-09-15	\N	http://en.wikipedia.org/wiki/2002_Italian_Grand_Prix
139	2002	16	19	United States Grand Prix	2002-09-29	\N	http://en.wikipedia.org/wiki/2002_United_States_Grand_Prix
140	2002	17	22	Japanese Grand Prix	2002-10-13	\N	http://en.wikipedia.org/wiki/2002_Japanese_Grand_Prix
141	2001	1	1	Australian Grand Prix	2001-03-04	\N	http://en.wikipedia.org/wiki/2001_Australian_Grand_Prix
142	2001	2	2	Malaysian Grand Prix	2001-03-18	\N	http://en.wikipedia.org/wiki/2001_Malaysian_Grand_Prix
143	2001	3	18	Brazilian Grand Prix	2001-04-01	\N	http://en.wikipedia.org/wiki/2001_Brazilian_Grand_Prix
144	2001	4	21	San Marino Grand Prix	2001-04-15	\N	http://en.wikipedia.org/wiki/2001_San_Marino_Grand_Prix
145	2001	5	4	Spanish Grand Prix	2001-04-29	\N	http://en.wikipedia.org/wiki/2001_Spanish_Grand_Prix
146	2001	6	23	Austrian Grand Prix	2001-05-13	\N	http://en.wikipedia.org/wiki/2001_Austrian_Grand_Prix
147	2001	7	6	Monaco Grand Prix	2001-05-27	\N	http://en.wikipedia.org/wiki/2001_Monaco_Grand_Prix
148	2001	8	7	Canadian Grand Prix	2001-06-10	\N	http://en.wikipedia.org/wiki/2001_Canadian_Grand_Prix
149	2001	9	20	European Grand Prix	2001-06-24	\N	http://en.wikipedia.org/wiki/2001_European_Grand_Prix
150	2001	10	8	French Grand Prix	2001-07-01	\N	http://en.wikipedia.org/wiki/2001_French_Grand_Prix
151	2001	11	9	British Grand Prix	2001-07-15	\N	http://en.wikipedia.org/wiki/2001_British_Grand_Prix
152	2001	12	10	German Grand Prix	2001-07-29	\N	http://en.wikipedia.org/wiki/2001_German_Grand_Prix
153	2001	13	11	Hungarian Grand Prix	2001-08-19	\N	http://en.wikipedia.org/wiki/2001_Hungarian_Grand_Prix
154	2001	14	13	Belgian Grand Prix	2001-09-02	\N	http://en.wikipedia.org/wiki/2001_Belgian_Grand_Prix
155	2001	15	14	Italian Grand Prix	2001-09-16	\N	http://en.wikipedia.org/wiki/2001_Italian_Grand_Prix
156	2001	16	19	United States Grand Prix	2001-09-30	\N	http://en.wikipedia.org/wiki/2001_United_States_Grand_Prix
157	2001	17	22	Japanese Grand Prix	2001-10-14	\N	http://en.wikipedia.org/wiki/2001_Japanese_Grand_Prix
158	2000	1	1	Australian Grand Prix	2000-03-12	\N	http://en.wikipedia.org/wiki/2000_Australian_Grand_Prix
159	2000	2	18	Brazilian Grand Prix	2000-03-26	\N	http://en.wikipedia.org/wiki/2000_Brazilian_Grand_Prix
160	2000	3	21	San Marino Grand Prix	2000-04-09	\N	http://en.wikipedia.org/wiki/2000_San_Marino_Grand_Prix
161	2000	4	9	British Grand Prix	2000-04-23	\N	http://en.wikipedia.org/wiki/2000_British_Grand_Prix
162	2000	5	4	Spanish Grand Prix	2000-05-07	\N	http://en.wikipedia.org/wiki/2000_Spanish_Grand_Prix
163	2000	6	20	European Grand Prix	2000-05-21	\N	http://en.wikipedia.org/wiki/2000_European_Grand_Prix
164	2000	7	6	Monaco Grand Prix	2000-06-04	\N	http://en.wikipedia.org/wiki/2000_Monaco_Grand_Prix
165	2000	8	7	Canadian Grand Prix	2000-06-18	\N	http://en.wikipedia.org/wiki/2000_Canadian_Grand_Prix
166	2000	9	8	French Grand Prix	2000-07-02	\N	http://en.wikipedia.org/wiki/2000_French_Grand_Prix
167	2000	10	23	Austrian Grand Prix	2000-07-16	\N	http://en.wikipedia.org/wiki/2000_Austrian_Grand_Prix
168	2000	11	10	German Grand Prix	2000-07-30	\N	http://en.wikipedia.org/wiki/2000_German_Grand_Prix
169	2000	12	11	Hungarian Grand Prix	2000-08-13	\N	http://en.wikipedia.org/wiki/2000_Hungarian_Grand_Prix
170	2000	13	13	Belgian Grand Prix	2000-08-27	\N	http://en.wikipedia.org/wiki/2000_Belgian_Grand_Prix
171	2000	14	14	Italian Grand Prix	2000-09-10	\N	http://en.wikipedia.org/wiki/2000_Italian_Grand_Prix
172	2000	15	19	United States Grand Prix	2000-09-24	\N	http://en.wikipedia.org/wiki/2000_United_States_Grand_Prix
173	2000	16	22	Japanese Grand Prix	2000-10-08	\N	http://en.wikipedia.org/wiki/2000_Japanese_Grand_Prix
174	2000	17	2	Malaysian Grand Prix	2000-10-22	\N	http://en.wikipedia.org/wiki/2000_Malaysian_Grand_Prix
175	1999	1	1	Australian Grand Prix	1999-03-07	\N	http://en.wikipedia.org/wiki/1999_Australian_Grand_Prix
176	1999	2	18	Brazilian Grand Prix	1999-04-11	\N	http://en.wikipedia.org/wiki/1999_Brazilian_Grand_Prix
177	1999	3	21	San Marino Grand Prix	1999-05-02	\N	http://en.wikipedia.org/wiki/1999_San_Marino_Grand_Prix
178	1999	4	6	Monaco Grand Prix	1999-05-16	\N	http://en.wikipedia.org/wiki/1999_Monaco_Grand_Prix
179	1999	5	4	Spanish Grand Prix	1999-05-30	\N	http://en.wikipedia.org/wiki/1999_Spanish_Grand_Prix
180	1999	6	7	Canadian Grand Prix	1999-06-13	\N	http://en.wikipedia.org/wiki/1999_Canadian_Grand_Prix
181	1999	7	8	French Grand Prix	1999-06-27	\N	http://en.wikipedia.org/wiki/1999_French_Grand_Prix
182	1999	8	9	British Grand Prix	1999-07-11	\N	http://en.wikipedia.org/wiki/1999_British_Grand_Prix
183	1999	9	23	Austrian Grand Prix	1999-07-25	\N	http://en.wikipedia.org/wiki/1999_Austrian_Grand_Prix
184	1999	10	10	German Grand Prix	1999-08-01	\N	http://en.wikipedia.org/wiki/1999_German_Grand_Prix
185	1999	11	11	Hungarian Grand Prix	1999-08-15	\N	http://en.wikipedia.org/wiki/1999_Hungarian_Grand_Prix
186	1999	12	13	Belgian Grand Prix	1999-08-29	\N	http://en.wikipedia.org/wiki/1999_Belgian_Grand_Prix
187	1999	13	14	Italian Grand Prix	1999-09-12	\N	http://en.wikipedia.org/wiki/1999_Italian_Grand_Prix
188	1999	14	20	European Grand Prix	1999-09-26	\N	http://en.wikipedia.org/wiki/1999_European_Grand_Prix
189	1999	15	2	Malaysian Grand Prix	1999-10-17	\N	http://en.wikipedia.org/wiki/1999_Malaysian_Grand_Prix
190	1999	16	22	Japanese Grand Prix	1999-10-31	\N	http://en.wikipedia.org/wiki/1999_Japanese_Grand_Prix
191	1998	1	1	Australian Grand Prix	1998-03-08	\N	http://en.wikipedia.org/wiki/1998_Australian_Grand_Prix
192	1998	2	18	Brazilian Grand Prix	1998-03-29	\N	http://en.wikipedia.org/wiki/1998_Brazilian_Grand_Prix
193	1998	3	25	Argentine Grand Prix	1998-04-12	\N	http://en.wikipedia.org/wiki/1998_Argentine_Grand_Prix
194	1998	4	21	San Marino Grand Prix	1998-04-26	\N	http://en.wikipedia.org/wiki/1998_San_Marino_Grand_Prix
195	1998	5	4	Spanish Grand Prix	1998-05-10	\N	http://en.wikipedia.org/wiki/1998_Spanish_Grand_Prix
196	1998	6	6	Monaco Grand Prix	1998-05-24	\N	http://en.wikipedia.org/wiki/1998_Monaco_Grand_Prix
197	1998	7	7	Canadian Grand Prix	1998-06-07	\N	http://en.wikipedia.org/wiki/1998_Canadian_Grand_Prix
198	1998	8	8	French Grand Prix	1998-06-28	\N	http://en.wikipedia.org/wiki/1998_French_Grand_Prix
199	1998	9	9	British Grand Prix	1998-07-12	\N	http://en.wikipedia.org/wiki/1998_British_Grand_Prix
200	1998	10	23	Austrian Grand Prix	1998-07-26	\N	http://en.wikipedia.org/wiki/1998_Austrian_Grand_Prix
201	1998	11	10	German Grand Prix	1998-08-02	\N	http://en.wikipedia.org/wiki/1998_German_Grand_Prix
202	1998	12	11	Hungarian Grand Prix	1998-08-16	\N	http://en.wikipedia.org/wiki/1998_Hungarian_Grand_Prix
203	1998	13	13	Belgian Grand Prix	1998-08-30	\N	http://en.wikipedia.org/wiki/1998_Belgian_Grand_Prix
204	1998	14	14	Italian Grand Prix	1998-09-13	\N	http://en.wikipedia.org/wiki/1998_Italian_Grand_Prix
205	1998	15	20	Luxembourg Grand Prix	1998-09-27	\N	http://en.wikipedia.org/wiki/1998_Luxembourg_Grand_Prix
206	1998	16	22	Japanese Grand Prix	1998-11-01	\N	http://en.wikipedia.org/wiki/1998_Japanese_Grand_Prix
207	1997	1	1	Australian Grand Prix	1997-03-09	\N	http://en.wikipedia.org/wiki/1997_Australian_Grand_Prix
208	1997	2	18	Brazilian Grand Prix	1997-03-30	\N	http://en.wikipedia.org/wiki/1997_Brazilian_Grand_Prix
209	1997	3	25	Argentine Grand Prix	1997-04-13	\N	http://en.wikipedia.org/wiki/1997_Argentine_Grand_Prix
210	1997	4	21	San Marino Grand Prix	1997-04-27	\N	http://en.wikipedia.org/wiki/1997_San_Marino_Grand_Prix
211	1997	5	6	Monaco Grand Prix	1997-05-11	\N	http://en.wikipedia.org/wiki/1997_Monaco_Grand_Prix
212	1997	6	4	Spanish Grand Prix	1997-05-25	\N	http://en.wikipedia.org/wiki/1997_Spanish_Grand_Prix
213	1997	7	7	Canadian Grand Prix	1997-06-15	\N	http://en.wikipedia.org/wiki/1997_Canadian_Grand_Prix
214	1997	8	8	French Grand Prix	1997-06-29	\N	http://en.wikipedia.org/wiki/1997_French_Grand_Prix
215	1997	9	9	British Grand Prix	1997-07-13	\N	http://en.wikipedia.org/wiki/1997_British_Grand_Prix
216	1997	10	10	German Grand Prix	1997-07-27	\N	http://en.wikipedia.org/wiki/1997_German_Grand_Prix
217	1997	11	11	Hungarian Grand Prix	1997-08-10	\N	http://en.wikipedia.org/wiki/1997_Hungarian_Grand_Prix
218	1997	12	13	Belgian Grand Prix	1997-08-24	\N	http://en.wikipedia.org/wiki/1997_Belgian_Grand_Prix
219	1997	13	14	Italian Grand Prix	1997-09-07	\N	http://en.wikipedia.org/wiki/1997_Italian_Grand_Prix
220	1997	14	23	Austrian Grand Prix	1997-09-21	\N	http://en.wikipedia.org/wiki/1997_Austrian_Grand_Prix
221	1997	15	20	Luxembourg Grand Prix	1997-09-28	\N	http://en.wikipedia.org/wiki/1997_Luxembourg_Grand_Prix
222	1997	16	22	Japanese Grand Prix	1997-10-12	\N	http://en.wikipedia.org/wiki/1997_Japanese_Grand_Prix
223	1997	17	26	European Grand Prix	1997-10-26	\N	http://en.wikipedia.org/wiki/1997_European_Grand_Prix
224	1996	1	1	Australian Grand Prix	1996-03-10	\N	http://en.wikipedia.org/wiki/1996_Australian_Grand_Prix
225	1996	2	18	Brazilian Grand Prix	1996-03-31	\N	http://en.wikipedia.org/wiki/1996_Brazilian_Grand_Prix
226	1996	3	25	Argentine Grand Prix	1996-04-07	\N	http://en.wikipedia.org/wiki/1996_Argentine_Grand_Prix
227	1996	4	20	European Grand Prix	1996-04-28	\N	http://en.wikipedia.org/wiki/1996_European_Grand_Prix
228	1996	5	21	San Marino Grand Prix	1996-05-05	\N	http://en.wikipedia.org/wiki/1996_San_Marino_Grand_Prix
229	1996	6	6	Monaco Grand Prix	1996-05-19	\N	http://en.wikipedia.org/wiki/1996_Monaco_Grand_Prix
230	1996	7	4	Spanish Grand Prix	1996-06-02	\N	http://en.wikipedia.org/wiki/1996_Spanish_Grand_Prix
231	1996	8	7	Canadian Grand Prix	1996-06-16	\N	http://en.wikipedia.org/wiki/1996_Canadian_Grand_Prix
232	1996	9	8	French Grand Prix	1996-06-30	\N	http://en.wikipedia.org/wiki/1996_French_Grand_Prix
233	1996	10	9	British Grand Prix	1996-07-14	\N	http://en.wikipedia.org/wiki/1996_British_Grand_Prix
234	1996	11	10	German Grand Prix	1996-07-28	\N	http://en.wikipedia.org/wiki/1996_German_Grand_Prix
235	1996	12	11	Hungarian Grand Prix	1996-08-11	\N	http://en.wikipedia.org/wiki/1996_Hungarian_Grand_Prix
236	1996	13	13	Belgian Grand Prix	1996-08-25	\N	http://en.wikipedia.org/wiki/1996_Belgian_Grand_Prix
237	1996	14	14	Italian Grand Prix	1996-09-08	\N	http://en.wikipedia.org/wiki/1996_Italian_Grand_Prix
238	1996	15	27	Portuguese Grand Prix	1996-09-22	\N	http://en.wikipedia.org/wiki/1996_Portuguese_Grand_Prix
239	1996	16	22	Japanese Grand Prix	1996-10-13	\N	http://en.wikipedia.org/wiki/1996_Japanese_Grand_Prix
240	1995	1	18	Brazilian Grand Prix	1995-03-26	\N	http://en.wikipedia.org/wiki/1995_Brazilian_Grand_Prix
241	1995	2	25	Argentine Grand Prix	1995-04-09	\N	http://en.wikipedia.org/wiki/1995_Argentine_Grand_Prix
242	1995	3	21	San Marino Grand Prix	1995-04-30	\N	http://en.wikipedia.org/wiki/1995_San_Marino_Grand_Prix
243	1995	4	4	Spanish Grand Prix	1995-05-14	\N	http://en.wikipedia.org/wiki/1995_Spanish_Grand_Prix
244	1995	5	6	Monaco Grand Prix	1995-05-28	\N	http://en.wikipedia.org/wiki/1995_Monaco_Grand_Prix
245	1995	6	7	Canadian Grand Prix	1995-06-11	\N	http://en.wikipedia.org/wiki/1995_Canadian_Grand_Prix
246	1995	7	8	French Grand Prix	1995-07-02	\N	http://en.wikipedia.org/wiki/1995_French_Grand_Prix
247	1995	8	9	British Grand Prix	1995-07-16	\N	http://en.wikipedia.org/wiki/1995_British_Grand_Prix
248	1995	9	10	German Grand Prix	1995-07-30	\N	http://en.wikipedia.org/wiki/1995_German_Grand_Prix
249	1995	10	11	Hungarian Grand Prix	1995-08-13	\N	http://en.wikipedia.org/wiki/1995_Hungarian_Grand_Prix
250	1995	11	13	Belgian Grand Prix	1995-08-27	\N	http://en.wikipedia.org/wiki/1995_Belgian_Grand_Prix
251	1995	12	14	Italian Grand Prix	1995-09-10	\N	http://en.wikipedia.org/wiki/1995_Italian_Grand_Prix
252	1995	13	27	Portuguese Grand Prix	1995-09-24	\N	http://en.wikipedia.org/wiki/1995_Portuguese_Grand_Prix
253	1995	14	20	European Grand Prix	1995-10-01	\N	http://en.wikipedia.org/wiki/1995_European_Grand_Prix
254	1995	15	28	Pacific Grand Prix	1995-10-22	\N	http://en.wikipedia.org/wiki/1995_Pacific_Grand_Prix
255	1995	16	22	Japanese Grand Prix	1995-10-29	\N	http://en.wikipedia.org/wiki/1995_Japanese_Grand_Prix
256	1995	17	29	Australian Grand Prix	1995-11-12	\N	http://en.wikipedia.org/wiki/1995_Australian_Grand_Prix
257	1994	1	18	Brazilian Grand Prix	1994-03-27	\N	http://en.wikipedia.org/wiki/1994_Brazilian_Grand_Prix
258	1994	2	28	Pacific Grand Prix	1994-04-17	\N	http://en.wikipedia.org/wiki/1994_Pacific_Grand_Prix
259	1994	3	21	San Marino Grand Prix	1994-05-01	\N	http://en.wikipedia.org/wiki/1994_San_Marino_Grand_Prix
260	1994	4	6	Monaco Grand Prix	1994-05-15	\N	http://en.wikipedia.org/wiki/1994_Monaco_Grand_Prix
261	1994	5	4	Spanish Grand Prix	1994-05-29	\N	http://en.wikipedia.org/wiki/1994_Spanish_Grand_Prix
262	1994	6	7	Canadian Grand Prix	1994-06-12	\N	http://en.wikipedia.org/wiki/1994_Canadian_Grand_Prix
263	1994	7	8	French Grand Prix	1994-07-03	\N	http://en.wikipedia.org/wiki/1994_French_Grand_Prix
264	1994	8	9	British Grand Prix	1994-07-10	\N	http://en.wikipedia.org/wiki/1994_British_Grand_Prix
265	1994	9	10	German Grand Prix	1994-07-31	\N	http://en.wikipedia.org/wiki/1994_German_Grand_Prix
266	1994	10	11	Hungarian Grand Prix	1994-08-14	\N	http://en.wikipedia.org/wiki/1994_Hungarian_Grand_Prix
267	1994	11	13	Belgian Grand Prix	1994-08-28	\N	http://en.wikipedia.org/wiki/1994_Belgian_Grand_Prix
268	1994	12	14	Italian Grand Prix	1994-09-11	\N	http://en.wikipedia.org/wiki/1994_Italian_Grand_Prix
269	1994	13	27	Portuguese Grand Prix	1994-09-25	\N	http://en.wikipedia.org/wiki/1994_Portuguese_Grand_Prix
270	1994	14	26	European Grand Prix	1994-10-16	\N	http://en.wikipedia.org/wiki/1994_European_Grand_Prix
271	1994	15	22	Japanese Grand Prix	1994-11-06	\N	http://en.wikipedia.org/wiki/1994_Japanese_Grand_Prix
272	1994	16	29	Australian Grand Prix	1994-11-13	\N	http://en.wikipedia.org/wiki/1994_Australian_Grand_Prix
273	1993	1	30	South African Grand Prix	1993-03-14	\N	http://en.wikipedia.org/wiki/1993_South_African_Grand_Prix
274	1993	2	18	Brazilian Grand Prix	1993-03-28	\N	http://en.wikipedia.org/wiki/1993_Brazilian_Grand_Prix
275	1993	3	31	European Grand Prix	1993-04-11	\N	http://en.wikipedia.org/wiki/1993_European_Grand_Prix
276	1993	4	21	San Marino Grand Prix	1993-04-25	\N	http://en.wikipedia.org/wiki/1993_San_Marino_Grand_Prix
277	1993	5	4	Spanish Grand Prix	1993-05-09	\N	http://en.wikipedia.org/wiki/1993_Spanish_Grand_Prix
278	1993	6	6	Monaco Grand Prix	1993-05-23	\N	http://en.wikipedia.org/wiki/1993_Monaco_Grand_Prix
279	1993	7	7	Canadian Grand Prix	1993-06-13	\N	http://en.wikipedia.org/wiki/1993_Canadian_Grand_Prix
280	1993	8	8	French Grand Prix	1993-07-04	\N	http://en.wikipedia.org/wiki/1993_French_Grand_Prix
281	1993	9	9	British Grand Prix	1993-07-11	\N	http://en.wikipedia.org/wiki/1993_British_Grand_Prix
282	1993	10	10	German Grand Prix	1993-07-25	\N	http://en.wikipedia.org/wiki/1993_German_Grand_Prix
283	1993	11	11	Hungarian Grand Prix	1993-08-15	\N	http://en.wikipedia.org/wiki/1993_Hungarian_Grand_Prix
284	1993	12	13	Belgian Grand Prix	1993-08-29	\N	http://en.wikipedia.org/wiki/1993_Belgian_Grand_Prix
285	1993	13	14	Italian Grand Prix	1993-09-12	\N	http://en.wikipedia.org/wiki/1993_Italian_Grand_Prix
286	1993	14	27	Portuguese Grand Prix	1993-09-26	\N	http://en.wikipedia.org/wiki/1993_Portuguese_Grand_Prix
287	1993	15	22	Japanese Grand Prix	1993-10-24	\N	http://en.wikipedia.org/wiki/1993_Japanese_Grand_Prix
288	1993	16	29	Australian Grand Prix	1993-11-07	\N	http://en.wikipedia.org/wiki/1993_Australian_Grand_Prix
289	1992	1	30	South African Grand Prix	1992-03-01	\N	http://en.wikipedia.org/wiki/1992_South_African_Grand_Prix
290	1992	2	32	Mexican Grand Prix	1992-03-22	\N	http://en.wikipedia.org/wiki/1992_Mexican_Grand_Prix
291	1992	3	18	Brazilian Grand Prix	1992-04-05	\N	http://en.wikipedia.org/wiki/1992_Brazilian_Grand_Prix
292	1992	4	4	Spanish Grand Prix	1992-05-03	\N	http://en.wikipedia.org/wiki/1992_Spanish_Grand_Prix
293	1992	5	21	San Marino Grand Prix	1992-05-17	\N	http://en.wikipedia.org/wiki/1992_San_Marino_Grand_Prix
294	1992	6	6	Monaco Grand Prix	1992-05-31	\N	http://en.wikipedia.org/wiki/1992_Monaco_Grand_Prix
295	1992	7	7	Canadian Grand Prix	1992-06-14	\N	http://en.wikipedia.org/wiki/1992_Canadian_Grand_Prix
296	1992	8	8	French Grand Prix	1992-07-05	\N	http://en.wikipedia.org/wiki/1992_French_Grand_Prix
297	1992	9	9	British Grand Prix	1992-07-12	\N	http://en.wikipedia.org/wiki/1992_British_Grand_Prix
298	1992	10	10	German Grand Prix	1992-07-26	\N	http://en.wikipedia.org/wiki/1992_German_Grand_Prix
299	1992	11	11	Hungarian Grand Prix	1992-08-16	\N	http://en.wikipedia.org/wiki/1992_Hungarian_Grand_Prix
300	1992	12	13	Belgian Grand Prix	1992-08-30	\N	http://en.wikipedia.org/wiki/1992_Belgian_Grand_Prix
301	1992	13	14	Italian Grand Prix	1992-09-13	\N	http://en.wikipedia.org/wiki/1992_Italian_Grand_Prix
302	1992	14	27	Portuguese Grand Prix	1992-09-27	\N	http://en.wikipedia.org/wiki/1992_Portuguese_Grand_Prix
303	1992	15	22	Japanese Grand Prix	1992-10-25	\N	http://en.wikipedia.org/wiki/1992_Japanese_Grand_Prix
304	1992	16	29	Australian Grand Prix	1992-11-08	\N	http://en.wikipedia.org/wiki/1992_Australian_Grand_Prix
305	1991	1	33	United States Grand Prix	1991-03-10	\N	http://en.wikipedia.org/wiki/1991_United_States_Grand_Prix
306	1991	2	18	Brazilian Grand Prix	1991-03-24	\N	http://en.wikipedia.org/wiki/1991_Brazilian_Grand_Prix
307	1991	3	21	San Marino Grand Prix	1991-04-28	\N	http://en.wikipedia.org/wiki/1991_San_Marino_Grand_Prix
308	1991	4	6	Monaco Grand Prix	1991-05-12	\N	http://en.wikipedia.org/wiki/1991_Monaco_Grand_Prix
309	1991	5	7	Canadian Grand Prix	1991-06-02	\N	http://en.wikipedia.org/wiki/1991_Canadian_Grand_Prix
310	1991	6	32	Mexican Grand Prix	1991-06-16	\N	http://en.wikipedia.org/wiki/1991_Mexican_Grand_Prix
311	1991	7	8	French Grand Prix	1991-07-07	\N	http://en.wikipedia.org/wiki/1991_French_Grand_Prix
312	1991	8	9	British Grand Prix	1991-07-14	\N	http://en.wikipedia.org/wiki/1991_British_Grand_Prix
313	1991	9	10	German Grand Prix	1991-07-28	\N	http://en.wikipedia.org/wiki/1991_German_Grand_Prix
314	1991	10	11	Hungarian Grand Prix	1991-08-11	\N	http://en.wikipedia.org/wiki/1991_Hungarian_Grand_Prix
315	1991	11	13	Belgian Grand Prix	1991-08-25	\N	http://en.wikipedia.org/wiki/1991_Belgian_Grand_Prix
316	1991	12	14	Italian Grand Prix	1991-09-08	\N	http://en.wikipedia.org/wiki/1991_Italian_Grand_Prix
317	1991	13	27	Portuguese Grand Prix	1991-09-22	\N	http://en.wikipedia.org/wiki/1991_Portuguese_Grand_Prix
318	1991	14	4	Spanish Grand Prix	1991-09-29	\N	http://en.wikipedia.org/wiki/1991_Spanish_Grand_Prix
319	1991	15	22	Japanese Grand Prix	1991-10-20	\N	http://en.wikipedia.org/wiki/1991_Japanese_Grand_Prix
320	1991	16	29	Australian Grand Prix	1991-11-03	\N	http://en.wikipedia.org/wiki/1991_Australian_Grand_Prix
321	1990	1	33	United States Grand Prix	1990-03-11	\N	http://en.wikipedia.org/wiki/1990_United_States_Grand_Prix
322	1990	2	18	Brazilian Grand Prix	1990-03-25	\N	http://en.wikipedia.org/wiki/1990_Brazilian_Grand_Prix
323	1990	3	21	San Marino Grand Prix	1990-05-13	\N	http://en.wikipedia.org/wiki/1990_San_Marino_Grand_Prix
324	1990	4	6	Monaco Grand Prix	1990-05-27	\N	http://en.wikipedia.org/wiki/1990_Monaco_Grand_Prix
325	1990	5	7	Canadian Grand Prix	1990-06-10	\N	http://en.wikipedia.org/wiki/1990_Canadian_Grand_Prix
326	1990	6	32	Mexican Grand Prix	1990-06-24	\N	http://en.wikipedia.org/wiki/1990_Mexican_Grand_Prix
327	1990	7	34	French Grand Prix	1990-07-08	\N	http://en.wikipedia.org/wiki/1990_French_Grand_Prix
328	1990	8	9	British Grand Prix	1990-07-15	\N	http://en.wikipedia.org/wiki/1990_British_Grand_Prix
329	1990	9	10	German Grand Prix	1990-07-29	\N	http://en.wikipedia.org/wiki/1990_German_Grand_Prix
330	1990	10	11	Hungarian Grand Prix	1990-08-12	\N	http://en.wikipedia.org/wiki/1990_Hungarian_Grand_Prix
331	1990	11	13	Belgian Grand Prix	1990-08-26	\N	http://en.wikipedia.org/wiki/1990_Belgian_Grand_Prix
332	1990	12	14	Italian Grand Prix	1990-09-09	\N	http://en.wikipedia.org/wiki/1990_Italian_Grand_Prix
333	1990	13	27	Portuguese Grand Prix	1990-09-23	\N	http://en.wikipedia.org/wiki/1990_Portuguese_Grand_Prix
334	1990	14	26	Spanish Grand Prix	1990-09-30	\N	http://en.wikipedia.org/wiki/1990_Spanish_Grand_Prix
335	1990	15	22	Japanese Grand Prix	1990-10-21	\N	http://en.wikipedia.org/wiki/1990_Japanese_Grand_Prix
336	1990	16	29	Australian Grand Prix	1990-11-04	\N	http://en.wikipedia.org/wiki/1990_Australian_Grand_Prix
337	2010	1	3	Bahrain Grand Prix	2010-03-14	12:00:00	http://en.wikipedia.org/wiki/2010_Bahrain_Grand_Prix
338	2010	2	1	Australian Grand Prix	2010-03-28	06:00:00	http://en.wikipedia.org/wiki/2010_Australian_Grand_Prix
339	2010	3	2	Malaysian Grand Prix	2010-04-04	08:00:00	http://en.wikipedia.org/wiki/2010_Malaysian_Grand_Prix
340	2010	4	17	Chinese Grand Prix	2010-04-18	06:00:00	http://en.wikipedia.org/wiki/2010_Chinese_Grand_Prix
341	2010	5	4	Spanish Grand Prix	2010-05-09	12:00:00	http://en.wikipedia.org/wiki/2010_Spanish_Grand_Prix
342	2010	6	6	Monaco Grand Prix	2010-05-16	12:00:00	http://en.wikipedia.org/wiki/2010_Monaco_Grand_Prix
343	2010	7	5	Turkish Grand Prix	2010-05-30	11:00:00	http://en.wikipedia.org/wiki/2010_Turkish_Grand_Prix
344	2010	8	7	Canadian Grand Prix	2010-06-13	16:00:00	http://en.wikipedia.org/wiki/2010_Canadian_Grand_Prix
345	2010	9	12	European Grand Prix	2010-06-27	12:00:00	http://en.wikipedia.org/wiki/2010_European_Grand_Prix
346	2010	10	9	British Grand Prix	2010-07-11	12:00:00	http://en.wikipedia.org/wiki/2010_British_Grand_Prix
347	2010	11	10	German Grand Prix	2010-07-25	12:00:00	http://en.wikipedia.org/wiki/2010_German_Grand_Prix
348	2010	12	11	Hungarian Grand Prix	2010-08-01	12:00:00	http://en.wikipedia.org/wiki/2010_Hungarian_Grand_Prix
349	2010	13	13	Belgian Grand Prix	2010-08-29	12:00:00	http://en.wikipedia.org/wiki/2010_Belgian_Grand_Prix
350	2010	14	14	Italian Grand Prix	2010-09-12	12:00:00	http://en.wikipedia.org/wiki/2010_Italian_Grand_Prix
351	2010	15	15	Singapore Grand Prix	2010-09-26	12:00:00	http://en.wikipedia.org/wiki/2010_Singapore_Grand_Prix
352	2010	16	22	Japanese Grand Prix	2010-10-10	06:00:00	http://en.wikipedia.org/wiki/2010_Japanese_Grand_Prix
353	2010	17	35	Korean Grand Prix	2010-10-24	05:00:00	http://en.wikipedia.org/wiki/2010_Korean_Grand_Prix
354	2010	18	18	Brazilian Grand Prix	2010-11-07	16:00:00	http://en.wikipedia.org/wiki/2010_Brazilian_Grand_Prix
355	2010	19	24	Abu Dhabi Grand Prix	2010-11-14	13:00:00	http://en.wikipedia.org/wiki/2010_Abu_Dhabi_Grand_Prix
356	1989	1	36	Brazilian Grand Prix	1989-03-26	\N	http://en.wikipedia.org/wiki/1989_Brazilian_Grand_Prix
357	1989	2	21	San Marino Grand Prix	1989-04-23	\N	http://en.wikipedia.org/wiki/1989_San_Marino_Grand_Prix
358	1989	3	6	Monaco Grand Prix	1989-05-07	\N	http://en.wikipedia.org/wiki/1989_Monaco_Grand_Prix
359	1989	4	32	Mexican Grand Prix	1989-05-28	\N	http://en.wikipedia.org/wiki/1989_Mexican_Grand_Prix
360	1989	5	33	United States Grand Prix	1989-06-04	\N	http://en.wikipedia.org/wiki/1989_United_States_Grand_Prix
361	1989	6	7	Canadian Grand Prix	1989-06-18	\N	http://en.wikipedia.org/wiki/1989_Canadian_Grand_Prix
362	1989	7	34	French Grand Prix	1989-07-09	\N	http://en.wikipedia.org/wiki/1989_French_Grand_Prix
363	1989	8	9	British Grand Prix	1989-07-16	\N	http://en.wikipedia.org/wiki/1989_British_Grand_Prix
364	1989	9	10	German Grand Prix	1989-07-30	\N	http://en.wikipedia.org/wiki/1989_German_Grand_Prix
365	1989	10	11	Hungarian Grand Prix	1989-08-13	\N	http://en.wikipedia.org/wiki/1989_Hungarian_Grand_Prix
366	1989	11	13	Belgian Grand Prix	1989-08-27	\N	http://en.wikipedia.org/wiki/1989_Belgian_Grand_Prix
367	1989	12	14	Italian Grand Prix	1989-09-10	\N	http://en.wikipedia.org/wiki/1989_Italian_Grand_Prix
368	1989	13	27	Portuguese Grand Prix	1989-09-24	\N	http://en.wikipedia.org/wiki/1989_Portuguese_Grand_Prix
369	1989	14	26	Spanish Grand Prix	1989-10-01	\N	http://en.wikipedia.org/wiki/1989_Spanish_Grand_Prix
370	1989	15	22	Japanese Grand Prix	1989-10-22	\N	http://en.wikipedia.org/wiki/1989_Japanese_Grand_Prix
371	1989	16	29	Australian Grand Prix	1989-11-05	\N	http://en.wikipedia.org/wiki/1989_Australian_Grand_Prix
372	1988	1	36	Brazilian Grand Prix	1988-04-03	\N	http://en.wikipedia.org/wiki/1988_Brazilian_Grand_Prix
373	1988	2	21	San Marino Grand Prix	1988-05-01	\N	http://en.wikipedia.org/wiki/1988_San_Marino_Grand_Prix
374	1988	3	6	Monaco Grand Prix	1988-05-15	\N	http://en.wikipedia.org/wiki/1988_Monaco_Grand_Prix
375	1988	4	32	Mexican Grand Prix	1988-05-29	\N	http://en.wikipedia.org/wiki/1988_Mexican_Grand_Prix
376	1988	5	7	Canadian Grand Prix	1988-06-12	\N	http://en.wikipedia.org/wiki/1988_Canadian_Grand_Prix
377	1988	6	37	Detroit Grand Prix	1988-06-19	\N	http://en.wikipedia.org/wiki/1988_Detroit_Grand_Prix
378	1988	7	34	French Grand Prix	1988-07-03	\N	http://en.wikipedia.org/wiki/1988_French_Grand_Prix
379	1988	8	9	British Grand Prix	1988-07-10	\N	http://en.wikipedia.org/wiki/1988_British_Grand_Prix
380	1988	9	10	German Grand Prix	1988-07-24	\N	http://en.wikipedia.org/wiki/1988_German_Grand_Prix
381	1988	10	11	Hungarian Grand Prix	1988-08-07	\N	http://en.wikipedia.org/wiki/1988_Hungarian_Grand_Prix
382	1988	11	13	Belgian Grand Prix	1988-08-28	\N	http://en.wikipedia.org/wiki/1988_Belgian_Grand_Prix
383	1988	12	14	Italian Grand Prix	1988-09-11	\N	http://en.wikipedia.org/wiki/1988_Italian_Grand_Prix
384	1988	13	27	Portuguese Grand Prix	1988-09-25	\N	http://en.wikipedia.org/wiki/1988_Portuguese_Grand_Prix
385	1988	14	26	Spanish Grand Prix	1988-10-02	\N	http://en.wikipedia.org/wiki/1988_Spanish_Grand_Prix
386	1988	15	22	Japanese Grand Prix	1988-10-30	\N	http://en.wikipedia.org/wiki/1988_Japanese_Grand_Prix
387	1988	16	29	Australian Grand Prix	1988-11-13	\N	http://en.wikipedia.org/wiki/1988_Australian_Grand_Prix
388	1987	1	36	Brazilian Grand Prix	1987-04-12	\N	http://en.wikipedia.org/wiki/1987_Brazilian_Grand_Prix
389	1987	2	21	San Marino Grand Prix	1987-05-03	\N	http://en.wikipedia.org/wiki/1987_San_Marino_Grand_Prix
390	1987	3	13	Belgian Grand Prix	1987-05-17	\N	http://en.wikipedia.org/wiki/1987_Belgian_Grand_Prix
391	1987	4	6	Monaco Grand Prix	1987-05-31	\N	http://en.wikipedia.org/wiki/1987_Monaco_Grand_Prix
392	1987	5	37	Detroit Grand Prix	1987-06-21	\N	http://en.wikipedia.org/wiki/1987_Detroit_Grand_Prix
393	1987	6	34	French Grand Prix	1987-07-05	\N	http://en.wikipedia.org/wiki/1987_French_Grand_Prix
394	1987	7	9	British Grand Prix	1987-07-12	\N	http://en.wikipedia.org/wiki/1987_British_Grand_Prix
395	1987	8	10	German Grand Prix	1987-07-26	\N	http://en.wikipedia.org/wiki/1987_German_Grand_Prix
396	1987	9	11	Hungarian Grand Prix	1987-08-09	\N	http://en.wikipedia.org/wiki/1987_Hungarian_Grand_Prix
397	1987	10	23	Austrian Grand Prix	1987-08-16	\N	http://en.wikipedia.org/wiki/1987_Austrian_Grand_Prix
398	1987	11	14	Italian Grand Prix	1987-09-06	\N	http://en.wikipedia.org/wiki/1987_Italian_Grand_Prix
399	1987	12	27	Portuguese Grand Prix	1987-09-20	\N	http://en.wikipedia.org/wiki/1987_Portuguese_Grand_Prix
400	1987	13	26	Spanish Grand Prix	1987-09-27	\N	http://en.wikipedia.org/wiki/1987_Spanish_Grand_Prix
401	1987	14	32	Mexican Grand Prix	1987-10-18	\N	http://en.wikipedia.org/wiki/1987_Mexican_Grand_Prix
402	1987	15	22	Japanese Grand Prix	1987-11-01	\N	http://en.wikipedia.org/wiki/1987_Japanese_Grand_Prix
403	1987	16	29	Australian Grand Prix	1987-11-15	\N	http://en.wikipedia.org/wiki/1987_Australian_Grand_Prix
404	1986	1	36	Brazilian Grand Prix	1986-03-23	\N	http://en.wikipedia.org/wiki/1986_Brazilian_Grand_Prix
405	1986	2	26	Spanish Grand Prix	1986-04-13	\N	http://en.wikipedia.org/wiki/1986_Spanish_Grand_Prix
406	1986	3	21	San Marino Grand Prix	1986-04-27	\N	http://en.wikipedia.org/wiki/1986_San_Marino_Grand_Prix
407	1986	4	6	Monaco Grand Prix	1986-05-11	\N	http://en.wikipedia.org/wiki/1986_Monaco_Grand_Prix
408	1986	5	13	Belgian Grand Prix	1986-05-25	\N	http://en.wikipedia.org/wiki/1986_Belgian_Grand_Prix
409	1986	6	7	Canadian Grand Prix	1986-06-15	\N	http://en.wikipedia.org/wiki/1986_Canadian_Grand_Prix
410	1986	7	37	Detroit Grand Prix	1986-06-22	\N	http://en.wikipedia.org/wiki/1986_Detroit_Grand_Prix
411	1986	8	34	French Grand Prix	1986-07-06	\N	http://en.wikipedia.org/wiki/1986_French_Grand_Prix
412	1986	9	38	British Grand Prix	1986-07-13	\N	http://en.wikipedia.org/wiki/1986_British_Grand_Prix
413	1986	10	10	German Grand Prix	1986-07-27	\N	http://en.wikipedia.org/wiki/1986_German_Grand_Prix
414	1986	11	11	Hungarian Grand Prix	1986-08-10	\N	http://en.wikipedia.org/wiki/1986_Hungarian_Grand_Prix
415	1986	12	23	Austrian Grand Prix	1986-08-17	\N	http://en.wikipedia.org/wiki/1986_Austrian_Grand_Prix
416	1986	13	14	Italian Grand Prix	1986-09-07	\N	http://en.wikipedia.org/wiki/1986_Italian_Grand_Prix
417	1986	14	27	Portuguese Grand Prix	1986-09-21	\N	http://en.wikipedia.org/wiki/1986_Portuguese_Grand_Prix
418	1986	15	32	Mexican Grand Prix	1986-10-12	\N	http://en.wikipedia.org/wiki/1986_Mexican_Grand_Prix
419	1986	16	29	Australian Grand Prix	1986-10-26	\N	http://en.wikipedia.org/wiki/1986_Australian_Grand_Prix
420	1985	1	36	Brazilian Grand Prix	1985-04-07	\N	http://en.wikipedia.org/wiki/1985_Brazilian_Grand_Prix
421	1985	2	27	Portuguese Grand Prix	1985-04-21	\N	http://en.wikipedia.org/wiki/1985_Portuguese_Grand_Prix
422	1985	3	21	San Marino Grand Prix	1985-05-05	\N	http://en.wikipedia.org/wiki/1985_San_Marino_Grand_Prix
423	1985	4	6	Monaco Grand Prix	1985-05-19	\N	http://en.wikipedia.org/wiki/1985_Monaco_Grand_Prix
424	1985	5	7	Canadian Grand Prix	1985-06-16	\N	http://en.wikipedia.org/wiki/1985_Canadian_Grand_Prix
425	1985	6	37	Detroit Grand Prix	1985-06-23	\N	http://en.wikipedia.org/wiki/1985_Detroit_Grand_Prix
426	1985	7	34	French Grand Prix	1985-07-07	\N	http://en.wikipedia.org/wiki/1985_French_Grand_Prix
427	1985	8	9	British Grand Prix	1985-07-21	\N	http://en.wikipedia.org/wiki/1985_British_Grand_Prix
428	1985	9	20	German Grand Prix	1985-08-04	\N	http://en.wikipedia.org/wiki/1985_German_Grand_Prix
429	1985	10	23	Austrian Grand Prix	1985-08-18	\N	http://en.wikipedia.org/wiki/1985_Austrian_Grand_Prix
430	1985	11	39	Dutch Grand Prix	1985-08-25	\N	http://en.wikipedia.org/wiki/1985_Dutch_Grand_Prix
431	1985	12	14	Italian Grand Prix	1985-09-08	\N	http://en.wikipedia.org/wiki/1985_Italian_Grand_Prix
432	1985	13	13	Belgian Grand Prix	1985-09-15	\N	http://en.wikipedia.org/wiki/1985_Belgian_Grand_Prix
433	1985	14	38	European Grand Prix	1985-10-06	\N	http://en.wikipedia.org/wiki/1985_European_Grand_Prix
434	1985	15	30	South African Grand Prix	1985-10-19	\N	http://en.wikipedia.org/wiki/1985_South_African_Grand_Prix
435	1985	16	29	Australian Grand Prix	1985-11-03	\N	http://en.wikipedia.org/wiki/1985_Australian_Grand_Prix
436	1984	1	36	Brazilian Grand Prix	1984-03-25	\N	http://en.wikipedia.org/wiki/1984_Brazilian_Grand_Prix
437	1984	2	30	South African Grand Prix	1984-04-07	\N	http://en.wikipedia.org/wiki/1984_South_African_Grand_Prix
438	1984	3	40	Belgian Grand Prix	1984-04-29	\N	http://en.wikipedia.org/wiki/1984_Belgian_Grand_Prix
439	1984	4	21	San Marino Grand Prix	1984-05-06	\N	http://en.wikipedia.org/wiki/1984_San_Marino_Grand_Prix
440	1984	5	41	French Grand Prix	1984-05-20	\N	http://en.wikipedia.org/wiki/1984_French_Grand_Prix
441	1984	6	6	Monaco Grand Prix	1984-06-03	\N	http://en.wikipedia.org/wiki/1984_Monaco_Grand_Prix
442	1984	7	7	Canadian Grand Prix	1984-06-17	\N	http://en.wikipedia.org/wiki/1984_Canadian_Grand_Prix
443	1984	8	37	Detroit Grand Prix	1984-06-24	\N	http://en.wikipedia.org/wiki/1984_Detroit_Grand_Prix
444	1984	9	42	Dallas Grand Prix	1984-07-08	\N	http://en.wikipedia.org/wiki/1984_Dallas_Grand_Prix
445	1984	10	38	British Grand Prix	1984-07-22	\N	http://en.wikipedia.org/wiki/1984_British_Grand_Prix
446	1984	11	10	German Grand Prix	1984-08-05	\N	http://en.wikipedia.org/wiki/1984_German_Grand_Prix
447	1984	12	23	Austrian Grand Prix	1984-08-19	\N	http://en.wikipedia.org/wiki/1984_Austrian_Grand_Prix
448	1984	13	39	Dutch Grand Prix	1984-08-26	\N	http://en.wikipedia.org/wiki/1984_Dutch_Grand_Prix
449	1984	14	14	Italian Grand Prix	1984-09-09	\N	http://en.wikipedia.org/wiki/1984_Italian_Grand_Prix
450	1984	15	20	European Grand Prix	1984-10-07	\N	http://en.wikipedia.org/wiki/1984_European_Grand_Prix
451	1984	16	27	Portuguese Grand Prix	1984-10-21	\N	http://en.wikipedia.org/wiki/1984_Portuguese_Grand_Prix
452	1983	1	36	Brazilian Grand Prix	1983-03-13	\N	http://en.wikipedia.org/wiki/1983_Brazilian_Grand_Prix
453	1983	2	43	United States Grand Prix West	1983-03-27	\N	http://en.wikipedia.org/wiki/1983_United_States_Grand_Prix_West
454	1983	3	34	French Grand Prix	1983-04-17	\N	http://en.wikipedia.org/wiki/1983_French_Grand_Prix
455	1983	4	21	San Marino Grand Prix	1983-05-01	\N	http://en.wikipedia.org/wiki/1983_San_Marino_Grand_Prix
456	1983	5	6	Monaco Grand Prix	1983-05-15	\N	http://en.wikipedia.org/wiki/1983_Monaco_Grand_Prix
457	1983	6	13	Belgian Grand Prix	1983-05-22	\N	http://en.wikipedia.org/wiki/1983_Belgian_Grand_Prix
458	1983	7	37	Detroit Grand Prix	1983-06-05	\N	http://en.wikipedia.org/wiki/1983_Detroit_Grand_Prix
459	1983	8	7	Canadian Grand Prix	1983-06-12	\N	http://en.wikipedia.org/wiki/1983_Canadian_Grand_Prix
460	1983	9	9	British Grand Prix	1983-07-16	\N	http://en.wikipedia.org/wiki/1983_British_Grand_Prix
461	1983	10	10	German Grand Prix	1983-08-07	\N	http://en.wikipedia.org/wiki/1983_German_Grand_Prix
462	1983	11	23	Austrian Grand Prix	1983-08-14	\N	http://en.wikipedia.org/wiki/1983_Austrian_Grand_Prix
463	1983	12	39	Dutch Grand Prix	1983-08-28	\N	http://en.wikipedia.org/wiki/1983_Dutch_Grand_Prix
464	1983	13	14	Italian Grand Prix	1983-09-11	\N	http://en.wikipedia.org/wiki/1983_Italian_Grand_Prix
465	1983	14	38	European Grand Prix	1983-09-25	\N	http://en.wikipedia.org/wiki/1983_European_Grand_Prix
466	1983	15	30	South African Grand Prix	1983-10-15	\N	http://en.wikipedia.org/wiki/1983_South_African_Grand_Prix
467	1982	1	30	South African Grand Prix	1982-01-23	\N	http://en.wikipedia.org/wiki/1982_South_African_Grand_Prix
468	1982	2	36	Brazilian Grand Prix	1982-03-21	\N	http://en.wikipedia.org/wiki/1982_Brazilian_Grand_Prix
469	1982	3	43	United States Grand Prix West	1982-04-04	\N	http://en.wikipedia.org/wiki/1982_United_States_Grand_Prix_West
470	1982	4	21	San Marino Grand Prix	1982-04-25	\N	http://en.wikipedia.org/wiki/1982_San_Marino_Grand_Prix
471	1982	5	40	Belgian Grand Prix	1982-05-09	\N	http://en.wikipedia.org/wiki/1982_Belgian_Grand_Prix
472	1982	6	6	Monaco Grand Prix	1982-05-23	\N	http://en.wikipedia.org/wiki/1982_Monaco_Grand_Prix
473	1982	7	37	Detroit Grand Prix	1982-06-06	\N	http://en.wikipedia.org/wiki/1982_Detroit_Grand_Prix
474	1982	8	7	Canadian Grand Prix	1982-06-13	\N	http://en.wikipedia.org/wiki/1982_Canadian_Grand_Prix
475	1982	9	39	Dutch Grand Prix	1982-07-03	\N	http://en.wikipedia.org/wiki/1982_Dutch_Grand_Prix
476	1982	10	38	British Grand Prix	1982-07-18	\N	http://en.wikipedia.org/wiki/1982_British_Grand_Prix
477	1982	11	34	French Grand Prix	1982-07-25	\N	http://en.wikipedia.org/wiki/1982_French_Grand_Prix
478	1982	12	10	German Grand Prix	1982-08-08	\N	http://en.wikipedia.org/wiki/1982_German_Grand_Prix
479	1982	13	23	Austrian Grand Prix	1982-08-15	\N	http://en.wikipedia.org/wiki/1982_Austrian_Grand_Prix
480	1982	14	41	Swiss Grand Prix	1982-08-29	\N	http://en.wikipedia.org/wiki/1982_Swiss_Grand_Prix
481	1982	15	14	Italian Grand Prix	1982-09-12	\N	http://en.wikipedia.org/wiki/1982_Italian_Grand_Prix
482	1982	16	44	Caesars Palace Grand Prix	1982-09-25	\N	http://en.wikipedia.org/wiki/1982_Caesars_Palace_Grand_Prix
483	1981	1	43	United States Grand Prix West	1981-03-15	\N	http://en.wikipedia.org/wiki/1981_United_States_Grand_Prix_West
484	1981	2	36	Brazilian Grand Prix	1981-03-29	\N	http://en.wikipedia.org/wiki/1981_Brazilian_Grand_Prix
485	1981	3	25	Argentine Grand Prix	1981-04-12	\N	http://en.wikipedia.org/wiki/1981_Argentine_Grand_Prix
486	1981	4	21	San Marino Grand Prix	1981-05-03	\N	http://en.wikipedia.org/wiki/1981_San_Marino_Grand_Prix
487	1981	5	40	Belgian Grand Prix	1981-05-17	\N	http://en.wikipedia.org/wiki/1981_Belgian_Grand_Prix
488	1981	6	6	Monaco Grand Prix	1981-05-31	\N	http://en.wikipedia.org/wiki/1981_Monaco_Grand_Prix
489	1981	7	45	Spanish Grand Prix	1981-06-21	\N	http://en.wikipedia.org/wiki/1981_Spanish_Grand_Prix
490	1981	8	41	French Grand Prix	1981-07-05	\N	http://en.wikipedia.org/wiki/1981_French_Grand_Prix
491	1981	9	9	British Grand Prix	1981-07-18	\N	http://en.wikipedia.org/wiki/1981_British_Grand_Prix
492	1981	10	10	German Grand Prix	1981-08-02	\N	http://en.wikipedia.org/wiki/1981_German_Grand_Prix
493	1981	11	23	Austrian Grand Prix	1981-08-16	\N	http://en.wikipedia.org/wiki/1981_Austrian_Grand_Prix
494	1981	12	39	Dutch Grand Prix	1981-08-30	\N	http://en.wikipedia.org/wiki/1981_Dutch_Grand_Prix
495	1981	13	14	Italian Grand Prix	1981-09-13	\N	http://en.wikipedia.org/wiki/1981_Italian_Grand_Prix
496	1981	14	7	Canadian Grand Prix	1981-09-27	\N	http://en.wikipedia.org/wiki/1981_Canadian_Grand_Prix
497	1981	15	44	Caesars Palace Grand Prix	1981-10-17	\N	http://en.wikipedia.org/wiki/1981_Caesars_Palace_Grand_Prix
498	1980	1	25	Argentine Grand Prix	1980-01-13	\N	http://en.wikipedia.org/wiki/1980_Argentine_Grand_Prix
499	1980	2	18	Brazilian Grand Prix	1980-01-27	\N	http://en.wikipedia.org/wiki/1980_Brazilian_Grand_Prix
500	1980	3	30	South African Grand Prix	1980-03-01	\N	http://en.wikipedia.org/wiki/1980_South_African_Grand_Prix
501	1980	4	43	United States Grand Prix West	1980-03-30	\N	http://en.wikipedia.org/wiki/1980_United_States_Grand_Prix_West
502	1980	5	40	Belgian Grand Prix	1980-05-04	\N	http://en.wikipedia.org/wiki/1980_Belgian_Grand_Prix
503	1980	6	6	Monaco Grand Prix	1980-05-18	\N	http://en.wikipedia.org/wiki/1980_Monaco_Grand_Prix
504	1980	7	34	French Grand Prix	1980-06-29	\N	http://en.wikipedia.org/wiki/1980_French_Grand_Prix
505	1980	8	38	British Grand Prix	1980-07-13	\N	http://en.wikipedia.org/wiki/1980_British_Grand_Prix
506	1980	9	10	German Grand Prix	1980-08-10	\N	http://en.wikipedia.org/wiki/1980_German_Grand_Prix
507	1980	10	23	Austrian Grand Prix	1980-08-17	\N	http://en.wikipedia.org/wiki/1980_Austrian_Grand_Prix
508	1980	11	39	Dutch Grand Prix	1980-08-31	\N	http://en.wikipedia.org/wiki/1980_Dutch_Grand_Prix
509	1980	12	21	Italian Grand Prix	1980-09-14	\N	http://en.wikipedia.org/wiki/1980_Italian_Grand_Prix
510	1980	13	7	Canadian Grand Prix	1980-09-28	\N	http://en.wikipedia.org/wiki/1980_Canadian_Grand_Prix
511	1980	14	46	United States Grand Prix	1980-10-05	\N	http://en.wikipedia.org/wiki/1980_United_States_Grand_Prix
512	1979	1	25	Argentine Grand Prix	1979-01-21	\N	http://en.wikipedia.org/wiki/1979_Argentine_Grand_Prix
513	1979	2	18	Brazilian Grand Prix	1979-02-04	\N	http://en.wikipedia.org/wiki/1979_Brazilian_Grand_Prix
514	1979	3	30	South African Grand Prix	1979-03-03	\N	http://en.wikipedia.org/wiki/1979_South_African_Grand_Prix
515	1979	4	43	United States Grand Prix West	1979-04-08	\N	http://en.wikipedia.org/wiki/1979_United_States_Grand_Prix_West
516	1979	5	45	Spanish Grand Prix	1979-04-29	\N	http://en.wikipedia.org/wiki/1979_Spanish_Grand_Prix
517	1979	6	40	Belgian Grand Prix	1979-05-13	\N	http://en.wikipedia.org/wiki/1979_Belgian_Grand_Prix
518	1979	7	6	Monaco Grand Prix	1979-05-27	\N	http://en.wikipedia.org/wiki/1979_Monaco_Grand_Prix
519	1979	8	41	French Grand Prix	1979-07-01	\N	http://en.wikipedia.org/wiki/1979_French_Grand_Prix
520	1979	9	9	British Grand Prix	1979-07-14	\N	http://en.wikipedia.org/wiki/1979_British_Grand_Prix
521	1979	10	10	German Grand Prix	1979-07-29	\N	http://en.wikipedia.org/wiki/1979_German_Grand_Prix
522	1979	11	23	Austrian Grand Prix	1979-08-12	\N	http://en.wikipedia.org/wiki/1979_Austrian_Grand_Prix
523	1979	12	39	Dutch Grand Prix	1979-08-26	\N	http://en.wikipedia.org/wiki/1979_Dutch_Grand_Prix
524	1979	13	14	Italian Grand Prix	1979-09-09	\N	http://en.wikipedia.org/wiki/1979_Italian_Grand_Prix
525	1979	14	7	Canadian Grand Prix	1979-09-30	\N	http://en.wikipedia.org/wiki/1979_Canadian_Grand_Prix
526	1979	15	46	United States Grand Prix	1979-10-07	\N	http://en.wikipedia.org/wiki/1979_United_States_Grand_Prix
527	1978	1	25	Argentine Grand Prix	1978-01-15	\N	http://en.wikipedia.org/wiki/1978_Argentine_Grand_Prix
528	1978	2	36	Brazilian Grand Prix	1978-01-29	\N	http://en.wikipedia.org/wiki/1978_Brazilian_Grand_Prix
529	1978	3	30	South African Grand Prix	1978-03-04	\N	http://en.wikipedia.org/wiki/1978_South_African_Grand_Prix
530	1978	4	43	United States Grand Prix West	1978-04-02	\N	http://en.wikipedia.org/wiki/1978_United_States_Grand_Prix_West
531	1978	5	6	Monaco Grand Prix	1978-05-07	\N	http://en.wikipedia.org/wiki/1978_Monaco_Grand_Prix
532	1978	6	40	Belgian Grand Prix	1978-05-21	\N	http://en.wikipedia.org/wiki/1978_Belgian_Grand_Prix
533	1978	7	45	Spanish Grand Prix	1978-06-04	\N	http://en.wikipedia.org/wiki/1978_Spanish_Grand_Prix
534	1978	8	47	Swedish Grand Prix	1978-06-17	\N	http://en.wikipedia.org/wiki/1978_Swedish_Grand_Prix
535	1978	9	34	French Grand Prix	1978-07-02	\N	http://en.wikipedia.org/wiki/1978_French_Grand_Prix
536	1978	10	38	British Grand Prix	1978-07-16	\N	http://en.wikipedia.org/wiki/1978_British_Grand_Prix
537	1978	11	10	German Grand Prix	1978-07-30	\N	http://en.wikipedia.org/wiki/1978_German_Grand_Prix
538	1978	12	23	Austrian Grand Prix	1978-08-13	\N	http://en.wikipedia.org/wiki/1978_Austrian_Grand_Prix
539	1978	13	39	Dutch Grand Prix	1978-08-27	\N	http://en.wikipedia.org/wiki/1978_Dutch_Grand_Prix
540	1978	14	14	Italian Grand Prix	1978-09-10	\N	http://en.wikipedia.org/wiki/1978_Italian_Grand_Prix
541	1978	15	46	United States Grand Prix	1978-10-01	\N	http://en.wikipedia.org/wiki/1978_United_States_Grand_Prix
542	1978	16	7	Canadian Grand Prix	1978-10-08	\N	http://en.wikipedia.org/wiki/1978_Canadian_Grand_Prix
543	1977	1	25	Argentine Grand Prix	1977-01-09	\N	http://en.wikipedia.org/wiki/1977_Argentine_Grand_Prix
544	1977	2	18	Brazilian Grand Prix	1977-01-23	\N	http://en.wikipedia.org/wiki/1977_Brazilian_Grand_Prix
545	1977	3	30	South African Grand Prix	1977-03-05	\N	http://en.wikipedia.org/wiki/1977_South_African_Grand_Prix
546	1977	4	43	United States Grand Prix West	1977-04-03	\N	http://en.wikipedia.org/wiki/1977_United_States_Grand_Prix_West
547	1977	5	45	Spanish Grand Prix	1977-05-08	\N	http://en.wikipedia.org/wiki/1977_Spanish_Grand_Prix
548	1977	6	6	Monaco Grand Prix	1977-05-22	\N	http://en.wikipedia.org/wiki/1977_Monaco_Grand_Prix
549	1977	7	40	Belgian Grand Prix	1977-06-05	\N	http://en.wikipedia.org/wiki/1977_Belgian_Grand_Prix
550	1977	8	47	Swedish Grand Prix	1977-06-19	\N	http://en.wikipedia.org/wiki/1977_Swedish_Grand_Prix
551	1977	9	41	French Grand Prix	1977-07-03	\N	http://en.wikipedia.org/wiki/1977_French_Grand_Prix
552	1977	10	9	British Grand Prix	1977-07-16	\N	http://en.wikipedia.org/wiki/1977_British_Grand_Prix
553	1977	11	10	German Grand Prix	1977-07-31	\N	http://en.wikipedia.org/wiki/1977_German_Grand_Prix
554	1977	12	23	Austrian Grand Prix	1977-08-14	\N	http://en.wikipedia.org/wiki/1977_Austrian_Grand_Prix
555	1977	13	39	Dutch Grand Prix	1977-08-28	\N	http://en.wikipedia.org/wiki/1977_Dutch_Grand_Prix
556	1977	14	14	Italian Grand Prix	1977-09-11	\N	http://en.wikipedia.org/wiki/1977_Italian_Grand_Prix
557	1977	15	46	United States Grand Prix	1977-10-02	\N	http://en.wikipedia.org/wiki/1977_United_States_Grand_Prix
558	1977	16	48	Canadian Grand Prix	1977-10-09	\N	http://en.wikipedia.org/wiki/1977_Canadian_Grand_Prix
559	1977	17	16	Japanese Grand Prix	1977-10-23	\N	http://en.wikipedia.org/wiki/1977_Japanese_Grand_Prix
560	1976	1	18	Brazilian Grand Prix	1976-01-25	\N	http://en.wikipedia.org/wiki/1976_Brazilian_Grand_Prix
561	1976	2	30	South African Grand Prix	1976-03-06	\N	http://en.wikipedia.org/wiki/1976_South_African_Grand_Prix
562	1976	3	43	United States Grand Prix West	1976-03-28	\N	http://en.wikipedia.org/wiki/1976_United_States_Grand_Prix_West
563	1976	4	45	Spanish Grand Prix	1976-05-02	\N	http://en.wikipedia.org/wiki/1976_Spanish_Grand_Prix
564	1976	5	40	Belgian Grand Prix	1976-05-16	\N	http://en.wikipedia.org/wiki/1976_Belgian_Grand_Prix
565	1976	6	6	Monaco Grand Prix	1976-05-30	\N	http://en.wikipedia.org/wiki/1976_Monaco_Grand_Prix
566	1976	7	47	Swedish Grand Prix	1976-06-13	\N	http://en.wikipedia.org/wiki/1976_Swedish_Grand_Prix
567	1976	8	34	French Grand Prix	1976-07-04	\N	http://en.wikipedia.org/wiki/1976_French_Grand_Prix
568	1976	9	38	British Grand Prix	1976-07-18	\N	http://en.wikipedia.org/wiki/1976_British_Grand_Prix
569	1976	10	20	German Grand Prix	1976-08-01	\N	http://en.wikipedia.org/wiki/1976_German_Grand_Prix
570	1976	11	23	Austrian Grand Prix	1976-08-15	\N	http://en.wikipedia.org/wiki/1976_Austrian_Grand_Prix
571	1976	12	39	Dutch Grand Prix	1976-08-29	\N	http://en.wikipedia.org/wiki/1976_Dutch_Grand_Prix
572	1976	13	14	Italian Grand Prix	1976-09-12	\N	http://en.wikipedia.org/wiki/1976_Italian_Grand_Prix
573	1976	14	48	Canadian Grand Prix	1976-10-03	\N	http://en.wikipedia.org/wiki/1976_Canadian_Grand_Prix
574	1976	15	46	United States Grand Prix	1976-10-10	\N	http://en.wikipedia.org/wiki/1976_United_States_Grand_Prix
575	1976	16	16	Japanese Grand Prix	1976-10-24	\N	http://en.wikipedia.org/wiki/1976_Japanese_Grand_Prix
576	1975	1	25	Argentine Grand Prix	1975-01-12	\N	http://en.wikipedia.org/wiki/1975_Argentine_Grand_Prix
577	1975	2	18	Brazilian Grand Prix	1975-01-26	\N	http://en.wikipedia.org/wiki/1975_Brazilian_Grand_Prix
578	1975	3	30	South African Grand Prix	1975-03-01	\N	http://en.wikipedia.org/wiki/1975_South_African_Grand_Prix
579	1975	4	49	Spanish Grand Prix	1975-04-27	\N	http://en.wikipedia.org/wiki/1975_Spanish_Grand_Prix
580	1975	5	6	Monaco Grand Prix	1975-05-11	\N	http://en.wikipedia.org/wiki/1975_Monaco_Grand_Prix
581	1975	6	40	Belgian Grand Prix	1975-05-25	\N	http://en.wikipedia.org/wiki/1975_Belgian_Grand_Prix
582	1975	7	47	Swedish Grand Prix	1975-06-08	\N	http://en.wikipedia.org/wiki/1975_Swedish_Grand_Prix
583	1975	8	39	Dutch Grand Prix	1975-06-22	\N	http://en.wikipedia.org/wiki/1975_Dutch_Grand_Prix
584	1975	9	34	French Grand Prix	1975-07-06	\N	http://en.wikipedia.org/wiki/1975_French_Grand_Prix
585	1975	10	9	British Grand Prix	1975-07-19	\N	http://en.wikipedia.org/wiki/1975_British_Grand_Prix
586	1975	11	20	German Grand Prix	1975-08-03	\N	http://en.wikipedia.org/wiki/1975_German_Grand_Prix
587	1975	12	23	Austrian Grand Prix	1975-08-17	\N	http://en.wikipedia.org/wiki/1975_Austrian_Grand_Prix
588	1975	13	14	Italian Grand Prix	1975-09-07	\N	http://en.wikipedia.org/wiki/1975_Italian_Grand_Prix
589	1975	14	46	United States Grand Prix	1975-10-05	\N	http://en.wikipedia.org/wiki/1975_United_States_Grand_Prix
590	1974	1	25	Argentine Grand Prix	1974-01-13	\N	http://en.wikipedia.org/wiki/1974_Argentine_Grand_Prix
591	1974	2	18	Brazilian Grand Prix	1974-01-27	\N	http://en.wikipedia.org/wiki/1974_Brazilian_Grand_Prix
592	1974	3	30	South African Grand Prix	1974-03-30	\N	http://en.wikipedia.org/wiki/1974_South_African_Grand_Prix
593	1974	4	45	Spanish Grand Prix	1974-04-28	\N	http://en.wikipedia.org/wiki/1974_Spanish_Grand_Prix
594	1974	5	50	Belgian Grand Prix	1974-05-12	\N	http://en.wikipedia.org/wiki/1974_Belgian_Grand_Prix
595	1974	6	6	Monaco Grand Prix	1974-05-26	\N	http://en.wikipedia.org/wiki/1974_Monaco_Grand_Prix
596	1974	7	47	Swedish Grand Prix	1974-06-09	\N	http://en.wikipedia.org/wiki/1974_Swedish_Grand_Prix
597	1974	8	39	Dutch Grand Prix	1974-06-23	\N	http://en.wikipedia.org/wiki/1974_Dutch_Grand_Prix
598	1974	9	41	French Grand Prix	1974-07-07	\N	http://en.wikipedia.org/wiki/1974_French_Grand_Prix
599	1974	10	38	British Grand Prix	1974-07-20	\N	http://en.wikipedia.org/wiki/1974_British_Grand_Prix
600	1974	11	20	German Grand Prix	1974-08-04	\N	http://en.wikipedia.org/wiki/1974_German_Grand_Prix
601	1974	12	23	Austrian Grand Prix	1974-08-18	\N	http://en.wikipedia.org/wiki/1974_Austrian_Grand_Prix
602	1974	13	14	Italian Grand Prix	1974-09-08	\N	http://en.wikipedia.org/wiki/1974_Italian_Grand_Prix
603	1974	14	48	Canadian Grand Prix	1974-09-22	\N	http://en.wikipedia.org/wiki/1974_Canadian_Grand_Prix
604	1974	15	46	United States Grand Prix	1974-10-06	\N	http://en.wikipedia.org/wiki/1974_United_States_Grand_Prix
605	1973	1	25	Argentine Grand Prix	1973-01-28	\N	http://en.wikipedia.org/wiki/1973_Argentine_Grand_Prix
606	1973	2	18	Brazilian Grand Prix	1973-02-11	\N	http://en.wikipedia.org/wiki/1973_Brazilian_Grand_Prix
607	1973	3	30	South African Grand Prix	1973-03-03	\N	http://en.wikipedia.org/wiki/1973_South_African_Grand_Prix
608	1973	4	49	Spanish Grand Prix	1973-04-29	\N	http://en.wikipedia.org/wiki/1973_Spanish_Grand_Prix
609	1973	5	40	Belgian Grand Prix	1973-05-20	\N	http://en.wikipedia.org/wiki/1973_Belgian_Grand_Prix
610	1973	6	6	Monaco Grand Prix	1973-06-03	\N	http://en.wikipedia.org/wiki/1973_Monaco_Grand_Prix
611	1973	7	47	Swedish Grand Prix	1973-06-17	\N	http://en.wikipedia.org/wiki/1973_Swedish_Grand_Prix
612	1973	8	34	French Grand Prix	1973-07-01	\N	http://en.wikipedia.org/wiki/1973_French_Grand_Prix
613	1973	9	9	British Grand Prix	1973-07-14	\N	http://en.wikipedia.org/wiki/1973_British_Grand_Prix
614	1973	10	39	Dutch Grand Prix	1973-07-29	\N	http://en.wikipedia.org/wiki/1973_Dutch_Grand_Prix
615	1973	11	20	German Grand Prix	1973-08-05	\N	http://en.wikipedia.org/wiki/1973_German_Grand_Prix
616	1973	12	23	Austrian Grand Prix	1973-08-19	\N	http://en.wikipedia.org/wiki/1973_Austrian_Grand_Prix
617	1973	13	14	Italian Grand Prix	1973-09-09	\N	http://en.wikipedia.org/wiki/1973_Italian_Grand_Prix
618	1973	14	48	Canadian Grand Prix	1973-09-23	\N	http://en.wikipedia.org/wiki/1973_Canadian_Grand_Prix
619	1973	15	46	United States Grand Prix	1973-10-07	\N	http://en.wikipedia.org/wiki/1973_United_States_Grand_Prix
620	1972	1	25	Argentine Grand Prix	1972-01-23	\N	http://en.wikipedia.org/wiki/1972_Argentine_Grand_Prix
621	1972	2	30	South African Grand Prix	1972-03-04	\N	http://en.wikipedia.org/wiki/1972_South_African_Grand_Prix
622	1972	3	45	Spanish Grand Prix	1972-05-01	\N	http://en.wikipedia.org/wiki/1972_Spanish_Grand_Prix
623	1972	4	6	Monaco Grand Prix	1972-05-14	\N	http://en.wikipedia.org/wiki/1972_Monaco_Grand_Prix
624	1972	5	50	Belgian Grand Prix	1972-06-04	\N	http://en.wikipedia.org/wiki/1972_Belgian_Grand_Prix
625	1972	6	51	French Grand Prix	1972-07-02	\N	http://en.wikipedia.org/wiki/1972_French_Grand_Prix
626	1972	7	38	British Grand Prix	1972-07-15	\N	http://en.wikipedia.org/wiki/1972_British_Grand_Prix
627	1972	8	20	German Grand Prix	1972-07-30	\N	http://en.wikipedia.org/wiki/1972_German_Grand_Prix
628	1972	9	23	Austrian Grand Prix	1972-08-13	\N	http://en.wikipedia.org/wiki/1972_Austrian_Grand_Prix
629	1972	10	14	Italian Grand Prix	1972-09-10	\N	http://en.wikipedia.org/wiki/1972_Italian_Grand_Prix
630	1972	11	48	Canadian Grand Prix	1972-09-24	\N	http://en.wikipedia.org/wiki/1972_Canadian_Grand_Prix
631	1972	12	46	United States Grand Prix	1972-10-08	\N	http://en.wikipedia.org/wiki/1972_United_States_Grand_Prix
632	1971	1	30	South African Grand Prix	1971-03-06	\N	http://en.wikipedia.org/wiki/1971_South_African_Grand_Prix
633	1971	2	49	Spanish Grand Prix	1971-04-18	\N	http://en.wikipedia.org/wiki/1971_Spanish_Grand_Prix
634	1971	3	6	Monaco Grand Prix	1971-05-23	\N	http://en.wikipedia.org/wiki/1971_Monaco_Grand_Prix
635	1971	4	39	Dutch Grand Prix	1971-06-20	\N	http://en.wikipedia.org/wiki/1971_Dutch_Grand_Prix
636	1971	5	34	French Grand Prix	1971-07-04	\N	http://en.wikipedia.org/wiki/1971_French_Grand_Prix
637	1971	6	9	British Grand Prix	1971-07-17	\N	http://en.wikipedia.org/wiki/1971_British_Grand_Prix
638	1971	7	20	German Grand Prix	1971-08-01	\N	http://en.wikipedia.org/wiki/1971_German_Grand_Prix
639	1971	8	23	Austrian Grand Prix	1971-08-15	\N	http://en.wikipedia.org/wiki/1971_Austrian_Grand_Prix
640	1971	9	14	Italian Grand Prix	1971-09-05	\N	http://en.wikipedia.org/wiki/1971_Italian_Grand_Prix
641	1971	10	48	Canadian Grand Prix	1971-09-19	\N	http://en.wikipedia.org/wiki/1971_Canadian_Grand_Prix
642	1971	11	46	United States Grand Prix	1971-10-03	\N	http://en.wikipedia.org/wiki/1971_United_States_Grand_Prix
643	1970	1	30	South African Grand Prix	1970-03-07	\N	http://en.wikipedia.org/wiki/1970_South_African_Grand_Prix
644	1970	2	45	Spanish Grand Prix	1970-04-19	\N	http://en.wikipedia.org/wiki/1970_Spanish_Grand_Prix
645	1970	3	6	Monaco Grand Prix	1970-05-10	\N	http://en.wikipedia.org/wiki/1970_Monaco_Grand_Prix
646	1970	4	13	Belgian Grand Prix	1970-06-07	\N	http://en.wikipedia.org/wiki/1970_Belgian_Grand_Prix
647	1970	5	39	Dutch Grand Prix	1970-06-21	\N	http://en.wikipedia.org/wiki/1970_Dutch_Grand_Prix
648	1970	6	51	French Grand Prix	1970-07-05	\N	http://en.wikipedia.org/wiki/1970_French_Grand_Prix
649	1970	7	38	British Grand Prix	1970-07-18	\N	http://en.wikipedia.org/wiki/1970_British_Grand_Prix
650	1970	8	10	German Grand Prix	1970-08-02	\N	http://en.wikipedia.org/wiki/1970_German_Grand_Prix
651	1970	9	23	Austrian Grand Prix	1970-08-16	\N	http://en.wikipedia.org/wiki/1970_Austrian_Grand_Prix
652	1970	10	14	Italian Grand Prix	1970-09-06	\N	http://en.wikipedia.org/wiki/1970_Italian_Grand_Prix
653	1970	11	52	Canadian Grand Prix	1970-09-20	\N	http://en.wikipedia.org/wiki/1970_Canadian_Grand_Prix
654	1970	12	46	United States Grand Prix	1970-10-04	\N	http://en.wikipedia.org/wiki/1970_United_States_Grand_Prix
655	1970	13	32	Mexican Grand Prix	1970-10-25	\N	http://en.wikipedia.org/wiki/1970_Mexican_Grand_Prix
656	1969	1	30	South African Grand Prix	1969-03-01	\N	http://en.wikipedia.org/wiki/1969_South_African_Grand_Prix
657	1969	2	49	Spanish Grand Prix	1969-05-04	\N	http://en.wikipedia.org/wiki/1969_Spanish_Grand_Prix
658	1969	3	6	Monaco Grand Prix	1969-05-18	\N	http://en.wikipedia.org/wiki/1969_Monaco_Grand_Prix
659	1969	4	39	Dutch Grand Prix	1969-06-21	\N	http://en.wikipedia.org/wiki/1969_Dutch_Grand_Prix
660	1969	5	51	French Grand Prix	1969-07-06	\N	http://en.wikipedia.org/wiki/1969_French_Grand_Prix
661	1969	6	9	British Grand Prix	1969-07-19	\N	http://en.wikipedia.org/wiki/1969_British_Grand_Prix
662	1969	7	20	German Grand Prix	1969-08-03	\N	http://en.wikipedia.org/wiki/1969_German_Grand_Prix
663	1969	8	14	Italian Grand Prix	1969-09-07	\N	http://en.wikipedia.org/wiki/1969_Italian_Grand_Prix
664	1969	9	48	Canadian Grand Prix	1969-09-20	\N	http://en.wikipedia.org/wiki/1969_Canadian_Grand_Prix
665	1969	10	46	United States Grand Prix	1969-10-05	\N	http://en.wikipedia.org/wiki/1969_United_States_Grand_Prix
666	1969	11	32	Mexican Grand Prix	1969-10-19	\N	http://en.wikipedia.org/wiki/1969_Mexican_Grand_Prix
667	1968	1	30	South African Grand Prix	1968-01-01	\N	http://en.wikipedia.org/wiki/1968_South_African_Grand_Prix
668	1968	2	45	Spanish Grand Prix	1968-05-12	\N	http://en.wikipedia.org/wiki/1968_Spanish_Grand_Prix
669	1968	3	6	Monaco Grand Prix	1968-05-26	\N	http://en.wikipedia.org/wiki/1968_Monaco_Grand_Prix
670	1968	4	13	Belgian Grand Prix	1968-06-09	\N	http://en.wikipedia.org/wiki/1968_Belgian_Grand_Prix
671	1968	5	39	Dutch Grand Prix	1968-06-23	\N	http://en.wikipedia.org/wiki/1968_Dutch_Grand_Prix
672	1968	6	53	French Grand Prix	1968-07-07	\N	http://en.wikipedia.org/wiki/1968_French_Grand_Prix
673	1968	7	38	British Grand Prix	1968-07-20	\N	http://en.wikipedia.org/wiki/1968_British_Grand_Prix
674	1968	8	20	German Grand Prix	1968-08-04	\N	http://en.wikipedia.org/wiki/1968_German_Grand_Prix
675	1968	9	14	Italian Grand Prix	1968-09-08	\N	http://en.wikipedia.org/wiki/1968_Italian_Grand_Prix
676	1968	10	52	Canadian Grand Prix	1968-09-22	\N	http://en.wikipedia.org/wiki/1968_Canadian_Grand_Prix
677	1968	11	46	United States Grand Prix	1968-10-06	\N	http://en.wikipedia.org/wiki/1968_United_States_Grand_Prix
678	1968	12	32	Mexican Grand Prix	1968-11-03	\N	http://en.wikipedia.org/wiki/1968_Mexican_Grand_Prix
679	1967	1	30	South African Grand Prix	1967-01-02	\N	http://en.wikipedia.org/wiki/1967_South_African_Grand_Prix
680	1967	2	6	Monaco Grand Prix	1967-05-07	\N	http://en.wikipedia.org/wiki/1967_Monaco_Grand_Prix
681	1967	3	39	Dutch Grand Prix	1967-06-04	\N	http://en.wikipedia.org/wiki/1967_Dutch_Grand_Prix
682	1967	4	13	Belgian Grand Prix	1967-06-18	\N	http://en.wikipedia.org/wiki/1967_Belgian_Grand_Prix
683	1967	5	54	French Grand Prix	1967-07-02	\N	http://en.wikipedia.org/wiki/1967_French_Grand_Prix
684	1967	6	9	British Grand Prix	1967-07-15	\N	http://en.wikipedia.org/wiki/1967_British_Grand_Prix
685	1967	7	20	German Grand Prix	1967-08-06	\N	http://en.wikipedia.org/wiki/1967_German_Grand_Prix
686	1967	8	48	Canadian Grand Prix	1967-08-27	\N	http://en.wikipedia.org/wiki/1967_Canadian_Grand_Prix
687	1967	9	14	Italian Grand Prix	1967-09-10	\N	http://en.wikipedia.org/wiki/1967_Italian_Grand_Prix
688	1967	10	46	United States Grand Prix	1967-10-01	\N	http://en.wikipedia.org/wiki/1967_United_States_Grand_Prix
689	1967	11	32	Mexican Grand Prix	1967-10-22	\N	http://en.wikipedia.org/wiki/1967_Mexican_Grand_Prix
690	1966	1	6	Monaco Grand Prix	1966-05-22	\N	http://en.wikipedia.org/wiki/1966_Monaco_Grand_Prix
691	1966	2	13	Belgian Grand Prix	1966-06-12	\N	http://en.wikipedia.org/wiki/1966_Belgian_Grand_Prix
692	1966	3	55	French Grand Prix	1966-07-03	\N	http://en.wikipedia.org/wiki/1966_French_Grand_Prix
693	1966	4	38	British Grand Prix	1966-07-16	\N	http://en.wikipedia.org/wiki/1966_British_Grand_Prix
694	1966	5	39	Dutch Grand Prix	1966-07-24	\N	http://en.wikipedia.org/wiki/1966_Dutch_Grand_Prix
695	1966	6	20	German Grand Prix	1966-08-07	\N	http://en.wikipedia.org/wiki/1966_German_Grand_Prix
696	1966	7	14	Italian Grand Prix	1966-09-04	\N	http://en.wikipedia.org/wiki/1966_Italian_Grand_Prix
697	1966	8	46	United States Grand Prix	1966-10-02	\N	http://en.wikipedia.org/wiki/1966_United_States_Grand_Prix
698	1966	9	32	Mexican Grand Prix	1966-10-23	\N	http://en.wikipedia.org/wiki/1966_Mexican_Grand_Prix
699	1965	1	56	South African Grand Prix	1965-01-01	\N	http://en.wikipedia.org/wiki/1965_South_African_Grand_Prix
700	1965	2	6	Monaco Grand Prix	1965-05-30	\N	http://en.wikipedia.org/wiki/1965_Monaco_Grand_Prix
701	1965	3	13	Belgian Grand Prix	1965-06-13	\N	http://en.wikipedia.org/wiki/1965_Belgian_Grand_Prix
702	1965	4	51	French Grand Prix	1965-06-27	\N	http://en.wikipedia.org/wiki/1965_French_Grand_Prix
703	1965	5	9	British Grand Prix	1965-07-10	\N	http://en.wikipedia.org/wiki/1965_British_Grand_Prix
704	1965	6	39	Dutch Grand Prix	1965-07-18	\N	http://en.wikipedia.org/wiki/1965_Dutch_Grand_Prix
705	1965	7	20	German Grand Prix	1965-08-01	\N	http://en.wikipedia.org/wiki/1965_German_Grand_Prix
706	1965	8	14	Italian Grand Prix	1965-09-12	\N	http://en.wikipedia.org/wiki/1965_Italian_Grand_Prix
707	1965	9	46	United States Grand Prix	1965-10-03	\N	http://en.wikipedia.org/wiki/1965_United_States_Grand_Prix
708	1965	10	32	Mexican Grand Prix	1965-10-24	\N	http://en.wikipedia.org/wiki/1965_Mexican_Grand_Prix
709	1964	1	6	Monaco Grand Prix	1964-05-10	\N	http://en.wikipedia.org/wiki/1964_Monaco_Grand_Prix
710	1964	2	39	Dutch Grand Prix	1964-05-24	\N	http://en.wikipedia.org/wiki/1964_Dutch_Grand_Prix
711	1964	3	13	Belgian Grand Prix	1964-06-14	\N	http://en.wikipedia.org/wiki/1964_Belgian_Grand_Prix
712	1964	4	53	French Grand Prix	1964-06-28	\N	http://en.wikipedia.org/wiki/1964_French_Grand_Prix
713	1964	5	38	British Grand Prix	1964-07-11	\N	http://en.wikipedia.org/wiki/1964_British_Grand_Prix
714	1964	6	20	German Grand Prix	1964-08-02	\N	http://en.wikipedia.org/wiki/1964_German_Grand_Prix
715	1964	7	57	Austrian Grand Prix	1964-08-23	\N	http://en.wikipedia.org/wiki/1964_Austrian_Grand_Prix
716	1964	8	14	Italian Grand Prix	1964-09-06	\N	http://en.wikipedia.org/wiki/1964_Italian_Grand_Prix
717	1964	9	46	United States Grand Prix	1964-10-04	\N	http://en.wikipedia.org/wiki/1964_United_States_Grand_Prix
718	1964	10	32	Mexican Grand Prix	1964-10-25	\N	http://en.wikipedia.org/wiki/1964_Mexican_Grand_Prix
719	1963	1	6	Monaco Grand Prix	1963-05-26	\N	http://en.wikipedia.org/wiki/1963_Monaco_Grand_Prix
720	1963	2	13	Belgian Grand Prix	1963-06-09	\N	http://en.wikipedia.org/wiki/1963_Belgian_Grand_Prix
721	1963	3	39	Dutch Grand Prix	1963-06-23	\N	http://en.wikipedia.org/wiki/1963_Dutch_Grand_Prix
722	1963	4	55	French Grand Prix	1963-06-30	\N	http://en.wikipedia.org/wiki/1963_French_Grand_Prix
723	1963	5	9	British Grand Prix	1963-07-20	\N	http://en.wikipedia.org/wiki/1963_British_Grand_Prix
724	1963	6	20	German Grand Prix	1963-08-04	\N	http://en.wikipedia.org/wiki/1963_German_Grand_Prix
725	1963	7	14	Italian Grand Prix	1963-09-08	\N	http://en.wikipedia.org/wiki/1963_Italian_Grand_Prix
726	1963	8	46	United States Grand Prix	1963-10-06	\N	http://en.wikipedia.org/wiki/1963_United_States_Grand_Prix
727	1963	9	32	Mexican Grand Prix	1963-10-27	\N	http://en.wikipedia.org/wiki/1963_Mexican_Grand_Prix
728	1963	10	56	South African Grand Prix	1963-12-28	\N	http://en.wikipedia.org/wiki/1963_South_African_Grand_Prix
729	1962	1	39	Dutch Grand Prix	1962-05-20	\N	http://en.wikipedia.org/wiki/1962_Dutch_Grand_Prix
730	1962	2	6	Monaco Grand Prix	1962-06-03	\N	http://en.wikipedia.org/wiki/1962_Monaco_Grand_Prix
731	1962	3	13	Belgian Grand Prix	1962-06-17	\N	http://en.wikipedia.org/wiki/1962_Belgian_Grand_Prix
732	1962	4	53	French Grand Prix	1962-07-08	\N	http://en.wikipedia.org/wiki/1962_French_Grand_Prix
733	1962	5	58	British Grand Prix	1962-07-21	\N	http://en.wikipedia.org/wiki/1962_British_Grand_Prix
734	1962	6	20	German Grand Prix	1962-08-05	\N	http://en.wikipedia.org/wiki/1962_German_Grand_Prix
735	1962	7	14	Italian Grand Prix	1962-09-16	\N	http://en.wikipedia.org/wiki/1962_Italian_Grand_Prix
736	1962	8	46	United States Grand Prix	1962-10-07	\N	http://en.wikipedia.org/wiki/1962_United_States_Grand_Prix
737	1962	9	56	South African Grand Prix	1962-12-29	\N	http://en.wikipedia.org/wiki/1962_South_African_Grand_Prix
738	1961	1	6	Monaco Grand Prix	1961-05-14	\N	http://en.wikipedia.org/wiki/1961_Monaco_Grand_Prix
739	1961	2	39	Dutch Grand Prix	1961-05-22	\N	http://en.wikipedia.org/wiki/1961_Dutch_Grand_Prix
740	1961	3	13	Belgian Grand Prix	1961-06-18	\N	http://en.wikipedia.org/wiki/1961_Belgian_Grand_Prix
741	1961	4	55	French Grand Prix	1961-07-02	\N	http://en.wikipedia.org/wiki/1961_French_Grand_Prix
742	1961	5	58	British Grand Prix	1961-07-15	\N	http://en.wikipedia.org/wiki/1961_British_Grand_Prix
743	1961	6	20	German Grand Prix	1961-08-06	\N	http://en.wikipedia.org/wiki/1961_German_Grand_Prix
744	1961	7	14	Italian Grand Prix	1961-09-10	\N	http://en.wikipedia.org/wiki/1961_Italian_Grand_Prix
745	1961	8	46	United States Grand Prix	1961-10-08	\N	http://en.wikipedia.org/wiki/1961_United_States_Grand_Prix
746	1960	1	25	Argentine Grand Prix	1960-02-07	\N	http://en.wikipedia.org/wiki/1960_Argentine_Grand_Prix
747	1960	2	6	Monaco Grand Prix	1960-05-29	\N	http://en.wikipedia.org/wiki/1960_Monaco_Grand_Prix
748	1960	3	19	Indianapolis 500	1960-05-30	\N	http://en.wikipedia.org/wiki/1960_Indianapolis_500
749	1960	4	39	Dutch Grand Prix	1960-06-06	\N	http://en.wikipedia.org/wiki/1960_Dutch_Grand_Prix
750	1960	5	13	Belgian Grand Prix	1960-06-19	\N	http://en.wikipedia.org/wiki/1960_Belgian_Grand_Prix
751	1960	6	55	French Grand Prix	1960-07-03	\N	http://en.wikipedia.org/wiki/1960_French_Grand_Prix
752	1960	7	9	British Grand Prix	1960-07-16	\N	http://en.wikipedia.org/wiki/1960_British_Grand_Prix
753	1960	8	59	Portuguese Grand Prix	1960-08-14	\N	http://en.wikipedia.org/wiki/1960_Portuguese_Grand_Prix
754	1960	9	14	Italian Grand Prix	1960-09-04	\N	http://en.wikipedia.org/wiki/1960_Italian_Grand_Prix
755	1960	10	60	United States Grand Prix	1960-11-20	\N	http://en.wikipedia.org/wiki/1960_United_States_Grand_Prix
756	1959	1	6	Monaco Grand Prix	1959-05-10	\N	http://en.wikipedia.org/wiki/1959_Monaco_Grand_Prix
757	1959	2	19	Indianapolis 500	1959-05-30	\N	http://en.wikipedia.org/wiki/1959_Indianapolis_500
758	1959	3	39	Dutch Grand Prix	1959-05-31	\N	http://en.wikipedia.org/wiki/1959_Dutch_Grand_Prix
759	1959	4	55	French Grand Prix	1959-07-05	\N	http://en.wikipedia.org/wiki/1959_French_Grand_Prix
760	1959	5	58	British Grand Prix	1959-07-18	\N	http://en.wikipedia.org/wiki/1959_British_Grand_Prix
761	1959	6	61	German Grand Prix	1959-08-02	\N	http://en.wikipedia.org/wiki/1959_German_Grand_Prix
762	1959	7	62	Portuguese Grand Prix	1959-08-23	\N	http://en.wikipedia.org/wiki/1959_Portuguese_Grand_Prix
763	1959	8	14	Italian Grand Prix	1959-09-13	\N	http://en.wikipedia.org/wiki/1959_Italian_Grand_Prix
764	1959	9	63	United States Grand Prix	1959-12-12	\N	http://en.wikipedia.org/wiki/1959_United_States_Grand_Prix
765	1958	1	25	Argentine Grand Prix	1958-01-19	\N	http://en.wikipedia.org/wiki/1958_Argentine_Grand_Prix
766	1958	2	6	Monaco Grand Prix	1958-05-18	\N	http://en.wikipedia.org/wiki/1958_Monaco_Grand_Prix
767	1958	3	39	Dutch Grand Prix	1958-05-26	\N	http://en.wikipedia.org/wiki/1958_Dutch_Grand_Prix
768	1958	4	19	Indianapolis 500	1958-05-30	\N	http://en.wikipedia.org/wiki/1958_Indianapolis_500
769	1958	5	13	Belgian Grand Prix	1958-06-15	\N	http://en.wikipedia.org/wiki/1958_Belgian_Grand_Prix
770	1958	6	55	French Grand Prix	1958-07-06	\N	http://en.wikipedia.org/wiki/1958_French_Grand_Prix
771	1958	7	9	British Grand Prix	1958-07-19	\N	http://en.wikipedia.org/wiki/1958_British_Grand_Prix
772	1958	8	20	German Grand Prix	1958-08-03	\N	http://en.wikipedia.org/wiki/1958_German_Grand_Prix
773	1958	9	59	Portuguese Grand Prix	1958-08-24	\N	http://en.wikipedia.org/wiki/1958_Portuguese_Grand_Prix
774	1958	10	14	Italian Grand Prix	1958-09-07	\N	http://en.wikipedia.org/wiki/1958_Italian_Grand_Prix
775	1958	11	64	Moroccan Grand Prix	1958-10-19	\N	http://en.wikipedia.org/wiki/1958_Moroccan_Grand_Prix
776	1957	1	25	Argentine Grand Prix	1957-01-13	\N	http://en.wikipedia.org/wiki/1957_Argentine_Grand_Prix
777	1957	2	6	Monaco Grand Prix	1957-05-19	\N	http://en.wikipedia.org/wiki/1957_Monaco_Grand_Prix
778	1957	3	19	Indianapolis 500	1957-05-30	\N	http://en.wikipedia.org/wiki/1957_Indianapolis_500
779	1957	4	53	French Grand Prix	1957-07-07	\N	http://en.wikipedia.org/wiki/1957_French_Grand_Prix
780	1957	5	58	British Grand Prix	1957-07-20	\N	http://en.wikipedia.org/wiki/1957_British_Grand_Prix
781	1957	6	20	German Grand Prix	1957-08-04	\N	http://en.wikipedia.org/wiki/1957_German_Grand_Prix
782	1957	7	65	Pescara Grand Prix	1957-08-18	\N	http://en.wikipedia.org/wiki/1957_Pescara_Grand_Prix
783	1957	8	14	Italian Grand Prix	1957-09-08	\N	http://en.wikipedia.org/wiki/1957_Italian_Grand_Prix
784	1956	1	25	Argentine Grand Prix	1956-01-22	\N	http://en.wikipedia.org/wiki/1956_Argentine_Grand_Prix
785	1956	2	6	Monaco Grand Prix	1956-05-13	\N	http://en.wikipedia.org/wiki/1956_Monaco_Grand_Prix
786	1956	3	19	Indianapolis 500	1956-05-30	\N	http://en.wikipedia.org/wiki/1956_Indianapolis_500
787	1956	4	13	Belgian Grand Prix	1956-06-03	\N	http://en.wikipedia.org/wiki/1956_Belgian_Grand_Prix
788	1956	5	55	French Grand Prix	1956-07-01	\N	http://en.wikipedia.org/wiki/1956_French_Grand_Prix
789	1956	6	9	British Grand Prix	1956-07-14	\N	http://en.wikipedia.org/wiki/1956_British_Grand_Prix
790	1956	7	20	German Grand Prix	1956-08-05	\N	http://en.wikipedia.org/wiki/1956_German_Grand_Prix
791	1956	8	14	Italian Grand Prix	1956-09-02	\N	http://en.wikipedia.org/wiki/1956_Italian_Grand_Prix
792	1955	1	25	Argentine Grand Prix	1955-01-16	\N	http://en.wikipedia.org/wiki/1955_Argentine_Grand_Prix
793	1955	2	6	Monaco Grand Prix	1955-05-22	\N	http://en.wikipedia.org/wiki/1955_Monaco_Grand_Prix
794	1955	3	19	Indianapolis 500	1955-05-30	\N	http://en.wikipedia.org/wiki/1955_Indianapolis_500
795	1955	4	13	Belgian Grand Prix	1955-06-05	\N	http://en.wikipedia.org/wiki/1955_Belgian_Grand_Prix
796	1955	5	39	Dutch Grand Prix	1955-06-19	\N	http://en.wikipedia.org/wiki/1955_Dutch_Grand_Prix
797	1955	6	58	British Grand Prix	1955-07-16	\N	http://en.wikipedia.org/wiki/1955_British_Grand_Prix
798	1955	7	14	Italian Grand Prix	1955-09-11	\N	http://en.wikipedia.org/wiki/1955_Italian_Grand_Prix
799	1954	1	25	Argentine Grand Prix	1954-01-17	\N	http://en.wikipedia.org/wiki/1954_Argentine_Grand_Prix
800	1954	2	19	Indianapolis 500	1954-05-31	\N	http://en.wikipedia.org/wiki/1954_Indianapolis_500
801	1954	3	13	Belgian Grand Prix	1954-06-20	\N	http://en.wikipedia.org/wiki/1954_Belgian_Grand_Prix
802	1954	4	55	French Grand Prix	1954-07-04	\N	http://en.wikipedia.org/wiki/1954_French_Grand_Prix
803	1954	5	9	British Grand Prix	1954-07-17	\N	http://en.wikipedia.org/wiki/1954_British_Grand_Prix
804	1954	6	20	German Grand Prix	1954-08-01	\N	http://en.wikipedia.org/wiki/1954_German_Grand_Prix
805	1954	7	66	Swiss Grand Prix	1954-08-22	\N	http://en.wikipedia.org/wiki/1954_Swiss_Grand_Prix
806	1954	8	14	Italian Grand Prix	1954-09-05	\N	http://en.wikipedia.org/wiki/1954_Italian_Grand_Prix
807	1954	9	67	Spanish Grand Prix	1954-10-24	\N	http://en.wikipedia.org/wiki/1954_Spanish_Grand_Prix
808	1953	1	25	Argentine Grand Prix	1953-01-18	\N	http://en.wikipedia.org/wiki/1953_Argentine_Grand_Prix
809	1953	2	19	Indianapolis 500	1953-05-30	\N	http://en.wikipedia.org/wiki/1953_Indianapolis_500
810	1953	3	39	Dutch Grand Prix	1953-06-07	\N	http://en.wikipedia.org/wiki/1953_Dutch_Grand_Prix
811	1953	4	13	Belgian Grand Prix	1953-06-21	\N	http://en.wikipedia.org/wiki/1953_Belgian_Grand_Prix
812	1953	5	55	French Grand Prix	1953-07-05	\N	http://en.wikipedia.org/wiki/1953_French_Grand_Prix
813	1953	6	9	British Grand Prix	1953-07-18	\N	http://en.wikipedia.org/wiki/1953_British_Grand_Prix
814	1953	7	20	German Grand Prix	1953-08-02	\N	http://en.wikipedia.org/wiki/1953_German_Grand_Prix
815	1953	8	66	Swiss Grand Prix	1953-08-23	\N	http://en.wikipedia.org/wiki/1953_Swiss_Grand_Prix
816	1953	9	14	Italian Grand Prix	1953-09-13	\N	http://en.wikipedia.org/wiki/1953_Italian_Grand_Prix
817	1952	1	66	Swiss Grand Prix	1952-05-18	\N	http://en.wikipedia.org/wiki/1952_Swiss_Grand_Prix
818	1952	2	19	Indianapolis 500	1952-05-30	\N	http://en.wikipedia.org/wiki/1952_Indianapolis_500
819	1952	3	13	Belgian Grand Prix	1952-06-22	\N	http://en.wikipedia.org/wiki/1952_Belgian_Grand_Prix
820	1952	4	53	French Grand Prix	1952-07-06	\N	http://en.wikipedia.org/wiki/1952_French_Grand_Prix
821	1952	5	9	British Grand Prix	1952-07-19	\N	http://en.wikipedia.org/wiki/1952_British_Grand_Prix
822	1952	6	20	German Grand Prix	1952-08-03	\N	http://en.wikipedia.org/wiki/1952_German_Grand_Prix
823	1952	7	39	Dutch Grand Prix	1952-08-17	\N	http://en.wikipedia.org/wiki/1952_Dutch_Grand_Prix
824	1952	8	14	Italian Grand Prix	1952-09-07	\N	http://en.wikipedia.org/wiki/1952_Italian_Grand_Prix
825	1951	1	66	Swiss Grand Prix	1951-05-27	\N	http://en.wikipedia.org/wiki/1951_Swiss_Grand_Prix
826	1951	2	19	Indianapolis 500	1951-05-30	\N	http://en.wikipedia.org/wiki/1951_Indianapolis_500
827	1951	3	13	Belgian Grand Prix	1951-06-17	\N	http://en.wikipedia.org/wiki/1951_Belgian_Grand_Prix
828	1951	4	55	French Grand Prix	1951-07-01	\N	http://en.wikipedia.org/wiki/1951_French_Grand_Prix
829	1951	5	9	British Grand Prix	1951-07-14	\N	http://en.wikipedia.org/wiki/1951_British_Grand_Prix
830	1951	6	20	German Grand Prix	1951-07-29	\N	http://en.wikipedia.org/wiki/1951_German_Grand_Prix
831	1951	7	14	Italian Grand Prix	1951-09-16	\N	http://en.wikipedia.org/wiki/1951_Italian_Grand_Prix
832	1951	8	67	Spanish Grand Prix	1951-10-28	\N	http://en.wikipedia.org/wiki/1951_Spanish_Grand_Prix
833	1950	1	9	British Grand Prix	1950-05-13	\N	http://en.wikipedia.org/wiki/1950_British_Grand_Prix
834	1950	2	6	Monaco Grand Prix	1950-05-21	\N	http://en.wikipedia.org/wiki/1950_Monaco_Grand_Prix
835	1950	3	19	Indianapolis 500	1950-05-30	\N	http://en.wikipedia.org/wiki/1950_Indianapolis_500
836	1950	4	66	Swiss Grand Prix	1950-06-04	\N	http://en.wikipedia.org/wiki/1950_Swiss_Grand_Prix
837	1950	5	13	Belgian Grand Prix	1950-06-18	\N	http://en.wikipedia.org/wiki/1950_Belgian_Grand_Prix
838	1950	6	55	French Grand Prix	1950-07-02	\N	http://en.wikipedia.org/wiki/1950_French_Grand_Prix
839	1950	7	14	Italian Grand Prix	1950-09-03	\N	http://en.wikipedia.org/wiki/1950_Italian_Grand_Prix
841	2011	1	1	Australian Grand Prix	2011-03-27	06:00:00	http://en.wikipedia.org/wiki/2011_Australian_Grand_Prix
842	2011	2	2	Malaysian Grand Prix	2011-04-10	08:00:00	http://en.wikipedia.org/wiki/2011_Malaysian_Grand_Prix
843	2011	3	17	Chinese Grand Prix	2011-04-17	07:00:00	http://en.wikipedia.org/wiki/2011_Chinese_Grand_Prix
844	2011	4	5	Turkish Grand Prix	2011-05-08	12:00:00	http://en.wikipedia.org/wiki/2011_Turkish_Grand_Prix
845	2011	5	4	Spanish Grand Prix	2011-05-22	12:00:00	http://en.wikipedia.org/wiki/2011_Spanish_Grand_Prix
846	2011	6	6	Monaco Grand Prix	2011-05-29	12:00:00	http://en.wikipedia.org/wiki/2011_Monaco_Grand_Prix
847	2011	7	7	Canadian Grand Prix	2011-06-12	17:00:00	http://en.wikipedia.org/wiki/2011_Canadian_Grand_Prix
848	2011	8	12	European Grand Prix	2011-06-26	12:00:00	http://en.wikipedia.org/wiki/2011_European_Grand_Prix
849	2011	9	9	British Grand Prix	2011-07-10	12:00:00	http://en.wikipedia.org/wiki/2011_British_Grand_Prix
850	2011	10	20	German Grand Prix	2011-07-24	12:00:00	http://en.wikipedia.org/wiki/2011_German_Grand_Prix
851	2011	11	11	Hungarian Grand Prix	2011-07-31	12:00:00	http://en.wikipedia.org/wiki/2011_Hungarian_Grand_Prix
852	2011	12	13	Belgian Grand Prix	2011-08-28	12:00:00	http://en.wikipedia.org/wiki/2011_Belgian_Grand_Prix
853	2011	13	14	Italian Grand Prix	2011-09-11	12:00:00	http://en.wikipedia.org/wiki/2011_Italian_Grand_Prix
854	2011	14	15	Singapore Grand Prix	2011-09-25	12:00:00	http://en.wikipedia.org/wiki/2011_Singapore_Grand_Prix
855	2011	15	22	Japanese Grand Prix	2011-10-09	06:00:00	http://en.wikipedia.org/wiki/2011_Japanese_Grand_Prix
856	2011	16	35	Korean Grand Prix	2011-10-16	06:00:00	http://en.wikipedia.org/wiki/2011_Korean_Grand_Prix
857	2011	17	68	Indian Grand Prix	2011-10-30	09:30:00	http://en.wikipedia.org/wiki/2011_Indian_Grand_Prix
858	2011	18	24	Abu Dhabi Grand Prix	2011-11-13	13:00:00	http://en.wikipedia.org/wiki/2011_Abu_Dhabi_Grand_Prix
859	2011	19	18	Brazilian Grand Prix	2011-11-27	16:00:00	http://en.wikipedia.org/wiki/2011_Brazilian_Grand_Prix
860	2012	1	1	Australian Grand Prix	2012-03-18	06:00:00	http://en.wikipedia.org/wiki/2012_Australian_Grand_Prix
861	2012	2	2	Malaysian Grand Prix	2012-03-25	08:00:00	http://en.wikipedia.org/wiki/2012_Malaysian_Grand_Prix
862	2012	3	17	Chinese Grand Prix	2012-04-15	07:00:00	http://en.wikipedia.org/wiki/2012_Chinese_Grand_Prix
863	2012	4	3	Bahrain Grand Prix	2012-04-22	12:00:00	http://en.wikipedia.org/wiki/2012_Bahrain_Grand_Prix
864	2012	5	4	Spanish Grand Prix	2012-05-13	12:00:00	http://en.wikipedia.org/wiki/2012_Spanish_Grand_Prix
865	2012	6	6	Monaco Grand Prix	2012-05-27	12:00:00	http://en.wikipedia.org/wiki/2012_Monaco_Grand_Prix
866	2012	7	7	Canadian Grand Prix	2012-06-10	18:00:00	http://en.wikipedia.org/wiki/2012_Canadian_Grand_Prix
867	2012	8	12	European Grand Prix	2012-06-24	12:00:00	http://en.wikipedia.org/wiki/2012_European_Grand_Prix
868	2012	9	9	British Grand Prix	2012-07-08	12:00:00	http://en.wikipedia.org/wiki/2012_British_Grand_Prix
869	2012	10	10	German Grand Prix	2012-07-22	12:00:00	http://en.wikipedia.org/wiki/2012_German_Grand_Prix
870	2012	11	11	Hungarian Grand Prix	2012-07-29	12:00:00	http://en.wikipedia.org/wiki/2012_Hungarian_Grand_Prix
871	2012	12	13	Belgian Grand Prix	2012-09-02	12:00:00	http://en.wikipedia.org/wiki/2012_Belgian_Grand_Prix
872	2012	13	14	Italian Grand Prix	2012-09-09	12:00:00	http://en.wikipedia.org/wiki/2012_Italian_Grand_Prix
873	2012	14	15	Singapore Grand Prix	2012-09-23	12:00:00	http://en.wikipedia.org/wiki/2012_Singapore_Grand_Prix
874	2012	15	22	Japanese Grand Prix	2012-10-07	06:00:00	http://en.wikipedia.org/wiki/2012_Japanese_Grand_Prix
875	2012	16	35	Korean Grand Prix	2012-10-14	06:00:00	http://en.wikipedia.org/wiki/2012_Korean_Grand_Prix
876	2012	17	68	Indian Grand Prix	2012-10-28	09:30:00	http://en.wikipedia.org/wiki/2012_Indian_Grand_Prix
877	2012	18	24	Abu Dhabi Grand Prix	2012-11-04	13:00:00	http://en.wikipedia.org/wiki/2012_Abu_Dhabi_Grand_Prix
878	2012	19	69	United States Grand Prix	2012-11-18	19:00:00	http://en.wikipedia.org/wiki/2012_United_States_Grand_Prix
879	2012	20	18	Brazilian Grand Prix	2012-11-25	16:00:00	http://en.wikipedia.org/wiki/2012_Brazilian_Grand_Prix
880	2013	1	1	Australian Grand Prix	2013-03-17	06:00:00	http://en.wikipedia.org/wiki/2013_Australian_Grand_Prix
881	2013	2	2	Malaysian Grand Prix	2013-03-24	08:00:00	http://en.wikipedia.org/wiki/2013_Malaysian_Grand_Prix
882	2013	3	17	Chinese Grand Prix	2013-04-14	07:00:00	http://en.wikipedia.org/wiki/2013_Chinese_Grand_Prix
883	2013	4	3	Bahrain Grand Prix	2013-04-21	12:00:00	http://en.wikipedia.org/wiki/2013_Bahrain_Grand_Prix
884	2013	5	4	Spanish Grand Prix	2013-05-12	12:00:00	http://en.wikipedia.org/wiki/2013_Spanish_Grand_Prix
885	2013	6	6	Monaco Grand Prix	2013-05-26	12:00:00	http://en.wikipedia.org/wiki/2013_Monaco_Grand_Prix
886	2013	7	7	Canadian Grand Prix	2013-06-09	18:00:00	http://en.wikipedia.org/wiki/2013_Canadian_Grand_Prix
887	2013	8	9	British Grand Prix	2013-06-30	12:00:00	http://en.wikipedia.org/wiki/2013_British_Grand_Prix
888	2013	9	20	German Grand Prix	2013-07-07	12:00:00	http://en.wikipedia.org/wiki/2013_German_Grand_Prix
890	2013	10	11	Hungarian Grand Prix	2013-07-28	12:00:00	http://en.wikipedia.org/wiki/2013_Hungarian_Grand_Prix
891	2013	11	13	Belgian Grand Prix	2013-08-25	12:00:00	http://en.wikipedia.org/wiki/2013_Belgian_Grand_Prix
892	2013	12	14	Italian Grand Prix	2013-09-08	12:00:00	http://en.wikipedia.org/wiki/2013_Italian_Grand_Prix
893	2013	13	15	Singapore Grand Prix	2013-09-22	12:00:00	http://en.wikipedia.org/wiki/2013_Singapore_Grand_Prix
894	2013	14	35	Korean Grand Prix	2013-10-06	06:00:00	http://en.wikipedia.org/wiki/2013_Korean_Grand_Prix
895	2013	15	22	Japanese Grand Prix	2013-10-13	06:00:00	http://en.wikipedia.org/wiki/2013_Japanese_Grand_Prix
896	2013	16	68	Indian Grand Prix	2013-10-27	09:30:00	http://en.wikipedia.org/wiki/2013_Indian_Grand_Prix
897	2013	17	24	Abu Dhabi Grand Prix	2013-11-03	13:00:00	http://en.wikipedia.org/wiki/2013_Abu_Dhabi_Grand_Prix
898	2013	18	69	United States Grand Prix	2013-11-17	19:00:00	http://en.wikipedia.org/wiki/2013_United_States_Grand_Prix
899	2013	19	18	Brazilian Grand Prix	2013-11-24	16:00:00	http://en.wikipedia.org/wiki/2013_Brazilian_Grand_Prix
900	2014	1	1	Australian Grand Prix	2014-03-16	06:00:00	https://en.wikipedia.org/wiki/2014_Australian_Grand_Prix
901	2014	2	2	Malaysian Grand Prix	2014-03-30	08:00:00	https://en.wikipedia.org/wiki/2014_Malaysian_Grand_Prix
902	2014	3	3	Bahrain Grand Prix	2014-04-06	15:00:00	http://en.wikipedia.org/wiki/2014_Bahrain_Grand_Prix
903	2014	4	17	Chinese Grand Prix	2014-04-20	07:00:00	http://en.wikipedia.org/wiki/2014_Chinese_Grand_Prix
904	2014	5	4	Spanish Grand Prix	2014-05-11	12:00:00	http://en.wikipedia.org/wiki/2014_Spanish_Grand_Prix
905	2014	6	6	Monaco Grand Prix	2014-05-25	12:00:00	http://en.wikipedia.org/wiki/2014_Monaco_Grand_Prix
906	2014	7	7	Canadian Grand Prix	2014-06-08	18:00:00	http://en.wikipedia.org/wiki/2014_Canadian_Grand_Prix
907	2014	8	70	Austrian Grand Prix	2014-06-22	12:00:00	http://en.wikipedia.org/wiki/2014_Austrian_Grand_Prix
908	2014	9	9	British Grand Prix	2014-07-06	12:00:00	http://en.wikipedia.org/wiki/2014_British_Grand_Prix
909	2014	10	10	German Grand Prix	2014-07-20	12:00:00	http://en.wikipedia.org/wiki/2014_German_Grand_Prix
910	2014	11	11	Hungarian Grand Prix	2014-07-27	12:00:00	http://en.wikipedia.org/wiki/2014_Hungarian_Grand_Prix
911	2014	12	13	Belgian Grand Prix	2014-08-24	12:00:00	http://en.wikipedia.org/wiki/2014_Belgian_Grand_Prix
912	2014	13	14	Italian Grand Prix	2014-09-07	12:00:00	http://en.wikipedia.org/wiki/2014_Italian_Grand_Prix
913	2014	14	15	Singapore Grand Prix	2014-09-21	12:00:00	http://en.wikipedia.org/wiki/2014_Singapore_Grand_Prix
914	2014	15	22	Japanese Grand Prix	2014-10-05	06:00:00	http://en.wikipedia.org/wiki/2014_Japanese_Grand_Prix
915	2014	16	71	Russian Grand Prix	2014-10-12	11:00:00	http://en.wikipedia.org/wiki/2014_Russian_Grand_Prix
916	2014	17	69	United States Grand Prix	2014-11-02	20:00:00	http://en.wikipedia.org/wiki/2014_United_States_Grand_Prix
917	2014	18	18	Brazilian Grand Prix	2014-11-09	16:00:00	http://en.wikipedia.org/wiki/2014_Brazilian_Grand_Prix
918	2014	19	24	Abu Dhabi Grand Prix	2014-11-23	13:00:00	http://en.wikipedia.org/wiki/2014_Abu_Dhabi_Grand_Prix
931	2015	6	6	Monaco Grand Prix	2015-05-24	12:00:00	http://en.wikipedia.org/wiki/2015_Monaco_Grand_Prix
932	2015	7	7	Canadian Grand Prix	2015-06-07	18:00:00	http://en.wikipedia.org/wiki/2015_Canadian_Grand_Prix
929	2015	4	3	Bahrain Grand Prix	2015-04-19	15:00:00	http://en.wikipedia.org/wiki/2015_Bahrain_Grand_Prix
930	2015	5	4	Spanish Grand Prix	2015-05-10	12:00:00	http://en.wikipedia.org/wiki/2015_Spanish_Grand_Prix
928	2015	3	17	Chinese Grand Prix	2015-04-12	06:00:00	http://en.wikipedia.org/wiki/2015_Chinese_Grand_Prix
926	2015	1	1	Australian Grand Prix	2015-03-15	05:00:00	http://en.wikipedia.org/wiki/2015_Australian_Grand_Prix
927	2015	2	2	Malaysian Grand Prix	2015-03-29	07:00:00	http://en.wikipedia.org/wiki/2015_Malaysian_Grand_Prix
933	2015	8	70	Austrian Grand Prix	2015-06-21	12:00:00	http://en.wikipedia.org/wiki/2015_Austrian_Grand_Prix
934	2015	9	9	British Grand Prix	2015-07-05	12:00:00	http://en.wikipedia.org/wiki/2015_British_Grand_Prix
936	2015	10	11	Hungarian Grand Prix	2015-07-26	12:00:00	http://en.wikipedia.org/wiki/2015_Hungarian_Grand_Prix
937	2015	11	13	Belgian Grand Prix	2015-08-23	12:00:00	http://en.wikipedia.org/wiki/2015_Belgian_Grand_Prix
938	2015	12	14	Italian Grand Prix	2015-09-06	12:00:00	http://en.wikipedia.org/wiki/2015_Italian_Grand_Prix
939	2015	13	15	Singapore Grand Prix	2015-09-20	12:00:00	https://en.wikipedia.org/wiki/2015_Singapore_Grand_Prix
940	2015	14	22	Japanese Grand Prix	2015-09-27	05:00:00	https://en.wikipedia.org/wiki/2015_Japanese_Grand_Prix
941	2015	15	71	Russian Grand Prix	2015-10-11	11:00:00	https://en.wikipedia.org/wiki/2015_Russian_Grand_Prix
942	2015	16	69	United States Grand Prix	2015-10-25	19:00:00	https://en.wikipedia.org/wiki/2015_United_States_Grand_Prix
943	2015	17	32	Mexican Grand Prix	2015-11-01	19:00:00	https://en.wikipedia.org/wiki/2015_Mexican_Grand_Prix
944	2015	18	18	Brazilian Grand Prix	2015-11-15	16:00:00	https://en.wikipedia.org/wiki/2015_Brazilian_Grand_Prix
945	2015	19	24	Abu Dhabi Grand Prix	2015-11-29	13:00:00	https://en.wikipedia.org/wiki/2015_Abu_Dhabi_Grand_Prix
948	2016	1	1	Australian Grand Prix	2016-03-20	05:00:00	https://en.wikipedia.org/wiki/2016_Australian_Grand_Prix
949	2016	2	3	Bahrain Grand Prix	2016-04-03	15:00:00	https://en.wikipedia.org/wiki/2016_Bahrain_Grand_Prix
950	2016	3	17	Chinese Grand Prix	2016-04-17	06:00:00	https://en.wikipedia.org/wiki/2016_Chinese_Grand_Prix
951	2016	4	71	Russian Grand Prix	2016-05-01	12:00:00	https://en.wikipedia.org/wiki/2016_Russian_Grand_Prix
952	2016	5	4	Spanish Grand Prix	2016-05-15	12:00:00	https://en.wikipedia.org/wiki/2016_Spanish_Grand_Prix
953	2016	6	6	Monaco Grand Prix	2016-05-29	12:00:00	https://en.wikipedia.org/wiki/2016_Monaco_Grand_Prix
954	2016	7	7	Canadian Grand Prix	2016-06-12	18:00:00	https://en.wikipedia.org/wiki/2016_Canadian_Grand_Prix
955	2016	8	73	European Grand Prix	2016-06-19	13:00:00	https://en.wikipedia.org/wiki/2016_European_Grand_Prix
956	2016	9	70	Austrian Grand Prix	2016-07-03	12:00:00	https://en.wikipedia.org/wiki/2016_Austrian_Grand_Prix
957	2016	10	9	British Grand Prix	2016-07-10	12:00:00	https://en.wikipedia.org/wiki/2016_British_Grand_Prix
958	2016	11	11	Hungarian Grand Prix	2016-07-24	12:00:00	https://en.wikipedia.org/wiki/2016_Hungarian_Grand_Prix
959	2016	12	10	German Grand Prix	2016-07-31	12:00:00	https://en.wikipedia.org/wiki/2016_German_Grand_Prix
960	2016	13	13	Belgian Grand Prix	2016-08-28	12:00:00	https://en.wikipedia.org/wiki/2016_Belgian_Grand_Prix
961	2016	14	14	Italian Grand Prix	2016-09-04	12:00:00	https://en.wikipedia.org/wiki/2016_Italian_Grand_Prix
962	2016	15	15	Singapore Grand Prix	2016-09-18	12:00:00	https://en.wikipedia.org/wiki/2016_Singapore_Grand_Prix
963	2016	16	2	Malaysian Grand Prix	2016-10-02	07:00:00	https://en.wikipedia.org/wiki/2016_Malaysian_Grand_Prix
964	2016	17	22	Japanese Grand Prix	2016-10-09	05:00:00	https://en.wikipedia.org/wiki/2016_Japanese_Grand_Prix
965	2016	18	69	United States Grand Prix	2016-10-23	19:00:00	https://en.wikipedia.org/wiki/2016_United_States_Grand_Prix
966	2016	19	32	Mexican Grand Prix	2016-10-30	19:00:00	https://en.wikipedia.org/wiki/2016_Mexican_Grand_Prix
967	2016	20	18	Brazilian Grand Prix	2016-11-13	16:00:00	https://en.wikipedia.org/wiki/2016_Brazilian_Grand_Prix
968	2016	21	24	Abu Dhabi Grand Prix	2016-11-27	13:00:00	https://en.wikipedia.org/wiki/2016_Abu_Dhabi_Grand_Prix
969	2017	1	1	Australian Grand Prix	2017-03-26	05:00:00	https://en.wikipedia.org/wiki/2017_Australian_Grand_Prix
970	2017	2	17	Chinese Grand Prix	2017-04-09	06:00:00	https://en.wikipedia.org/wiki/2017_Chinese_Grand_Prix
971	2017	3	3	Bahrain Grand Prix	2017-04-16	15:00:00	https://en.wikipedia.org/wiki/2017_Bahrain_Grand_Prix
972	2017	4	71	Russian Grand Prix	2017-04-30	12:00:00	https://en.wikipedia.org/wiki/2017_Russian_Grand_Prix
973	2017	5	4	Spanish Grand Prix	2017-05-14	12:00:00	https://en.wikipedia.org/wiki/2017_Spanish_Grand_Prix
974	2017	6	6	Monaco Grand Prix	2017-05-28	12:00:00	https://en.wikipedia.org/wiki/2017_Monaco_Grand_Prix
975	2017	7	7	Canadian Grand Prix	2017-06-11	18:00:00	https://en.wikipedia.org/wiki/2017_Canadian_Grand_Prix
976	2017	8	73	Azerbaijan Grand Prix	2017-06-25	13:00:00	https://en.wikipedia.org/wiki/2017_Azerbaijan_Grand_Prix
977	2017	9	70	Austrian Grand Prix	2017-07-09	12:00:00	https://en.wikipedia.org/wiki/2017_Austrian_Grand_Prix
978	2017	10	9	British Grand Prix	2017-07-16	12:00:00	https://en.wikipedia.org/wiki/2017_British_Grand_Prix
979	2017	11	11	Hungarian Grand Prix	2017-07-30	12:00:00	https://en.wikipedia.org/wiki/2017_Hungarian_Grand_Prix
980	2017	12	13	Belgian Grand Prix	2017-08-27	12:00:00	https://en.wikipedia.org/wiki/2017_Belgian_Grand_Prix
981	2017	13	14	Italian Grand Prix	2017-09-03	12:00:00	https://en.wikipedia.org/wiki/2017_Italian_Grand_Prix
982	2017	14	15	Singapore Grand Prix	2017-09-17	12:00:00	https://en.wikipedia.org/wiki/2017_Singapore_Grand_Prix
983	2017	15	2	Malaysian Grand Prix	2017-10-01	07:00:00	https://en.wikipedia.org/wiki/2017_Malaysian_Grand_Prix
984	2017	16	22	Japanese Grand Prix	2017-10-08	05:00:00	https://en.wikipedia.org/wiki/2017_Japanese_Grand_Prix
985	2017	17	69	United States Grand Prix	2017-10-22	19:00:00	https://en.wikipedia.org/wiki/2017_United_States_Grand_Prix
986	2017	18	32	Mexican Grand Prix	2017-10-29	19:00:00	https://en.wikipedia.org/wiki/2017_Mexican_Grand_Prix
987	2017	19	18	Brazilian Grand Prix	2017-11-12	16:00:00	https://en.wikipedia.org/wiki/2017_Brazilian_Grand_Prix
988	2017	20	24	Abu Dhabi Grand Prix	2017-11-26	13:00:00	https://en.wikipedia.org/wiki/2017_Abu_Dhabi_Grand_Prix
989	2018	1	1	Australian Grand Prix	2018-03-25	05:10:00	https://en.wikipedia.org/wiki/2018_Australian_Grand_Prix
990	2018	2	3	Bahrain Grand Prix	2018-04-08	15:10:00	https://en.wikipedia.org/wiki/2018_Bahrain_Grand_Prix
991	2018	3	17	Chinese Grand Prix	2018-04-15	06:10:00	https://en.wikipedia.org/wiki/2018_Chinese_Grand_Prix
992	2018	4	73	Azerbaijan Grand Prix	2018-04-29	12:10:00	https://en.wikipedia.org/wiki/2018_Azerbaijan_Grand_Prix
993	2018	5	4	Spanish Grand Prix	2018-05-13	13:10:00	https://en.wikipedia.org/wiki/2018_Spanish_Grand_Prix
994	2018	6	6	Monaco Grand Prix	2018-05-27	13:10:00	https://en.wikipedia.org/wiki/2018_Monaco_Grand_Prix
995	2018	7	7	Canadian Grand Prix	2018-06-10	18:10:00	https://en.wikipedia.org/wiki/2018_Canadian_Grand_Prix
996	2018	8	34	French Grand Prix	2018-06-24	14:10:00	https://en.wikipedia.org/wiki/2018_French_Grand_Prix
997	2018	9	70	Austrian Grand Prix	2018-07-01	13:10:00	https://en.wikipedia.org/wiki/2018_Austrian_Grand_Prix
998	2018	10	9	British Grand Prix	2018-07-08	13:10:00	https://en.wikipedia.org/wiki/2018_British_Grand_Prix
999	2018	11	10	German Grand Prix	2018-07-22	13:10:00	https://en.wikipedia.org/wiki/2018_German_Grand_Prix
1000	2018	12	11	Hungarian Grand Prix	2018-07-29	13:10:00	https://en.wikipedia.org/wiki/2018_Hungarian_Grand_Prix
1001	2018	13	13	Belgian Grand Prix	2018-08-26	13:10:00	https://en.wikipedia.org/wiki/2018_Belgian_Grand_Prix
1002	2018	14	14	Italian Grand Prix	2018-09-02	13:10:00	https://en.wikipedia.org/wiki/2018_Italian_Grand_Prix
1003	2018	15	15	Singapore Grand Prix	2018-09-16	12:10:00	https://en.wikipedia.org/wiki/2018_Singapore_Grand_Prix
1004	2018	16	71	Russian Grand Prix	2018-09-30	11:10:00	https://en.wikipedia.org/wiki/2018_Russian_Grand_Prix
1005	2018	17	22	Japanese Grand Prix	2018-10-07	05:10:00	https://en.wikipedia.org/wiki/2018_Japanese_Grand_Prix
1006	2018	18	69	United States Grand Prix	2018-10-21	18:10:00	https://en.wikipedia.org/wiki/2018_United_States_Grand_Prix
1007	2018	19	32	Mexican Grand Prix	2018-10-28	19:10:00	https://en.wikipedia.org/wiki/2018_Mexican_Grand_Prix
1008	2018	20	18	Brazilian Grand Prix	2018-11-11	17:10:00	https://en.wikipedia.org/wiki/2018_Brazilian_Grand_Prix
1009	2018	21	24	Abu Dhabi Grand Prix	2018-11-25	13:10:00	https://en.wikipedia.org/wiki/2018_Abu_Dhabi_Grand_Prix
1010	2019	1	1	Australian Grand Prix	2019-03-17	05:10:00	https://en.wikipedia.org/wiki/2019_Australian_Grand_Prix
1011	2019	2	3	Bahrain Grand Prix	2019-03-31	15:10:00	https://en.wikipedia.org/wiki/2019_Bahrain_Grand_Prix
1012	2019	3	17	Chinese Grand Prix	2019-04-14	06:10:00	https://en.wikipedia.org/wiki/2019_Chinese_Grand_Prix
1013	2019	4	73	Azerbaijan Grand Prix	2019-04-28	12:10:00	https://en.wikipedia.org/wiki/2019_Azerbaijan_Grand_Prix
1014	2019	5	4	Spanish Grand Prix	2019-05-12	13:10:00	https://en.wikipedia.org/wiki/2019_Spanish_Grand_Prix
1015	2019	6	6	Monaco Grand Prix	2019-05-26	13:10:00	https://en.wikipedia.org/wiki/2019_Monaco_Grand_Prix
1016	2019	7	7	Canadian Grand Prix	2019-06-09	18:10:00	https://en.wikipedia.org/wiki/2019_Canadian_Grand_Prix
1017	2019	8	34	French Grand Prix	2019-06-23	13:10:00	https://en.wikipedia.org/wiki/2019_French_Grand_Prix
1018	2019	9	70	Austrian Grand Prix	2019-06-30	13:10:00	https://en.wikipedia.org/wiki/2019_Austrian_Grand_Prix
1019	2019	10	9	British Grand Prix	2019-07-14	13:10:00	https://en.wikipedia.org/wiki/2019_British_Grand_Prix
1020	2019	11	10	German Grand Prix	2019-07-28	13:10:00	https://en.wikipedia.org/wiki/2019_German_Grand_Prix
1021	2019	12	11	Hungarian Grand Prix	2019-08-04	13:10:00	https://en.wikipedia.org/wiki/2019_Hungarian_Grand_Prix
1022	2019	13	13	Belgian Grand Prix	2019-09-01	13:10:00	https://en.wikipedia.org/wiki/2019_Belgian_Grand_Prix
1023	2019	14	14	Italian Grand Prix	2019-09-08	13:10:00	https://en.wikipedia.org/wiki/2019_Italian_Grand_Prix
1024	2019	15	15	Singapore Grand Prix	2019-09-22	12:10:00	https://en.wikipedia.org/wiki/2019_Singapore_Grand_Prix
1025	2019	16	71	Russian Grand Prix	2019-09-29	11:10:00	https://en.wikipedia.org/wiki/2019_Russian_Grand_Prix
1026	2019	17	22	Japanese Grand Prix	2019-10-13	05:10:00	https://en.wikipedia.org/wiki/2019_Japanese_Grand_Prix
1027	2019	18	32	Mexican Grand Prix	2019-10-27	19:10:00	https://en.wikipedia.org/wiki/2019_Mexican_Grand_Prix
1028	2019	19	69	United States Grand Prix	2019-11-03	19:10:00	https://en.wikipedia.org/wiki/2019_United_States_Grand_Prix
1029	2019	20	18	Brazilian Grand Prix	2019-11-17	17:10:00	https://en.wikipedia.org/wiki/2019_Brazilian_Grand_Prix
1030	2019	21	24	Abu Dhabi Grand Prix	2019-12-01	13:10:00	https://en.wikipedia.org/wiki/2019_Abu_Dhabi_Grand_Prix
1031	2020	1	70	Austrian Grand Prix	2020-07-05	13:10:00	https://en.wikipedia.org/wiki/2020_Austrian_Grand_Prix
1032	2020	2	70	Styrian Grand Prix	2020-07-12	13:10:00	https://en.wikipedia.org/wiki/2020_Styrian_Grand_Prix
1033	2020	3	11	Hungarian Grand Prix	2020-07-19	13:10:00	https://en.wikipedia.org/wiki/2020_Hungarian_Grand_Prix
1034	2020	4	9	British Grand Prix	2020-08-02	13:10:00	https://en.wikipedia.org/wiki/2020_British_Grand_Prix
1035	2020	5	9	70th Anniversary Grand Prix	2020-08-09	13:10:00	https://en.wikipedia.org/wiki/70th_Anniversary_Grand_Prix
1036	2020	6	4	Spanish Grand Prix	2020-08-16	13:10:00	https://en.wikipedia.org/wiki/2020_Spanish_Grand_Prix
1037	2020	7	13	Belgian Grand Prix	2020-08-30	13:10:00	https://en.wikipedia.org/wiki/2020_Belgian_Grand_Prix
1038	2020	8	14	Italian Grand Prix	2020-09-06	13:10:00	https://en.wikipedia.org/wiki/2020_Italian_Grand_Prix
1039	2020	9	76	Tuscan Grand Prix	2020-09-13	13:10:00	https://en.wikipedia.org/wiki/2020_Tuscan_Grand_Prix
1040	2020	10	71	Russian Grand Prix	2020-09-27	11:10:00	https://en.wikipedia.org/wiki/2020_Russian_Grand_Prix
1041	2020	11	20	Eifel Grand Prix	2020-10-11	13:10:00	https://en.wikipedia.org/wiki/2020_Eifel_Grand_Prix
1042	2020	12	75	Portuguese Grand Prix	2020-10-25	12:10:00	https://en.wikipedia.org/wiki/2020_Portuguese_Grand_Prix
1043	2020	13	21	Emilia Romagna Grand Prix	2020-11-01	12:10:00	https://en.wikipedia.org/wiki/2020_Emilia_Romagna_Grand_Prix
1044	2020	14	5	Turkish Grand Prix	2020-11-15	10:10:00	https://en.wikipedia.org/wiki/2020_Turkish_Grand_Prix
1045	2020	15	3	Bahrain Grand Prix	2020-11-29	14:10:00	https://en.wikipedia.org/wiki/2020_Bahrain_Grand_Prix
1046	2020	16	3	Sakhir Grand Prix	2020-12-06	17:10:00	https://en.wikipedia.org/wiki/2020_Sakhir_Grand_Prix
1047	2020	17	24	Abu Dhabi Grand Prix	2020-12-13	13:10:00	https://en.wikipedia.org/wiki/2020_Abu_Dhabi_Grand_Prix
1053	2021	2	21	Emilia Romagna Grand Prix	2021-04-18	13:00:00	http://en.wikipedia.org/wiki/2021_Emilia_Romagna_Grand_Prix
1074	2022	1	3	Bahrain Grand Prix	2022-03-20	15:00:00	https://en.wikipedia.org/wiki/2022_Bahrain_Grand_Prix
1052	2021	1	3	Bahrain Grand Prix	2021-03-28	15:00:00	https://en.wikipedia.org/wiki/2021_Bahrain_Grand_Prix
1051	2021	20	78	Qatar Grand Prix	2021-11-21	14:00:00	http://en.wikipedia.org/wiki/2021_Qatar_Grand_Prix
1054	2021	3	75	Portuguese Grand Prix	2021-05-02	14:00:00	http://en.wikipedia.org/wiki/2021_Portuguese_Grand_Prix
1055	2021	4	4	Spanish Grand Prix	2021-05-09	13:00:00	http://en.wikipedia.org/wiki/2021_Spanish_Grand_Prix
1056	2021	5	6	Monaco Grand Prix	2021-05-23	13:00:00	http://en.wikipedia.org/wiki/2021_Monaco_Grand_Prix
1057	2021	6	73	Azerbaijan Grand Prix	2021-06-06	12:00:00	http://en.wikipedia.org/wiki/2021_Azerbaijan_Grand_Prix
1058	2021	8	70	Styrian Grand Prix	2021-06-27	13:00:00	http://en.wikipedia.org/wiki/2021_Styrian_Grand_Prix
1059	2021	7	34	French Grand Prix	2021-06-20	13:00:00	http://en.wikipedia.org/wiki/2021_French_Grand_Prix
1060	2021	9	70	Austrian Grand Prix	2021-07-04	13:00:00	http://en.wikipedia.org/wiki/2021_Austrian_Grand_Prix
1061	2021	10	9	British Grand Prix	2021-07-18	14:00:00	http://en.wikipedia.org/wiki/2021_British_Grand_Prix
1062	2021	11	11	Hungarian Grand Prix	2021-08-01	13:00:00	http://en.wikipedia.org/wiki/2021_Hungarian_Grand_Prix
1063	2021	12	13	Belgian Grand Prix	2021-08-29	13:00:00	http://en.wikipedia.org/wiki/2021_Belgian_Grand_Prix
1064	2021	13	39	Dutch Grand Prix	2021-09-05	13:00:00	http://en.wikipedia.org/wiki/2021_Dutch_Grand_Prix
1065	2021	14	14	Italian Grand Prix	2021-09-12	13:00:00	http://en.wikipedia.org/wiki/2021_Italian_Grand_Prix
1066	2021	15	71	Russian Grand Prix	2021-09-26	12:00:00	http://en.wikipedia.org/wiki/2021_Russian_Grand_Prix
1067	2021	16	5	Turkish Grand Prix	2021-10-10	12:00:00	http://en.wikipedia.org/wiki/2021_Turkish_Grand_Prix
1069	2021	17	69	United States Grand Prix	2021-10-24	19:00:00	http://en.wikipedia.org/wiki/2021_United_States_Grand_Prix
1070	2021	18	32	Mexico City Grand Prix	2021-11-07	19:00:00	http://en.wikipedia.org/wiki/2021_Mexican_Grand_Prix
1071	2021	19	18	São Paulo Grand Prix	2021-11-14	17:00:00	http://en.wikipedia.org/wiki/São_Paulo_Grand_Prix
1072	2021	21	77	Saudi Arabian Grand Prix	2021-12-05	17:30:00	http://en.wikipedia.org/wiki/2021_Saudi_Arabian_Grand_Prix
1073	2021	22	24	Abu Dhabi Grand Prix	2021-12-12	13:00:00	http://en.wikipedia.org/wiki/2021_Abu_Dhabi_Grand_Prix
1075	2022	2	77	Saudi Arabian Grand Prix	2022-03-27	17:30:00	https://en.wikipedia.org/wiki/2022_Saudi_Arabian_Grand_Prix
1076	2022	3	1	Australian Grand Prix	2022-04-10	05:10:00	https://en.wikipedia.org/wiki/2022_Australian_Grand_Prix
1077	2022	4	21	Emilia Romagna Grand Prix	2022-04-24	13:00:00	https://en.wikipedia.org/wiki/2022_Emilia_Romagna_Grand_Prix
1078	2022	5	79	Miami Grand Prix	2022-05-08	19:00:00	https://en.wikipedia.org/wiki/2022_Miami_Grand_Prix
1079	2022	6	4	Spanish Grand Prix	2022-05-22	13:00:00	https://en.wikipedia.org/wiki/2022_Spanish_Grand_Prix
1080	2022	7	6	Monaco Grand Prix	2022-05-29	13:00:00	https://en.wikipedia.org/wiki/2022_Monaco_Grand_Prix
1081	2022	8	73	Azerbaijan Grand Prix	2022-06-12	12:00:00	https://en.wikipedia.org/wiki/2022_Azerbaijan_Grand_Prix
1082	2022	9	7	Canadian Grand Prix	2022-06-19	19:10:00	https://en.wikipedia.org/wiki/2022_Canadian_Grand_Prix
1083	2022	10	9	British Grand Prix	2022-07-03	14:00:00	https://en.wikipedia.org/wiki/2022_British_Grand_Prix
1084	2022	11	70	Austrian Grand Prix	2022-07-10	13:00:00	https://en.wikipedia.org/wiki/2022_Austrian_Grand_Prix
1085	2022	12	34	French Grand Prix	2022-07-24	13:00:00	https://en.wikipedia.org/wiki/2022_French_Grand_Prix
1086	2022	13	11	Hungarian Grand Prix	2022-07-31	13:00:00	https://en.wikipedia.org/wiki/2022_Hungarian_Grand_Prix
1087	2022	14	13	Belgian Grand Prix	2022-08-28	13:00:00	https://en.wikipedia.org/wiki/2022_Belgian_Grand_Prix
1088	2022	15	39	Dutch Grand Prix	2022-09-04	13:00:00	https://en.wikipedia.org/wiki/2022_Dutch_Grand_Prix
1089	2022	16	14	Italian Grand Prix	2022-09-11	13:00:00	https://en.wikipedia.org/wiki/2022_Italian_Grand_Prix
1090	2022	17	71	Russian Grand Prix	2022-09-25	12:00:00	https://en.wikipedia.org/wiki/2022_Russian_Grand_Prix
1091	2022	18	15	Singapore Grand Prix	2022-10-02	12:10:00	https://en.wikipedia.org/wiki/2022_Singapore_Grand_Prix
1092	2022	19	22	Japanese Grand Prix	2022-10-09	05:10:00	https://en.wikipedia.org/wiki/2022_Japanese_Grand_Prix
1093	2022	20	69	United States Grand Prix	2022-10-23	19:00:00	https://en.wikipedia.org/wiki/2022_United_States_Grand_Prix
1094	2022	21	32	Mexico City Grand Prix	2022-10-30	19:00:00	https://en.wikipedia.org/wiki/2022_Mexican_Grand_Prix
1095	2022	22	18	São Paulo Grand Prix	2022-11-13	17:00:00	https://en.wikipedia.org/wiki/2022_S%C3%A3o_Paulo_Grand_Prix
1096	2022	23	24	Abu Dhabi Grand Prix	2022-11-20	13:00:00	https://en.wikipedia.org/wiki/2022_Abu_Dhabi_Grand_Prix
