# Supplementary material for: Bayesian analysis of Formula One race results: disentangling driver skill and constructor advantage
Source: J Quant Anal Sports. 2023 Jul 25;19(4):273–93. doi: 10.1515/jqas-2022-0021 (PMC10660124; doi:10.1515/jqas-2022-0021)
Supplement: Supplementary file 1 — Supplementary Material Details [file j_jqas-2022-0021_suppl_001.zip › dat/f1db_csv/results.csv]

resultId	raceId	driverId	constructorId	number	grid	position	positionText	positionOrder	points	laps	time	milliseconds	fastestLap	rank	fastestLapTime	fastestLapSpeed	statusId
1	18	1	1	22	1	1	1	1	10	58	1:34:50.616	5690616	39	2	1:27.452	218.300	1
2	18	2	2	3	5	2	2	2	8	58	+5.478	5696094	41	3	1:27.739	217.586	1
3	18	3	3	7	7	3	3	3	6	58	+8.163	5698779	41	5	1:28.090	216.719	1
4	18	4	4	5	11	4	4	4	5	58	+17.181	5707797	58	7	1:28.603	215.464	1
5	18	5	1	23	3	5	5	5	4	58	+18.014	5708630	43	1	1:27.418	218.385	1
6	18	6	3	8	13	6	6	6	3	57	\N	\N	50	14	1:29.639	212.974	11
7	18	7	5	14	17	7	7	7	2	55	\N	\N	22	12	1:29.534	213.224	5
8	18	8	6	1	15	8	8	8	1	53	\N	\N	20	4	1:27.903	217.180	5
9	18	9	2	4	2	\N	R	9	0	47	\N	\N	15	9	1:28.753	215.100	4
10	18	10	7	12	18	\N	R	10	0	43	\N	\N	23	13	1:29.558	213.166	3
11	18	11	8	18	19	\N	R	11	0	32	\N	\N	24	15	1:30.892	210.038	7
12	18	12	4	6	20	\N	R	12	0	30	\N	\N	20	16	1:31.384	208.907	8
13	18	13	6	2	4	\N	R	13	0	29	\N	\N	23	6	1:28.175	216.510	5
14	18	14	9	9	8	\N	R	14	0	25	\N	\N	21	11	1:29.502	213.300	4
15	18	15	7	11	6	\N	R	15	0	19	\N	\N	18	10	1:29.310	213.758	10
16	18	16	10	20	22	\N	R	16	0	8	\N	\N	8	17	1:32.021	207.461	9
17	18	17	9	10	14	\N	R	17	0	0	\N	\N	\N	\N	\N	\N	4
18	18	18	11	16	12	\N	R	18	0	0	\N	\N	\N	\N	\N	\N	4
19	18	19	8	19	21	\N	R	19	0	0	\N	\N	\N	\N	\N	\N	4
20	18	20	5	15	9	\N	R	20	0	0	\N	\N	\N	\N	\N	\N	4
21	18	21	10	21	16	\N	R	21	0	0	\N	\N	\N	\N	\N	\N	4
22	18	22	11	17	10	\N	D	22	0	58	\N	\N	44	8	1:28.736	215.141	2
23	19	8	6	1	2	1	1	1	10	56	1:31:18.555	5478555	37	2	1:35.405	209.158	1
24	19	9	2	4	4	2	2	2	8	56	+19.570	5498125	39	6	1:35.921	208.033	1
25	19	5	1	23	8	3	3	3	6	56	+38.450	5517005	19	7	1:35.922	208.031	1
26	19	15	7	11	3	4	4	4	5	56	+45.832	5524387	53	8	1:36.068	207.715	1
27	19	1	1	22	9	5	5	5	4	56	+46.548	5525103	53	3	1:35.462	209.033	1
28	19	2	2	3	5	6	6	6	3	56	+49.833	5528388	55	1	1:35.366	209.244	1
29	19	17	9	10	6	7	7	7	2	56	+1:08.130	5546685	53	12	1:36.696	206.366	1
30	19	4	4	5	7	8	8	8	1	56	+1:10.041	5548596	40	10	1:36.288	207.240	1
31	19	14	9	9	12	9	9	9	0	56	+1:16.220	5554775	55	9	1:36.206	207.417	1
32	19	18	11	16	11	10	10	10	0	56	+1:26.214	5564769	56	4	1:35.715	208.481	1
33	19	12	4	6	13	11	11	11	0	56	+1:32.202	5570757	52	15	1:36.956	205.812	1
34	19	21	10	21	17	12	12	12	0	55	\N	\N	52	16	1:36.962	205.800	11
35	19	22	11	17	14	13	13	13	0	55	\N	\N	55	11	1:36.693	206.372	11
36	19	3	3	7	16	14	14	14	0	55	\N	\N	55	13	1:36.782	206.182	11
37	19	19	8	19	21	15	15	15	0	55	\N	\N	55	18	1:38.171	203.265	11
38	19	11	8	18	19	16	16	16	0	54	\N	\N	53	19	1:38.504	202.578	12
39	19	6	3	8	22	17	17	17	0	54	\N	\N	19	17	1:37.711	204.222	12
40	19	20	5	15	15	\N	R	18	0	39	\N	\N	37	14	1:36.870	205.995	5
41	19	13	6	2	1	\N	R	19	0	30	\N	\N	15	5	1:35.914	208.048	20
42	19	16	10	20	20	\N	R	20	0	5	\N	\N	3	20	1:40.330	198.891	9
43	19	10	7	12	10	\N	R	21	0	1	\N	\N	\N	\N	\N	\N	4
44	19	7	5	14	18	\N	R	22	0	0	\N	\N	\N	\N	\N	\N	20
45	20	13	6	2	2	1	1	1	10	57	1:31:06.970	5466970	38	3	1:33.600	208.153	1
46	20	8	6	1	4	2	2	2	8	57	+3.339	5470309	35	4	1:33.709	207.911	1
47	20	9	2	4	1	3	3	3	6	57	+4.998	5471968	55	5	1:33.775	207.765	1
48	20	2	2	3	6	4	4	4	5	57	+8.409	5475379	48	2	1:33.565	208.231	1
49	20	5	1	23	5	5	5	5	4	57	+26.789	5493759	49	1	1:33.193	209.062	1
50	20	15	7	11	7	6	6	6	3	57	+41.314	5508284	45	7	1:34.204	206.819	1
51	20	17	9	10	11	7	7	7	2	57	+45.473	5512443	51	8	1:34.305	206.597	1
52	20	3	3	7	8	8	8	8	1	57	+55.889	5522859	57	6	1:34.072	207.109	1
53	20	10	7	12	13	9	9	9	0	57	+1:09.500	5536470	56	9	1:34.807	205.503	1
54	20	4	4	5	10	10	10	10	0	57	+1:17.181	5544151	35	13	1:35.194	204.668	1
55	20	22	11	17	12	11	11	11	0	57	+1:17.862	5544832	40	10	1:34.855	205.399	1
56	20	21	10	21	18	12	12	12	0	56	\N	\N	56	11	1:35.057	204.963	11
57	20	1	1	22	3	13	13	13	0	56	\N	\N	25	19	1:35.520	203.969	11
58	20	6	3	8	16	14	14	14	0	56	\N	\N	30	17	1:35.433	204.155	11
59	20	7	5	14	15	15	15	15	0	56	\N	\N	33	15	1:35.333	204.369	11
60	20	19	8	19	21	16	16	16	0	56	\N	\N	45	14	1:35.324	204.389	11
61	20	11	8	18	22	17	17	17	0	56	\N	\N	56	20	1:35.891	203.180	11
62	20	14	9	9	17	18	18	18	0	56	\N	\N	43	16	1:35.351	204.331	11
63	20	16	10	20	20	19	19	19	0	56	\N	\N	55	18	1:35.442	204.136	12
64	20	12	4	6	14	\N	R	20	0	40	\N	\N	31	12	1:35.129	204.808	6
65	20	18	11	16	9	\N	R	21	0	19	\N	\N	11	21	1:36.125	202.686	4
66	20	20	5	15	19	\N	R	22	0	0	\N	\N	\N	\N	\N	\N	5
67	21	8	6	1	1	1	1	1	10	66	1:38:19.051	5899051	46	1	1:21.670	205.191	1
68	21	13	6	2	3	2	2	2	8	66	+3.228	5902279	45	2	1:21.801	204.863	1
69	21	1	1	22	5	3	3	3	6	66	+4.187	5903238	20	3	1:22.017	204.323	1
70	21	9	2	4	4	4	4	4	5	66	+5.694	5904745	20	4	1:22.106	204.102	1
71	21	17	9	10	7	5	5	5	4	66	+35.938	5934989	19	8	1:22.564	202.969	1
72	21	18	11	16	13	6	6	6	3	66	+53.010	5952061	66	5	1:22.353	203.489	1
73	21	6	3	8	12	7	7	7	2	66	+58.244	5957295	48	15	1:23.549	200.576	1
74	21	15	7	11	8	8	8	8	1	66	+59.435	5958486	45	10	1:22.758	202.494	1
75	21	2	2	3	9	9	9	9	0	66	+1:03.073	5962124	21	7	1:22.519	203.080	1
76	21	21	10	21	19	10	10	10	0	65	\N	\N	40	14	1:23.439	200.841	11
77	21	10	7	12	14	11	11	11	0	65	\N	\N	57	12	1:23.007	201.886	11
78	21	14	9	9	17	12	12	12	0	65	\N	\N	57	11	1:22.842	202.288	11
79	21	11	8	18	22	13	13	13	0	65	\N	\N	34	17	1:24.617	198.045	11
80	21	3	3	7	15	\N	R	14	0	41	\N	\N	20	13	1:23.319	201.130	5
81	21	4	4	5	2	\N	R	15	0	34	\N	\N	15	9	1:22.683	202.677	5
82	21	22	11	17	11	\N	R	16	0	34	\N	\N	21	16	1:23.858	199.837	4
83	21	5	1	23	6	\N	R	17	0	21	\N	\N	19	6	1:22.453	203.243	3
84	21	19	8	19	21	\N	R	18	0	8	\N	\N	6	20	1:26.864	192.922	21
85	21	7	5	14	16	\N	R	19	0	7	\N	\N	6	19	1:25.999	194.862	4
86	21	12	4	6	10	\N	R	20	0	6	\N	\N	6	18	1:25.444	196.128	4
87	21	16	10	20	20	\N	R	21	0	0	\N	\N	\N	\N	\N	\N	4
88	21	20	5	15	18	\N	R	22	0	0	\N	\N	\N	\N	\N	\N	4
89	22	13	6	2	1	1	1	1	10	58	1:26:49.451	5209451	16	3	1:26.666	221.734	1
90	22	1	1	22	3	2	2	2	8	58	+3.779	5213230	31	2	1:26.529	222.085	1
91	22	8	6	1	4	3	3	3	6	58	+4.271	5213722	20	1	1:26.506	222.144	1
92	22	9	2	4	5	4	4	4	5	58	+21.945	5231396	17	4	1:26.780	221.442	1
93	22	2	2	3	9	5	5	5	4	58	+38.741	5248192	20	5	1:27.219	220.328	1
94	22	4	4	5	7	6	6	6	3	58	+53.724	5263175	57	6	1:27.280	220.174	1
95	22	17	9	10	6	7	7	7	2	58	+1:04.229	5273680	14	7	1:27.630	219.294	1
96	22	3	3	7	11	8	8	8	1	58	+1:11.406	5280857	55	9	1:27.795	218.882	1
97	22	14	9	9	10	9	9	9	0	58	+1:15.270	5284721	41	12	1:27.966	218.457	1
98	22	15	7	11	8	10	10	10	0	58	+1:16.344	5285795	52	11	1:27.926	218.556	1
99	22	18	11	16	13	11	11	11	0	57	\N	\N	57	13	1:27.998	218.377	11
100	22	5	1	23	2	12	12	12	0	57	\N	\N	55	8	1:27.640	219.269	11
101	22	10	7	12	15	13	13	13	0	57	\N	\N	28	16	1:28.303	217.623	11
102	22	22	11	17	12	14	14	14	0	57	\N	\N	56	14	1:28.017	218.330	11
103	22	12	4	6	17	15	15	15	0	57	\N	\N	40	10	1:27.867	218.703	11
104	22	16	10	20	19	16	16	16	0	57	\N	\N	35	18	1:28.780	216.454	11
105	22	20	5	15	14	17	17	17	0	57	\N	\N	38	15	1:28.180	217.926	11
106	22	7	5	14	18	\N	R	18	0	24	\N	\N	19	17	1:28.745	216.539	22
107	22	6	3	8	16	\N	R	19	0	1	\N	\N	\N	\N	\N	\N	4
108	22	21	10	21	20	\N	R	20	0	0	\N	\N	\N	\N	\N	\N	4
109	23	1	1	22	3	1	1	1	10	76	2:00:42.742	7242742	71	6	1:18.510	153.152	1
110	23	9	2	4	5	2	2	2	8	76	+3.064	7245806	75	5	1:17.933	154.286	1
111	23	13	6	2	1	3	3	3	6	76	+4.811	7247553	76	4	1:17.886	154.379	1
112	23	17	9	10	9	4	4	4	5	76	+19.295	7262037	74	8	1:19.036	152.133	1
113	23	20	5	15	19	5	5	5	4	76	+24.657	7267399	74	7	1:18.787	152.614	1
114	23	22	11	17	14	6	6	6	3	76	+28.408	7271150	75	9	1:19.574	151.104	1
115	23	6	3	8	13	7	7	7	2	76	+30.180	7272922	75	13	1:19.910	150.469	1
116	23	5	1	23	4	8	8	8	1	76	+33.191	7275933	74	2	1:17.282	155.586	1
117	23	8	6	1	2	9	9	9	0	76	+33.792	7276534	74	1	1:16.689	156.789	1
118	23	4	4	5	7	10	10	10	0	75	\N	\N	73	3	1:17.869	154.413	11
119	23	18	11	16	11	11	11	11	0	75	\N	\N	74	10	1:19.582	151.089	11
120	23	10	7	12	10	12	12	12	0	75	\N	\N	75	11	1:19.618	151.021	11
121	23	15	7	11	8	13	13	13	0	75	\N	\N	75	12	1:19.830	150.620	11
122	23	2	2	3	12	14	14	14	0	72	\N	\N	72	14	1:20.251	149.829	14
123	23	16	10	20	18	\N	R	15	0	67	\N	\N	60	16	1:22.039	146.564	4
124	23	3	3	7	6	\N	R	16	0	59	\N	\N	58	15	1:21.270	147.951	3
125	23	12	4	6	17	\N	R	17	0	47	\N	\N	40	17	1:31.187	131.860	3
126	23	21	10	21	20	\N	R	18	0	36	\N	\N	33	18	1:32.849	129.500	6
127	23	14	9	9	15	\N	R	19	0	7	\N	\N	7	20	1:42.112	117.753	3
128	23	7	5	14	16	\N	R	20	0	7	\N	\N	7	19	1:41.150	118.872	4
129	24	9	2	4	2	1	1	1	10	70	1:36:24.227	5784227	47	4	1:17.539	202.473	1
130	24	2	2	3	8	2	2	2	8	70	+16.495	5800722	25	2	1:17.430	202.758	1
131	24	14	9	9	13	3	3	3	6	70	+23.352	5807579	36	7	1:18.085	201.057	1
132	24	10	7	12	11	4	4	4	5	70	+42.627	5826854	31	17	1:19.087	198.510	1
133	24	13	6	2	6	5	5	5	4	70	+43.934	5828161	11	6	1:18.006	201.261	1
134	24	15	7	11	14	6	6	6	3	70	+47.775	5832002	38	15	1:18.870	199.056	1
135	24	22	11	17	9	7	7	7	2	70	+53.597	5837824	35	10	1:18.301	200.503	1
136	24	20	5	15	19	8	8	8	1	70	+54.120	5838347	33	12	1:18.532	199.913	1
137	24	5	1	23	7	9	9	9	0	70	+54.433	5838660	62	11	1:18.462	200.091	1
138	24	3	3	7	5	10	10	10	0	70	+54.749	5838976	14	5	1:17.977	201.336	1
139	24	18	11	16	20	11	11	11	0	70	+1:07.540	5851767	58	19	1:19.352	197.847	1
140	24	17	9	10	10	12	12	12	0	70	+1:11.299	5855526	51	8	1:18.201	200.759	1
141	24	7	5	14	18	13	13	13	0	69	\N	\N	34	13	1:18.620	199.689	11
142	24	21	10	21	17	\N	R	14	0	51	\N	\N	41	16	1:19.066	198.563	20
143	24	6	3	8	12	\N	R	15	0	46	\N	\N	30	14	1:18.784	199.273	3
144	24	4	4	5	4	\N	R	16	0	44	\N	\N	16	9	1:18.225	200.697	20
145	24	12	4	6	15	\N	R	17	0	43	\N	\N	16	18	1:19.239	198.129	23
146	24	8	6	1	3	\N	R	18	0	19	\N	\N	14	1	1:17.387	202.871	4
147	24	1	1	22	1	\N	R	19	0	19	\N	\N	4	3	1:17.506	202.559	4
148	24	16	10	20	16	\N	R	20	0	13	\N	\N	7	20	1:20.666	194.624	6
149	25	13	6	2	2	1	1	1	10	70	1:31:50.245	5510245	20	2	1:16.729	206.956	1
150	25	8	6	1	1	2	2	2	8	70	+17.984	5528229	16	1	1:16.630	207.224	1
151	25	15	7	11	4	3	3	3	6	70	+28.250	5538495	12	7	1:17.567	204.721	1
152	25	5	1	23	10	4	4	4	5	70	+28.929	5539174	46	3	1:17.134	205.870	1
153	25	9	2	4	5	5	5	5	4	70	+30.512	5540757	16	4	1:17.172	205.768	1
154	25	17	9	10	6	6	6	6	3	70	+40.304	5550549	22	6	1:17.507	204.879	1
155	25	12	4	6	9	7	7	7	2	70	+41.033	5551278	24	10	1:17.758	204.218	1
156	25	4	4	5	3	8	8	8	1	70	+43.372	5553617	39	8	1:17.641	204.525	1
157	25	14	9	9	7	9	9	9	0	70	+51.021	5561266	23	12	1:17.818	204.060	1
158	25	1	1	22	13	10	10	10	0	70	+54.538	5564783	40	5	1:17.453	205.022	1
159	25	10	7	12	8	11	11	11	0	70	+57.700	5567945	45	13	1:17.836	204.013	1
160	25	20	5	15	12	12	12	12	0	70	+58.065	5568310	36	11	1:17.760	204.212	1
161	25	2	2	3	11	13	13	13	0	70	+1:02.079	5572324	46	9	1:17.716	204.328	1
162	25	22	11	17	20	14	14	14	0	69	\N	\N	54	14	1:17.969	203.665	11
163	25	6	3	8	15	15	15	15	0	69	\N	\N	60	15	1:18.054	203.443	11
164	25	3	3	7	19	16	16	16	0	69	\N	\N	38	17	1:18.311	202.776	11
165	25	7	5	14	14	17	17	17	0	69	\N	\N	28	16	1:18.216	203.022	11
166	25	21	10	21	17	18	18	18	0	69	\N	\N	53	19	1:18.557	202.141	11
167	25	16	10	20	18	19	19	19	0	69	\N	\N	41	18	1:18.462	202.385	11
168	25	18	11	16	16	\N	R	20	0	16	\N	\N	15	20	1:20.876	196.345	4
169	26	1	1	22	4	1	1	1	10	60	1:39:09.440	5949440	16	3	1:32.817	199.398	1
170	26	2	2	3	5	2	2	2	8	60	+1:08.577	6018017	21	2	1:32.719	199.609	1
171	26	22	11	17	16	3	3	3	6	60	+1:22.273	6031713	21	11	1:33.386	198.183	1
172	26	8	6	1	3	4	4	4	5	59	\N	\N	18	1	1:32.150	200.842	11
173	26	5	1	23	1	5	5	5	4	59	\N	\N	17	5	1:33.130	198.728	11
174	26	4	4	5	6	6	6	6	3	59	\N	\N	17	6	1:33.133	198.722	11
175	26	15	7	11	14	7	7	7	2	59	\N	\N	22	13	1:33.808	197.292	11
176	26	6	3	8	15	8	8	8	1	59	\N	\N	21	14	1:34.277	196.310	11
177	26	3	3	7	20	9	9	9	0	59	\N	\N	21	16	1:34.797	195.234	11
178	26	17	9	10	2	10	10	10	0	59	\N	\N	17	4	1:32.952	199.109	11
179	26	7	5	14	13	11	11	11	0	59	\N	\N	21	9	1:33.367	198.224	11
180	26	10	7	12	12	12	12	12	0	59	\N	\N	19	15	1:34.610	195.619	11
181	26	13	6	2	9	13	13	13	0	58	\N	\N	19	8	1:33.257	198.458	12
182	26	9	2	4	10	\N	R	14	0	39	\N	\N	22	12	1:33.539	197.859	20
183	26	18	11	16	17	\N	R	15	0	38	\N	\N	21	10	1:33.376	198.205	20
184	26	12	4	6	7	\N	R	16	0	35	\N	\N	21	7	1:33.203	198.573	20
185	26	21	10	21	19	\N	R	17	0	16	\N	\N	21	17	1:34.930	194.960	20
186	26	16	10	20	18	\N	R	18	0	10	\N	\N	5	18	1:38.160	188.545	20
187	26	20	5	15	8	\N	R	19	0	0	\N	\N	\N	\N	\N	\N	4
188	26	14	9	9	11	\N	R	20	0	0	\N	\N	\N	\N	\N	\N	4
189	27	1	1	22	1	1	1	1	10	67	1:31:20.874	5480874	17	2	1:16.039	216.552	1
190	27	12	4	6	17	2	2	2	8	67	+5.586	5486460	66	9	1:16.910	214.099	1
191	27	13	6	2	2	3	3	3	6	67	+9.339	5490213	19	5	1:16.502	215.241	1
192	27	2	2	3	12	4	4	4	5	67	+9.825	5490699	52	1	1:15.987	216.700	1
193	27	5	1	23	3	5	5	5	4	67	+12.411	5493285	63	4	1:16.495	215.261	1
194	27	8	6	1	6	6	6	6	3	67	+14.403	5495277	66	3	1:16.342	215.692	1
195	27	9	2	4	7	7	7	7	2	67	+22.682	5503556	17	6	1:16.610	214.937	1
196	27	20	5	15	9	8	8	8	1	67	+33.299	5514173	20	8	1:16.772	214.484	1
197	27	15	7	11	4	9	9	9	0	67	+37.158	5518032	17	12	1:17.023	213.785	1
198	27	3	3	7	13	10	10	10	0	67	+37.625	5518499	34	15	1:17.380	212.799	1
199	27	4	4	5	5	11	11	11	0	67	+38.600	5519474	17	13	1:17.115	213.530	1
200	27	7	5	14	15	12	12	12	0	67	+39.111	5519985	63	10	1:16.969	213.935	1
201	27	14	9	9	10	13	13	13	0	67	+54.971	5535845	18	11	1:16.994	213.866	1
202	27	6	3	8	16	14	14	14	0	67	+1:00.003	5540877	23	17	1:17.691	211.947	1
203	27	16	10	20	19	15	15	15	0	67	+1:09.488	5550362	66	18	1:17.889	211.408	1
204	27	21	10	21	20	16	16	16	0	67	+1:24.093	5564967	67	20	1:18.208	210.546	1
205	27	18	11	16	14	17	17	17	0	66	\N	\N	56	16	1:17.636	212.097	11
206	27	22	11	17	18	\N	R	18	0	50	\N	\N	30	19	1:17.986	211.145	4
207	27	17	9	10	8	\N	R	19	0	40	\N	\N	20	14	1:17.206	213.278	5
208	27	10	7	12	11	\N	R	20	0	35	\N	\N	24	7	1:16.712	214.652	22
209	28	5	1	23	2	1	1	1	10	70	1:37:27.067	5847067	19	7	1:21.753	192.917	1
210	28	10	7	12	5	2	2	2	8	70	+11.061	5858128	42	6	1:21.671	193.111	1
211	28	8	6	1	6	3	3	3	6	70	+16.856	5863923	61	1	1:21.195	194.243	1
212	28	4	4	5	7	4	4	4	5	70	+21.614	5868681	47	8	1:21.793	192.823	1
213	28	1	1	22	1	5	5	5	4	70	+23.048	5870115	15	3	1:21.493	193.533	1
214	28	12	4	6	10	6	6	6	3	70	+32.298	5879365	64	4	1:21.537	193.428	1
215	28	15	7	11	9	7	7	7	2	70	+36.449	5883516	65	5	1:21.638	193.189	1
216	28	9	2	4	4	8	8	8	1	70	+48.321	5895388	70	9	1:21.941	192.475	1
217	28	17	9	10	8	9	9	9	0	70	+58.834	5905901	67	10	1:22.125	192.043	1
218	28	2	2	3	15	10	10	10	0	70	+1:07.709	5914776	67	11	1:22.183	191.908	1
219	28	14	9	9	13	11	11	11	0	70	+1:10.407	5917474	67	16	1:22.732	190.634	1
220	28	18	11	16	12	12	12	12	0	69	\N	\N	63	13	1:22.397	191.409	11
221	28	6	3	8	16	13	13	13	0	69	\N	\N	67	18	1:23.307	189.319	11
222	28	3	3	7	14	14	14	14	0	69	\N	\N	57	12	1:22.397	191.409	11
223	28	21	10	21	18	15	15	15	0	69	\N	\N	68	15	1:22.641	190.844	11
224	28	22	11	17	17	16	16	16	0	68	\N	\N	65	14	1:22.436	191.319	12
225	28	13	6	2	3	17	17	17	0	67	\N	\N	16	2	1:21.355	193.861	5
226	28	7	5	14	19	18	18	18	0	67	\N	\N	29	17	1:23.220	189.516	13
227	28	16	10	20	20	\N	R	19	0	62	\N	\N	29	19	1:23.650	188.542	23
228	28	20	5	15	11	\N	R	20	0	22	\N	\N	17	20	1:24.222	187.262	25
229	29	13	6	2	1	1	1	1	10	57	1:35:32.339	5732339	36	1	1:38.708	197.637	1
230	29	1	1	22	2	2	2	2	8	57	+5.611	5737950	16	2	1:38.884	197.285	1
231	29	9	2	4	3	3	3	3	6	57	+37.353	5769692	38	4	1:39.330	196.399	1
232	29	5	1	23	5	4	4	4	5	57	+39.703	5772042	19	3	1:39.112	196.831	1
233	29	15	7	11	7	5	5	5	4	57	+50.684	5783023	37	12	1:39.657	195.755	1
234	29	20	5	15	6	6	6	6	3	57	+52.625	5784964	36	6	1:39.485	196.093	1
235	29	10	7	12	13	7	7	7	2	57	+1:07.990	5800329	54	8	1:39.535	195.995	1
236	29	3	3	7	9	8	8	8	1	57	+1:11.457	5803796	35	10	1:39.577	195.912	1
237	29	2	2	3	8	9	9	9	0	57	+1:22.177	5814516	57	7	1:39.526	196.013	1
238	29	7	5	14	10	10	10	10	0	57	+1:29.794	5822133	35	11	1:39.639	195.790	1
239	29	12	4	6	15	11	11	11	0	57	+1:32.717	5825056	29	9	1:39.544	195.977	1
240	29	17	9	10	14	12	12	12	0	56	\N	\N	27	14	1:40.264	194.570	11
241	29	18	11	16	16	13	13	13	0	56	\N	\N	21	18	1:40.763	193.606	11
242	29	21	10	21	18	14	14	14	0	56	\N	\N	54	15	1:40.353	194.397	11
243	29	6	3	8	11	15	15	15	0	56	\N	\N	56	13	1:39.803	195.469	11
244	29	22	11	17	19	16	16	16	0	56	\N	\N	56	16	1:40.593	193.933	11
245	29	14	9	9	17	17	17	17	0	56	\N	\N	13	19	1:40.978	193.194	11
246	29	8	6	1	4	\N	R	18	0	45	\N	\N	34	5	1:39.424	196.214	5
247	29	16	10	20	20	\N	R	19	0	41	\N	\N	28	17	1:40.661	193.802	3
248	29	4	4	5	12	\N	R	20	0	0	\N	\N	\N	\N	\N	\N	4
249	30	13	6	2	2	1	1	1	10	44	1:22:59.394	4979394	26	3	1:48.222	232.987	1
250	30	2	2	3	5	2	2	2	8	44	+9.383	4988777	36	7	1:49.067	231.182	1
251	30	1	1	22	1	3	3	3	6	44	+10.539	4989933	20	2	1:48.135	233.175	1
252	30	4	4	5	6	4	4	4	5	44	+14.478	4993872	25	9	1:49.238	230.820	1
253	30	20	5	15	10	5	5	5	4	44	+14.576	4993970	16	8	1:49.086	231.142	1
254	30	9	2	4	8	6	6	6	3	44	+15.037	4994431	36	5	1:48.965	231.399	1
255	30	7	5	14	9	7	7	7	2	44	+16.735	4996129	31	6	1:49.002	231.320	1
256	30	17	9	10	7	8	8	8	1	44	+42.776	5022170	34	10	1:49.515	230.236	1
257	30	10	7	12	13	9	9	9	0	44	+1:07.045	5046439	37	12	1:50.255	228.691	1
258	30	5	1	23	3	10	10	10	0	43	\N	\N	35	4	1:48.223	232.985	6
259	30	14	9	9	14	11	11	11	0	43	\N	\N	19	11	1:50.177	228.853	11
260	30	3	3	7	15	12	12	12	0	43	\N	\N	32	15	1:50.656	227.862	11
261	30	16	10	20	18	13	13	13	0	43	\N	\N	27	13	1:50.487	228.211	11
262	30	6	3	8	19	14	14	14	0	43	\N	\N	35	17	1:50.970	227.218	11
263	30	18	11	16	17	15	15	15	0	43	\N	\N	19	16	1:50.671	227.832	11
264	30	15	7	11	11	16	16	16	0	43	\N	\N	32	14	1:50.543	228.095	11
265	30	21	10	21	20	17	17	17	0	43	\N	\N	17	19	1:51.701	225.731	11
266	30	8	6	1	4	18	18	18	0	42	\N	\N	24	1	1:47.930	233.618	20
267	30	22	11	17	16	\N	R	19	0	19	\N	\N	10	20	1:52.072	224.983	6
268	30	12	4	6	12	\N	R	20	0	13	\N	\N	12	18	1:51.118	226.915	20
269	31	20	5	15	1	1	1	1	10	53	1:26:47.494	5207494	53	14	1:30.510	230.414	1
270	31	5	1	23	2	2	2	2	8	53	+12.512	5220006	53	13	1:30.300	230.950	1
271	31	9	2	4	11	3	3	3	6	53	+20.471	5227965	52	12	1:30.298	230.955	1
272	31	4	4	5	8	4	4	4	5	53	+23.903	5231397	51	9	1:29.961	231.820	1
273	31	2	2	3	10	5	5	5	4	53	+27.748	5235242	53	6	1:29.807	232.217	1
274	31	13	6	2	6	6	6	6	3	53	+28.816	5236310	52	4	1:29.696	232.505	1
275	31	1	1	22	15	7	7	7	2	53	+29.912	5237406	52	5	1:29.721	232.440	1
276	31	17	9	10	3	8	8	8	1	53	+32.048	5239542	52	3	1:29.681	232.544	1
277	31	8	6	1	14	9	9	9	0	53	+39.468	5246962	53	1	1:28.047	236.859	1
278	31	12	4	6	17	10	10	10	0	53	+54.445	5261939	53	16	1:30.918	229.380	1
279	31	10	7	12	9	11	11	11	0	53	+58.888	5266382	53	8	1:29.948	231.853	1
280	31	6	3	8	18	12	12	12	0	53	+1:02.015	5269509	53	11	1:30.215	231.167	1
281	31	15	7	11	7	13	13	13	0	53	+1:05.954	5273448	52	15	1:30.853	229.544	1
282	31	3	3	7	5	14	14	14	0	53	+1:08.635	5276129	53	10	1:30.019	231.671	1
283	31	18	11	16	19	15	15	15	0	53	+1:13.370	5280864	52	7	1:29.827	232.166	1
284	31	14	9	9	13	16	16	16	0	52	\N	\N	49	17	1:32.459	225.557	11
285	31	22	11	17	16	17	17	17	0	52	\N	\N	42	19	1:33.918	222.053	11
286	31	7	5	14	4	18	18	18	0	52	\N	\N	52	2	1:29.258	233.646	11
287	31	16	10	20	20	19	19	19	0	51	\N	\N	51	18	1:33.458	223.146	12
288	31	21	10	21	12	\N	R	20	0	11	\N	\N	6	20	1:37.304	214.326	3
289	32	4	4	5	15	1	1	1	10	61	1:57:16.304	7036304	55	3	1:45.768	172.464	1
290	32	3	3	7	8	2	2	2	8	61	+2.957	7039261	39	5	1:46.454	171.352	1
291	32	1	1	22	2	3	3	3	6	61	+5.917	7042221	14	4	1:46.072	171.969	1
292	32	10	7	12	7	4	4	4	5	61	+8.155	7044459	50	8	1:47.044	170.408	1
293	32	20	5	15	6	5	5	5	4	61	+10.268	7046572	13	9	1:47.271	170.047	1
294	32	2	2	3	9	6	6	6	3	61	+11.101	7047405	14	11	1:47.306	169.992	1
295	32	14	9	9	14	7	7	7	2	61	+16.387	7052691	41	13	1:47.562	169.587	1
296	32	6	3	8	10	8	8	8	1	61	+18.489	7054793	13	10	1:47.287	170.022	1
297	32	18	11	16	12	9	9	9	0	61	+19.885	7056189	61	15	1:48.128	168.700	1
298	32	5	1	23	5	10	10	10	0	61	+26.902	7063206	14	12	1:47.337	169.943	1
299	32	9	2	4	4	11	11	11	0	61	+27.975	7064279	14	6	1:46.899	170.639	1
300	32	7	5	14	17	12	12	12	0	61	+29.432	7065736	29	14	1:47.820	169.181	1
301	32	13	6	2	1	13	13	13	0	61	+35.170	7071474	13	2	1:45.757	172.482	1
302	32	21	10	21	20	14	14	14	0	61	+43.571	7079875	28	16	1:49.101	167.195	1
303	32	8	6	1	3	15	15	15	0	57	\N	\N	14	1	1:45.599	172.740	3
304	32	15	7	11	11	\N	R	16	0	50	\N	\N	32	7	1:46.972	170.523	9
305	32	16	10	20	19	\N	R	17	0	49	\N	\N	38	18	1:49.270	166.936	3
306	32	17	9	10	13	\N	R	18	0	29	\N	\N	13	17	1:49.183	167.069	7
307	32	22	11	17	18	\N	R	19	0	14	\N	\N	13	19	1:50.320	165.348	26
308	32	12	4	6	16	\N	R	20	0	13	\N	\N	13	20	1:50.449	165.154	3
309	33	4	4	5	4	1	1	1	10	67	1:30:21.892	5421892	41	3	1:19.101	207.668	1
310	33	9	2	4	6	2	2	2	8	67	+5.283	5427175	16	7	1:19.292	207.168	1
311	33	8	6	1	2	3	3	3	6	67	+6.400	5428292	66	2	1:18.995	207.947	1
312	33	12	4	6	12	4	4	4	5	67	+20.570	5442462	54	4	1:19.199	207.411	1
313	33	15	7	11	7	5	5	5	4	67	+23.767	5445659	18	9	1:19.524	206.564	1
314	33	20	5	15	9	6	6	6	3	67	+39.207	5461099	21	12	1:19.617	206.322	1
315	33	13	6	2	5	7	7	7	2	67	+46.158	5468050	55	1	1:18.426	209.456	1
316	33	17	9	10	13	8	8	8	1	67	+50.811	5472703	30	13	1:19.820	205.798	1
317	33	2	2	3	16	9	9	9	0	67	+54.120	5476012	67	8	1:19.461	206.727	1
318	33	7	5	14	10	10	10	10	0	67	+59.085	5480977	49	6	1:19.262	207.246	1
319	33	3	3	7	15	11	11	11	0	67	+1:02.096	5483988	66	10	1:19.531	206.545	1
320	33	1	1	22	1	12	12	12	0	67	+1:18.900	5500792	65	11	1:19.560	206.470	1
321	33	22	11	17	17	13	13	13	0	66	\N	\N	66	16	1:20.575	203.869	11
322	33	18	11	16	18	14	14	14	0	66	\N	\N	66	17	1:20.849	203.178	11
323	33	6	3	8	14	15	15	15	0	66	\N	\N	32	15	1:20.364	204.404	11
324	33	21	10	21	20	\N	R	16	0	21	\N	\N	20	19	1:21.577	201.365	6
325	33	5	1	23	3	\N	R	17	0	16	\N	\N	12	5	1:19.258	207.257	5
326	33	16	10	20	19	\N	R	18	0	8	\N	\N	6	18	1:21.189	202.327	27
327	33	10	7	12	8	\N	R	19	0	6	\N	\N	4	14	1:20.254	204.685	28
328	33	14	9	9	11	\N	R	20	0	0	\N	\N	\N	\N	\N	\N	4
329	34	1	1	22	1	1	1	1	10	56	1:31:57.403	5517403	13	1	1:36.325	203.722	1
330	34	13	6	2	3	2	2	2	8	56	+14.925	5532328	36	4	1:36.591	203.161	1
331	34	8	6	1	2	3	3	3	6	56	+16.445	5533848	14	2	1:36.483	203.389	1
332	34	4	4	5	4	4	4	4	5	56	+18.370	5535773	56	5	1:36.659	203.018	1
333	34	2	2	3	9	5	5	5	4	56	+28.923	5546326	56	3	1:36.498	203.357	1
334	34	9	2	4	11	6	6	6	3	56	+33.219	5550622	56	7	1:36.854	202.610	1
335	34	10	7	12	12	7	7	7	2	56	+41.722	5559125	56	6	1:36.727	202.876	1
336	34	12	4	6	10	8	8	8	1	56	+56.645	5574048	56	8	1:36.996	202.313	1
337	34	20	5	15	6	9	9	9	0	56	+1:04.339	5581742	55	9	1:37.212	201.863	1
338	34	14	9	9	15	10	10	10	0	56	+1:14.842	5592245	27	14	1:37.753	200.746	1
339	34	22	11	17	13	11	11	11	0	56	+1:25.061	5602464	56	16	1:37.845	200.558	1
340	34	6	3	8	17	12	12	12	0	56	+1:30.847	5608250	54	17	1:38.019	200.202	1
341	34	7	5	14	8	13	13	13	0	56	+1:31.457	5608860	36	12	1:37.452	201.366	1
342	34	17	9	10	16	14	14	14	0	56	+1:32.422	5609825	10	13	1:37.680	200.896	1
343	34	3	3	7	14	15	15	15	0	55	\N	\N	38	10	1:37.246	201.793	11
344	34	18	11	16	18	16	16	16	0	55	\N	\N	54	15	1:37.773	200.705	11
345	34	21	10	21	20	17	17	17	0	55	\N	\N	54	18	1:38.372	199.483	11
346	34	5	1	23	5	\N	R	18	0	49	\N	\N	32	11	1:37.302	201.677	9
347	34	16	10	20	19	\N	R	19	0	13	\N	\N	13	19	1:39.683	196.860	5
348	34	15	7	11	7	\N	R	20	0	2	\N	\N	2	20	2:39.612	122.945	4
349	35	13	6	2	1	1	1	1	10	71	1:34:11.435	5651435	36	1	1:13.736	210.377	1
350	35	4	4	5	6	2	2	2	8	71	+13.298	5664733	39	8	1:14.229	208.980	1
351	35	8	6	1	3	3	3	3	6	71	+16.235	5667670	59	3	1:14.117	209.296	1
352	35	20	5	15	7	4	4	4	5	71	+38.011	5689446	25	7	1:14.214	209.022	1
353	35	1	1	22	4	5	5	5	4	71	+38.907	5690342	31	4	1:14.159	209.177	1
354	35	10	7	12	10	6	6	6	3	71	+44.368	5695803	32	2	1:14.057	209.465	1
355	35	5	1	23	5	7	7	7	2	71	+55.074	5706509	36	6	1:14.207	209.042	1
356	35	15	7	11	2	8	8	8	1	71	+1:08.433	5719868	40	5	1:14.167	209.155	1
357	35	17	9	10	12	9	9	9	0	71	+1:19.666	5731101	40	14	1:15.033	206.741	1
358	35	2	2	3	8	10	10	10	0	70	\N	\N	41	10	1:14.652	207.796	11
359	35	9	2	4	13	11	11	11	0	70	\N	\N	61	9	1:14.375	208.570	11
360	35	3	3	7	18	12	12	12	0	70	\N	\N	35	12	1:14.934	207.014	11
361	35	18	11	16	17	13	13	13	0	70	\N	\N	59	11	1:14.759	207.498	11
362	35	7	5	14	9	14	14	14	0	70	\N	\N	57	13	1:14.951	206.967	11
363	35	22	11	17	15	15	15	15	0	70	\N	\N	35	16	1:15.414	205.696	11
364	35	16	10	20	20	16	16	16	0	69	\N	\N	60	17	1:15.773	204.721	12
365	35	6	3	8	16	17	17	17	0	69	\N	\N	50	18	1:15.865	204.473	12
366	35	21	10	21	19	18	18	18	0	69	\N	\N	36	15	1:15.212	206.249	12
367	35	12	4	6	11	\N	R	19	0	0	\N	\N	\N	\N	\N	\N	3
368	35	14	9	9	14	\N	R	20	0	0	\N	\N	\N	\N	\N	\N	4
369	36	8	6	6	1	1	1	1	10	58	1:25:28.770	5128770	41	1	1:25.235	223.978	1
370	36	4	1	1	2	2	2	2	8	58	+7.242	5136012	20	2	1:26.314	221.178	1
371	36	1	1	2	4	3	3	3	6	58	+18.595	5147365	20	3	1:26.351	221.083	1
372	36	2	2	9	3	4	4	4	5	58	+38.763	5167533	37	6	1:26.722	220.137	1
373	36	21	4	3	6	5	5	5	4	58	+1:06.469	5195239	18	7	1:26.892	219.707	1
374	36	13	6	5	22	6	6	6	3	58	+1:06.805	5195575	28	8	1:27.044	219.323	1
375	36	3	3	16	12	7	7	7	2	57	\N	\N	40	5	1:26.721	220.140	11
376	36	23	7	11	9	8	8	8	1	57	\N	\N	42	12	1:27.796	217.444	11
377	36	15	7	12	8	9	9	9	0	57	\N	\N	45	13	1:28.034	216.857	11
378	36	5	4	4	13	10	10	10	0	57	\N	\N	44	10	1:27.592	217.951	11
379	36	22	11	8	16	11	11	11	0	57	\N	\N	17	14	1:28.098	216.699	11
380	36	11	8	22	10	12	12	12	0	57	\N	\N	20	18	1:28.487	215.746	11
381	36	17	9	15	7	13	13	13	0	57	\N	\N	21	9	1:27.501	218.178	11
382	36	24	5	18	19	14	14	14	0	57	\N	\N	44	15	1:28.282	216.247	11
383	36	18	11	7	14	15	15	15	0	57	\N	\N	42	17	1:28.387	215.991	11
384	36	19	8	23	11	16	16	16	0	56	\N	\N	41	19	1:28.489	215.742	12
385	36	16	12	20	20	17	17	17	0	56	\N	\N	40	20	1:28.687	215.260	12
386	36	25	3	17	15	\N	R	18	0	48	\N	\N	24	16	1:28.303	216.196	4
387	36	14	9	14	18	\N	R	19	0	48	\N	\N	44	11	1:27.706	217.668	4
388	36	9	2	10	5	\N	R	20	0	36	\N	\N	19	4	1:26.642	220.341	6
389	36	26	5	19	17	\N	R	21	0	28	\N	\N	22	21	1:28.953	214.616	29
390	36	27	12	21	21	\N	R	22	0	10	\N	\N	9	22	1:30.899	210.022	3
391	37	4	1	1	2	1	1	1	10	56	1:32:14.930	5534930	42	2	1:36.861	206.014	1
392	37	1	1	2	4	2	2	2	8	56	+17.557	5552487	22	1	1:36.701	206.355	1
393	37	8	6	6	3	3	3	3	6	56	+18.339	5553269	40	4	1:37.228	205.237	1
394	37	2	2	9	5	4	4	4	5	56	+33.777	5568707	55	5	1:37.417	204.838	1
395	37	13	6	5	1	5	5	5	4	56	+36.705	5571635	42	3	1:37.199	205.298	1
396	37	21	4	3	12	6	6	6	3	56	+1:05.638	5600568	44	9	1:37.879	203.872	1
397	37	15	7	12	8	7	7	7	2	56	+1:10.132	5605062	40	10	1:38.016	203.587	1
398	37	5	4	4	11	8	8	8	1	56	+1:12.015	5606945	41	7	1:37.810	204.015	1
399	37	25	3	17	19	9	9	9	0	56	+1:29.924	5624854	19	8	1:37.864	203.903	1
400	37	17	9	15	10	10	10	10	0	56	+1:33.556	5628486	55	14	1:38.540	202.504	1
401	37	22	11	8	22	11	11	11	0	55	\N	\N	32	15	1:38.566	202.451	11
402	37	18	11	7	15	12	12	12	0	55	\N	\N	54	16	1:38.658	202.262	11
403	37	11	8	22	14	13	13	13	0	55	\N	\N	37	13	1:38.496	202.595	11
404	37	26	5	19	17	14	14	14	0	55	\N	\N	54	18	1:39.098	201.364	11
405	37	23	7	11	9	15	15	15	0	55	\N	\N	52	19	1:39.243	201.070	11
406	37	19	8	23	18	16	16	16	0	55	\N	\N	32	20	1:39.566	200.417	11
407	37	24	5	18	16	17	17	17	0	55	\N	\N	21	12	1:38.447	202.695	11
408	37	9	2	10	7	18	18	18	0	55	\N	\N	53	17	1:38.874	201.820	11
409	37	3	3	16	6	\N	R	19	0	42	\N	\N	18	6	1:37.704	204.237	9
410	37	14	9	14	13	\N	R	20	0	36	\N	\N	28	11	1:38.098	203.416	23
411	37	27	12	21	20	\N	R	21	0	7	\N	\N	5	21	1:41.495	196.608	5
412	37	16	12	20	21	\N	R	22	0	0	\N	\N	\N	\N	\N	\N	4
413	38	13	6	5	1	1	1	1	10	57	1:33:27.515	5607515	42	1	1:34.067	207.120	1
414	38	1	1	2	2	2	2	2	8	57	+2.360	5609875	18	2	1:34.270	206.674	1
415	38	8	6	6	3	3	3	3	6	57	+10.839	5618354	39	3	1:34.357	206.483	1
416	38	2	2	9	5	4	4	4	5	57	+13.831	5621346	38	5	1:34.470	206.236	1
417	38	4	1	1	4	5	5	5	4	57	+14.426	5621941	46	4	1:34.420	206.346	1
418	38	9	2	10	6	6	6	6	3	57	+45.529	5653044	46	6	1:34.819	205.477	1
419	38	15	7	12	9	7	7	7	2	57	+1:21.371	5688886	40	7	1:35.153	204.756	1
420	38	21	4	3	7	8	8	8	1	57	+1:21.701	5689216	51	8	1:35.200	204.655	1
421	38	5	4	4	12	9	9	9	0	57	+1:29.411	5696926	27	10	1:35.475	204.065	1
422	38	3	3	16	10	10	10	10	0	57	+1:29.916	5697431	51	11	1:35.556	203.893	1
423	38	25	3	17	11	11	11	11	0	56	\N	\N	27	16	1:35.992	202.966	11
424	38	23	7	11	14	12	12	12	0	56	\N	\N	37	15	1:35.845	203.278	11
425	38	22	11	8	15	13	13	13	0	56	\N	\N	50	14	1:35.842	203.284	11
426	38	27	12	21	22	14	14	14	0	55	\N	\N	40	20	1:37.184	200.477	12
427	38	16	12	20	20	15	15	15	0	53	\N	\N	45	19	1:36.772	201.330	14
428	38	19	8	23	13	16	16	16	0	51	\N	\N	27	17	1:36.111	202.715	5
429	38	17	9	15	8	\N	R	17	0	41	\N	\N	37	12	1:35.705	203.575	6
430	38	14	9	14	21	\N	R	18	0	36	\N	\N	34	9	1:35.384	204.260	30
431	38	11	8	22	17	\N	R	19	0	34	\N	\N	23	18	1:36.359	202.193	5
432	38	24	5	18	18	\N	R	20	0	26	\N	\N	23	13	1:35.723	203.537	9
433	38	18	11	7	16	\N	R	21	0	0	\N	\N	\N	\N	\N	\N	4
434	38	26	5	19	19	\N	R	22	0	0	\N	\N	\N	\N	\N	\N	4
435	39	13	6	5	1	1	1	1	10	65	1:31:36.230	5496230	14	1	1:22.680	202.685	1
436	39	1	1	2	4	2	2	2	8	65	+6.790	5503020	20	2	1:22.876	202.205	1
437	39	4	1	1	2	3	3	3	6	65	+17.456	5513686	17	3	1:22.966	201.986	1
438	39	9	2	10	5	4	4	4	5	65	+31.615	5527845	20	5	1:23.129	201.590	1
439	39	14	9	14	9	5	5	5	4	65	+58.331	5554561	18	8	1:23.524	200.636	1
440	39	3	3	16	11	6	6	6	3	65	+59.538	5555768	60	10	1:23.693	200.231	1
441	39	5	4	4	8	7	7	7	2	65	+1:02.128	5558358	32	4	1:22.980	201.952	1
442	39	11	8	22	13	8	8	8	1	64	\N	\N	23	12	1:24.110	199.239	11
443	39	21	4	3	10	9	9	9	0	64	\N	\N	57	9	1:23.560	200.550	11
444	39	22	11	8	12	10	10	10	0	64	\N	\N	16	14	1:24.287	198.820	11
445	39	19	8	23	15	11	11	11	0	64	\N	\N	59	15	1:24.291	198.811	11
446	39	18	11	7	14	12	12	12	0	64	\N	\N	64	13	1:24.186	199.059	11
447	39	16	12	20	20	13	13	13	0	63	\N	\N	57	16	1:25.191	196.710	12
448	39	27	12	21	21	14	14	14	0	63	\N	\N	61	18	1:25.260	196.551	12
449	39	2	2	9	7	\N	R	15	0	46	\N	\N	22	7	1:23.483	200.735	6
450	39	23	7	11	17	\N	R	16	0	44	\N	\N	37	11	1:24.003	199.492	22
451	39	24	5	18	16	\N	R	17	0	19	\N	\N	18	17	1:25.207	196.673	31
452	39	26	5	19	22	\N	R	18	0	9	\N	\N	6	20	1:26.238	194.322	27
453	39	8	6	6	3	\N	R	19	0	9	\N	\N	7	6	1:23.475	200.754	22
454	39	15	7	12	6	\N	R	20	0	8	\N	\N	6	19	1:26.094	194.647	32
455	39	17	9	15	19	\N	R	21	0	7	\N	\N	4	21	1:26.323	194.131	9
456	39	25	3	17	18	\N	R	22	0	1	\N	\N	\N	\N	\N	\N	4
457	40	4	1	1	1	1	1	1	10	78	1:40:29.329	6029329	44	1	1:15.284	159.715	1
458	40	1	1	2	2	2	2	2	8	78	+4.095	6033424	28	2	1:15.372	159.528	1
459	40	13	6	5	3	3	3	3	6	78	+1:09.114	6098443	47	4	1:16.183	157.830	1
460	40	21	4	3	4	4	4	4	5	77	\N	\N	54	5	1:16.254	157.683	11
461	40	9	2	10	8	5	5	5	4	77	\N	\N	39	3	1:16.006	158.198	11
462	40	2	2	9	7	6	6	6	3	77	\N	\N	30	12	1:17.041	156.072	11
463	40	25	3	17	11	7	7	7	2	77	\N	\N	40	7	1:16.658	156.852	11
464	40	8	6	6	16	8	8	8	1	77	\N	\N	62	6	1:16.592	156.987	11
465	40	26	5	19	18	9	9	9	0	77	\N	\N	73	10	1:16.867	156.426	11
466	40	22	11	8	9	10	10	10	0	77	\N	\N	69	13	1:17.080	155.993	11
467	40	18	11	7	10	11	11	11	0	77	\N	\N	40	9	1:16.802	156.558	11
468	40	3	3	16	5	12	12	12	0	77	\N	\N	70	11	1:16.991	156.174	11
469	40	5	4	4	15	13	13	13	0	76	\N	\N	72	14	1:17.100	155.953	5
470	40	14	9	14	13	14	14	14	0	76	\N	\N	75	8	1:16.786	156.591	12
471	40	15	7	12	14	15	15	15	0	76	\N	\N	53	18	1:17.495	155.158	12
472	40	23	7	11	20	16	16	16	0	76	\N	\N	47	17	1:17.231	155.688	12
473	40	11	8	22	21	17	17	17	0	76	\N	\N	74	15	1:17.183	155.785	12
474	40	19	8	23	17	18	18	18	0	76	\N	\N	63	16	1:17.223	155.704	12
475	40	27	12	21	22	19	19	19	0	70	\N	\N	70	20	1:17.689	154.770	30
476	40	16	12	20	19	\N	R	20	0	53	\N	\N	34	19	1:17.678	154.792	3
477	40	17	9	15	6	\N	R	21	0	17	\N	\N	17	21	1:18.998	152.206	6
478	40	24	5	18	12	\N	R	22	0	2	\N	\N	\N	\N	\N	\N	3
479	41	1	1	2	1	1	1	1	10	70	1:44:11.292	6251292	37	2	1:16.494	205.239	1
480	41	2	2	9	3	2	2	2	8	70	+4.343	6255635	19	3	1:16.696	204.699	1
481	41	25	3	17	19	3	3	3	6	70	+5.325	6256617	67	11	1:17.947	201.413	1
482	41	5	4	4	22	4	4	4	5	70	+6.729	6258021	67	13	1:18.368	200.331	1
483	41	8	6	6	4	5	5	5	4	70	+13.007	6264299	21	5	1:16.861	204.259	1
484	41	11	8	22	11	6	6	6	3	70	+16.698	6267990	47	12	1:18.035	201.186	1
485	41	4	1	1	2	7	7	7	2	70	+21.936	6273228	46	1	1:16.367	205.580	1
486	41	23	7	11	18	8	8	8	1	70	+22.888	6274180	38	10	1:17.910	201.509	1
487	41	17	9	15	6	9	9	9	0	70	+22.960	6274252	47	9	1:17.618	202.267	1
488	41	3	3	16	7	10	10	10	0	70	+23.984	6275276	42	6	1:17.156	203.478	1
489	41	19	8	23	17	11	11	11	0	70	+24.318	6275610	36	15	1:18.780	199.284	1
490	41	22	11	8	13	12	12	12	0	70	+30.439	6281731	62	14	1:18.543	199.885	1
491	41	15	7	12	10	\N	R	13	0	58	\N	\N	12	17	1:19.092	198.497	3
492	41	24	5	18	12	\N	R	14	0	54	\N	\N	9	19	1:19.375	197.790	3
493	41	27	12	21	21	\N	R	15	0	47	\N	\N	21	18	1:19.254	198.092	33
494	41	14	9	14	14	\N	R	16	0	36	\N	\N	19	16	1:18.981	198.776	6
495	41	9	2	10	8	\N	R	17	0	26	\N	\N	19	8	1:17.529	202.499	3
496	41	16	12	20	20	\N	R	18	0	21	\N	\N	20	20	1:19.452	197.598	3
497	41	26	5	19	16	\N	R	19	0	8	\N	\N	6	21	1:20.092	196.019	3
498	41	18	11	7	15	\N	R	20	0	0	\N	\N	\N	\N	\N	\N	6
499	41	13	6	5	5	\N	D	21	0	51	\N	\N	22	4	1:16.849	204.291	2
500	41	21	4	3	9	\N	D	22	0	51	\N	\N	22	7	1:17.411	202.808	2
501	42	1	1	2	1	1	1	1	10	73	1:31:09.965	5469965	20	2	1:13.222	206.101	1
502	42	4	1	1	2	2	2	2	8	73	+1.5	5471465	21	3	1:13.257	206.003	1
503	42	13	6	5	3	3	3	3	6	73	+12.8	5482765	50	4	1:13.380	205.658	1
504	42	8	6	6	4	4	4	4	5	73	+15.4	5485365	49	1	1:13.117	206.397	1
505	42	5	4	4	6	5	5	5	4	73	+41.4	5511365	67	7	1:13.998	203.940	1
506	42	15	7	12	8	6	6	6	3	73	+66.7	5536665	30	10	1:14.016	203.891	1
507	42	17	9	15	9	7	7	7	2	73	+67.3	5537265	57	8	1:14.004	203.924	1
508	42	20	2	10	7	8	8	8	1	73	+67.7	5537665	53	6	1:13.862	204.316	1
509	42	21	4	3	10	9	9	9	0	72	\N	\N	67	9	1:14.009	203.910	11
510	42	25	3	17	17	10	10	10	0	72	\N	\N	41	13	1:14.486	202.604	11
511	42	19	8	23	16	11	11	11	0	72	\N	\N	55	12	1:14.066	203.753	11
512	42	18	11	7	13	12	12	12	0	72	\N	\N	42	14	1:14.703	202.015	11
513	42	26	5	19	20	13	13	13	0	71	\N	\N	66	16	1:15.092	200.969	12
514	42	16	12	20	21	14	14	14	0	71	\N	\N	49	15	1:14.858	201.597	12
515	42	27	12	21	22	15	15	15	0	70	\N	\N	65	18	1:15.902	198.824	13
516	42	3	3	16	14	16	16	16	0	68	\N	\N	34	11	1:14.066	203.753	5
517	42	24	5	18	19	17	17	17	0	68	\N	\N	64	17	1:15.426	200.079	34
518	42	2	2	9	5	\N	R	18	0	56	\N	\N	20	5	1:13.414	205.562	7
519	42	11	8	22	18	\N	R	19	0	13	\N	\N	8	19	1:16.680	196.807	20
520	42	14	9	14	11	\N	R	20	0	0	\N	\N	\N	\N	\N	\N	4
521	42	22	11	8	15	\N	R	21	0	0	\N	\N	\N	\N	\N	\N	4
522	42	23	7	11	12	\N	R	22	0	0	\N	\N	\N	\N	\N	\N	4
523	43	8	6	6	3	1	1	1	10	70	1:30:54.200	5454200	20	2	1:16.207	208.374	1
524	43	13	6	5	1	2	2	2	8	70	+2.414	5456614	42	1	1:16.099	208.670	1
525	43	1	1	2	2	3	3	3	6	70	+32.153	5486353	39	4	1:16.587	207.340	1
526	43	9	2	10	4	4	4	4	5	70	+41.727	5495927	44	10	1:17.153	205.819	1
527	43	2	2	9	7	5	5	5	4	70	+48.801	5503001	70	7	1:16.875	206.563	1
528	43	21	4	3	5	6	6	6	3	70	+51.940	5506140	70	5	1:16.703	207.027	1
529	43	4	1	1	10	7	7	7	2	70	+56.516	5510716	36	3	1:16.495	207.590	1
530	43	18	11	7	12	8	8	8	1	70	+58.885	5513085	70	6	1:16.770	206.846	1
531	43	3	3	16	9	9	9	9	0	70	+1:08.505	5522705	69	9	1:17.011	206.199	1
532	43	23	7	11	11	10	10	10	0	69	\N	\N	68	8	1:16.966	206.319	11
533	43	22	11	8	13	11	11	11	0	69	\N	\N	68	12	1:17.220	205.641	11
534	43	17	9	15	14	12	12	12	0	69	\N	\N	69	14	1:17.249	205.563	11
535	43	14	9	14	16	13	13	13	0	69	\N	\N	68	15	1:17.447	205.038	11
536	43	25	3	17	18	14	14	14	0	69	\N	\N	69	13	1:17.240	205.587	11
537	43	5	4	4	6	15	15	15	0	69	\N	\N	69	11	1:17.206	205.678	11
538	43	11	8	22	22	16	16	16	0	68	\N	\N	39	16	1:17.796	204.118	12
539	43	16	12	20	21	17	17	17	0	68	\N	\N	27	18	1:18.091	203.347	12
540	43	26	5	19	15	\N	R	18	0	55	\N	\N	51	17	1:17.934	203.757	6
541	43	27	12	21	20	\N	R	19	0	28	\N	\N	27	19	1:18.955	201.122	35
542	43	19	8	23	19	\N	R	20	0	1	\N	\N	\N	\N	\N	\N	4
543	43	15	7	12	8	\N	R	21	0	1	\N	\N	\N	\N	\N	\N	4
544	43	24	5	18	17	\N	R	22	0	0	\N	\N	\N	\N	\N	\N	4
545	44	8	6	6	2	1	1	1	10	59	1:21:43.074	4903074	17	1	1:20.638	229.514	1
546	44	4	1	1	3	2	2	2	8	59	+2.459	4905533	35	3	1:21.117	228.159	1
547	44	1	1	2	1	3	3	3	6	59	+39.373	4942447	11	4	1:21.675	226.600	1
548	44	9	2	10	5	4	4	4	5	59	+53.319	4956393	14	6	1:22.105	225.413	1
549	44	13	6	5	4	5	5	5	4	59	+54.063	4957137	17	2	1:20.858	228.890	1
550	44	2	2	9	9	6	6	6	3	59	+56.336	4959410	17	5	1:21.991	225.727	1
551	44	5	4	4	7	7	7	7	2	58	\N	\N	11	9	1:22.552	224.193	11
552	44	21	4	3	8	8	8	8	1	58	\N	\N	13	7	1:22.136	225.328	11
553	44	22	11	8	14	9	9	9	0	58	\N	\N	28	13	1:23.387	221.948	11
554	44	18	11	7	18	10	10	10	0	58	\N	\N	29	16	1:23.581	221.433	11
555	44	14	9	14	12	11	11	11	0	58	\N	\N	40	12	1:23.118	222.666	11
556	44	3	3	16	17	12	12	12	0	58	\N	\N	49	11	1:22.896	223.262	11
557	44	25	3	17	13	13	13	13	0	58	\N	\N	57	10	1:22.693	223.810	11
558	44	11	8	22	21	14	14	14	0	57	\N	\N	42	14	1:23.413	221.879	12
559	44	27	12	21	22	15	15	15	0	57	\N	\N	56	21	1:24.390	219.310	12
560	44	24	5	18	16	16	16	16	0	53	\N	\N	46	17	1:23.628	221.308	6
561	44	15	7	12	10	\N	R	17	0	43	\N	\N	17	18	1:23.708	221.097	31
562	44	19	8	23	19	\N	R	18	0	35	\N	\N	26	20	1:24.144	219.951	26
563	44	26	5	19	15	\N	R	19	0	29	\N	\N	19	15	1:23.570	221.462	3
564	44	23	7	11	6	\N	R	20	0	22	\N	\N	12	8	1:22.510	224.307	36
565	44	16	12	20	20	\N	R	21	0	16	\N	\N	16	22	1:25.015	217.698	5
566	44	17	9	15	11	\N	R	22	0	8	\N	\N	6	19	1:23.767	220.941	9
567	45	4	1	1	2	1	1	1	10	60	2:06:26.358	7586358	35	2	1:33.231	198.783	1
568	45	13	6	5	3	2	2	2	8	60	+8.155	7594513	34	1	1:32.853	199.592	1
569	45	17	9	15	6	3	3	3	6	60	+1:05.674	7652032	29	8	1:34.449	196.220	1
570	45	25	3	17	12	4	4	4	5	60	+1:05.937	7652295	33	5	1:34.235	196.665	1
571	45	14	9	14	20	5	5	5	4	60	+1:13.656	7660014	48	6	1:34.316	196.496	1
572	45	2	2	9	4	6	6	6	3	60	+1:20.298	7666656	49	7	1:34.354	196.417	1
573	45	9	2	10	5	7	7	7	2	60	+1:22.415	7668773	49	9	1:34.451	196.216	1
574	45	5	4	4	7	8	8	8	1	59	\N	\N	48	11	1:34.603	195.900	11
575	45	1	1	2	10	9	9	9	0	59	\N	\N	29	3	1:33.401	198.421	11
576	45	21	4	3	13	10	10	10	0	59	\N	\N	48	12	1:34.893	195.302	11
577	45	22	11	8	14	11	11	11	0	59	\N	\N	37	14	1:35.632	193.792	11
578	45	19	8	23	15	12	12	12	0	59	\N	\N	46	13	1:35.282	194.504	11
579	45	15	7	12	8	13	13	13	0	59	\N	\N	29	10	1:34.496	196.122	11
580	45	8	6	6	1	\N	R	14	0	34	\N	\N	32	4	1:33.904	197.359	9
581	45	11	8	22	16	\N	R	15	0	19	\N	\N	18	16	1:37.401	190.273	31
582	45	23	7	11	9	\N	R	16	0	18	\N	\N	18	15	1:36.195	192.658	4
583	45	28	12	21	22	\N	R	17	0	13	\N	\N	13	17	1:42.783	180.309	9
584	45	18	11	7	17	\N	R	18	0	2	\N	\N	2	18	2:20.041	132.338	20
585	45	16	12	20	21	\N	R	19	0	2	\N	\N	2	19	2:25.798	127.112	20
586	45	3	3	16	11	\N	R	20	0	2	\N	\N	2	20	2:50.950	108.410	20
587	45	26	5	19	18	\N	R	21	0	2	\N	\N	2	21	3:01.900	101.884	20
588	45	24	5	18	19	\N	R	22	0	2	\N	\N	2	22	3:22.300	91.610	20
589	46	1	1	2	1	1	1	1	10	70	1:35:52.991	5752991	13	2	1:20.171	196.724	1
590	46	8	6	6	3	2	2	2	8	70	+0.715	5753706	70	1	1:20.047	197.029	1
591	46	2	2	9	2	3	3	3	6	70	+43.129	5796120	16	5	1:20.582	195.721	1
592	46	4	1	1	6	4	4	4	5	70	+44.858	5797849	49	3	1:20.324	196.349	1
593	46	9	2	10	7	5	5	5	4	70	+47.616	5800607	40	4	1:20.419	196.117	1
594	46	23	7	11	5	6	6	6	3	70	+50.669	5803660	69	9	1:20.961	194.804	1
595	46	3	3	16	4	7	7	7	2	70	+59.139	5812130	68	6	1:20.672	195.502	1
596	46	5	4	4	11	8	8	8	1	70	+1:08.104	5821095	69	8	1:20.935	194.867	1
597	46	17	9	15	9	9	9	9	0	70	+1:16.331	5829322	63	7	1:20.915	194.915	1
598	46	15	7	12	8	10	10	10	0	69	\N	\N	48	12	1:21.253	194.104	11
599	46	14	9	14	10	11	11	11	0	69	\N	\N	67	14	1:21.553	193.390	11
600	46	21	4	3	13	12	12	12	0	69	\N	\N	66	15	1:21.695	193.054	11
601	46	13	6	5	14	13	13	13	0	69	\N	\N	37	11	1:20.981	194.756	11
602	46	25	3	17	12	14	14	14	0	69	\N	\N	49	13	1:21.264	194.078	11
603	46	11	8	22	19	15	15	15	0	69	\N	\N	66	10	1:20.980	194.759	11
604	46	20	5	19	20	16	16	16	0	69	\N	\N	65	16	1:21.915	192.536	11
605	46	16	12	20	21	17	17	17	0	68	\N	\N	67	19	1:22.263	191.721	12
606	46	22	11	8	18	18	18	18	0	68	\N	\N	34	17	1:22.004	192.327	12
607	46	24	5	18	16	\N	R	19	0	42	\N	\N	35	20	1:22.410	191.379	10
608	46	19	8	23	15	\N	R	20	0	41	\N	\N	39	18	1:22.166	191.948	3
609	46	18	11	7	17	\N	R	21	0	35	\N	\N	25	21	1:22.906	190.234	37
610	46	29	12	21	22	\N	R	22	0	4	\N	\N	4	22	1:26.741	181.824	3
611	47	13	6	5	1	1	1	1	10	58	1:26:42.161	5202161	18	2	1:27.922	218.566	1
612	47	8	6	6	3	2	2	2	8	58	+2.275	5204436	57	1	1:27.295	220.136	1
613	47	4	1	1	4	3	3	3	6	58	+26.181	5228342	39	4	1:28.070	218.199	1
614	47	2	2	9	6	4	4	4	5	58	+39.674	5241835	39	5	1:28.319	217.583	1
615	47	1	1	2	2	5	5	5	4	58	+45.085	5247246	17	3	1:27.963	218.464	1
616	47	5	4	4	7	6	6	6	3	58	+46.169	5248330	20	7	1:28.603	216.886	1
617	47	3	3	16	8	7	7	7	2	58	+55.778	5257939	37	6	1:28.536	217.050	1
618	47	9	2	10	5	8	8	8	1	58	+56.707	5258868	11	11	1:28.918	216.118	1
619	47	21	4	3	10	9	9	9	0	58	+59.491	5261652	56	9	1:28.793	216.422	1
620	47	14	9	14	13	10	10	10	0	58	+1:11.009	5273170	54	13	1:29.068	215.754	1
621	47	25	3	17	14	11	11	11	0	58	+1:19.628	5281789	55	8	1:28.737	216.559	1
622	47	23	7	11	16	12	12	12	0	57	\N	\N	55	12	1:28.924	216.103	11
623	47	18	11	7	21	13	13	13	0	57	\N	\N	34	10	1:28.873	216.227	11
624	47	19	8	23	11	14	14	14	0	57	\N	\N	38	17	1:29.658	214.334	11
625	47	24	5	18	15	15	15	15	0	57	\N	\N	56	16	1:29.563	214.561	11
626	47	15	7	12	9	16	16	16	0	57	\N	\N	39	14	1:29.459	214.811	11
627	47	22	11	8	22	17	17	17	0	57	\N	\N	35	15	1:29.513	214.681	11
628	47	11	8	22	17	18	18	18	0	57	\N	\N	56	18	1:29.916	213.719	11
629	47	20	5	19	18	19	19	19	0	57	\N	\N	39	19	1:29.983	213.560	11
630	47	29	12	21	20	20	20	20	0	56	\N	\N	21	22	1:30.951	211.287	12
631	47	16	12	20	19	21	21	21	0	53	\N	\N	52	20	1:30.617	212.066	32
632	47	17	9	15	12	\N	R	22	0	9	\N	\N	4	21	1:30.808	211.620	9
633	48	4	1	1	1	1	1	1	10	53	1:18:37.806	4717806	15	1	1:22.871	251.653	1
634	48	1	1	2	2	2	2	2	8	53	+6.062	4723868	17	2	1:22.936	251.456	1
635	48	8	6	6	5	3	3	3	6	53	+27.325	4745131	21	3	1:23.370	250.147	1
636	48	2	2	9	4	4	4	4	5	53	+56.562	4774368	19	4	1:23.681	249.217	1
637	48	9	2	10	6	5	5	5	4	53	+1:00.558	4778364	22	5	1:23.908	248.543	1
638	48	3	3	16	8	6	6	6	3	53	+1:05.810	4783616	52	8	1:24.472	246.884	1
639	48	5	4	4	7	7	7	7	2	53	+1:06.751	4784557	53	7	1:24.226	247.605	1
640	48	18	11	7	10	8	8	8	1	53	+1:02.168	4779974	32	9	1:24.532	246.708	1
641	48	17	9	15	11	9	9	9	0	53	+1:05.879	4783685	46	13	1:24.824	245.859	1
642	48	22	11	8	12	10	10	10	0	53	+1:06.958	4784764	52	12	1:24.767	246.024	1
643	48	15	7	12	9	11	11	11	0	53	+1:07.736	4785542	49	10	1:24.622	246.446	1
644	48	21	4	3	15	12	12	12	0	52	\N	\N	32	14	1:24.849	245.787	11
645	48	25	3	17	13	13	13	13	0	52	\N	\N	42	16	1:25.000	245.350	11
646	48	19	8	23	14	14	14	14	0	52	\N	\N	46	17	1:25.116	245.016	11
647	48	23	7	11	18	15	15	15	0	52	\N	\N	49	15	1:24.951	245.492	11
648	48	11	8	22	17	16	16	16	0	52	\N	\N	49	11	1:24.669	246.309	11
649	48	24	5	18	19	17	17	17	0	52	\N	\N	45	19	1:25.373	244.278	11
650	48	20	5	19	16	18	18	18	0	52	\N	\N	47	18	1:25.313	244.450	11
651	48	16	12	20	21	19	19	19	0	52	\N	\N	30	20	1:25.377	244.267	11
652	48	29	12	21	22	20	20	20	0	52	\N	\N	34	21	1:25.478	243.978	11
653	48	13	6	5	3	\N	R	21	0	10	\N	\N	8	6	1:23.971	248.357	22
654	48	14	9	14	20	\N	R	22	0	1	\N	\N	\N	\N	\N	\N	3
655	49	8	6	6	1	1	1	1	10	44	1:20:39.066	4839066	12	2	1:48.095	233.261	1
656	49	13	6	5	2	2	2	2	8	44	+4.695	4843761	34	1	1:48.036	233.388	1
657	49	4	1	1	3	3	3	3	6	44	+14.343	4853409	44	3	1:48.182	233.073	1
658	49	1	1	2	4	4	4	4	5	44	+23.615	4862681	41	4	1:48.215	233.002	1
659	49	2	2	9	6	5	5	5	4	44	+51.879	4890945	33	5	1:48.663	232.042	1
660	49	3	3	16	5	6	6	6	3	44	+1:16.876	4915942	29	9	1:49.769	229.704	1
661	49	17	9	15	7	7	7	7	2	44	+1:20.639	4919705	12	11	1:50.049	229.119	1
662	49	5	4	4	9	8	8	8	1	44	+1:25.106	4924172	21	8	1:49.600	230.058	1
663	49	9	2	10	14	9	9	9	0	44	+1:25.661	4924727	32	6	1:48.894	231.549	1
664	49	23	7	11	10	10	10	10	0	44	+1:28.574	4927640	43	10	1:50.022	229.175	1
665	49	15	7	12	8	11	11	11	0	44	+1:43.653	4942719	43	7	1:48.990	231.345	1
666	49	24	5	18	13	12	12	12	0	43	\N	\N	40	13	1:50.730	227.710	11
667	49	22	11	8	17	13	13	13	0	43	\N	\N	43	12	1:50.678	227.817	11
668	49	16	12	20	19	14	14	14	0	43	\N	\N	29	15	1:50.902	227.357	11
669	49	11	8	22	18	15	15	15	0	43	\N	\N	32	14	1:50.886	227.390	11
670	49	19	8	23	20	16	16	16	0	43	\N	\N	43	19	1:51.391	226.359	11
671	49	29	12	21	21	17	17	17	0	43	\N	\N	30	20	1:51.648	225.838	11
672	49	18	11	7	12	\N	R	18	0	36	\N	\N	22	16	1:51.141	226.868	9
673	49	25	3	17	15	\N	R	19	0	34	\N	\N	18	18	1:51.270	226.605	32
674	49	14	9	14	11	\N	R	20	0	29	\N	\N	24	17	1:51.156	226.837	9
675	49	20	5	19	16	\N	R	21	0	8	\N	\N	4	21	1:52.724	223.682	38
676	49	21	4	3	22	\N	R	22	0	1	\N	\N	\N	\N	\N	\N	22
677	50	1	1	2	1	1	1	1	10	67	2:00:34.579	7234579	27	1	1:28.193	186.259	1
678	50	5	4	4	11	2	2	2	8	67	+8.377	7242956	34	9	1:29.655	183.222	1
679	50	8	6	6	3	3	3	3	6	67	+9.478	7244057	29	8	1:29.619	183.295	1
680	50	14	9	14	12	4	4	4	5	67	+20.297	7254876	56	11	1:30.086	182.345	1
681	50	21	4	3	10	5	5	5	4	67	+38.864	7273443	33	12	1:30.387	181.738	1
682	50	13	6	5	4	6	6	6	3	67	+49.042	7283621	32	7	1:29.588	183.359	1
683	50	9	2	10	9	7	7	7	2	67	+49.285	7283864	32	4	1:29.021	184.527	1
684	50	16	12	20	20	8	8	8	1	67	+1:00.129	7294708	54	18	1:31.891	178.763	1
685	50	24	5	18	14	9	9	9	0	67	+1:20.622	7315201	35	13	1:30.653	181.205	1
686	50	22	11	8	17	10	10	10	0	67	+1:28.342	7322921	57	15	1:31.060	180.395	1
687	50	18	11	7	6	11	11	11	0	66	\N	\N	58	19	1:31.951	178.647	22
688	50	29	12	21	22	12	12	12	0	66	\N	\N	33	20	1:32.130	178.300	11
689	50	15	7	12	13	13	13	13	0	66	\N	\N	55	21	1:32.414	177.752	11
690	50	2	2	9	5	14	14	14	0	65	\N	\N	28	6	1:29.084	184.396	39
691	50	11	8	22	21	15	15	15	0	65	\N	\N	54	16	1:31.507	179.514	4
692	50	23	7	11	15	\N	R	16	0	55	\N	\N	33	14	1:30.865	180.782	29
693	50	19	8	23	19	\N	R	17	0	54	\N	\N	27	17	1:31.803	178.935	37
694	50	3	3	16	16	\N	R	18	0	49	\N	\N	27	10	1:29.926	182.670	40
695	50	20	5	19	8	\N	R	19	0	46	\N	\N	31	5	1:29.057	184.452	4
696	50	17	9	15	7	\N	R	20	0	45	\N	\N	30	3	1:28.940	184.695	4
697	50	4	1	1	2	\N	R	21	0	41	\N	\N	25	2	1:28.511	185.590	3
698	50	25	3	17	18	\N	R	22	0	19	\N	\N	19	22	2:05.636	130.749	4
699	51	8	6	6	2	1	1	1	10	56	1:37:58.395	5878395	52	3	1:38.285	199.660	1
700	51	4	1	1	4	2	2	2	8	56	+9.806	5888201	54	2	1:37.991	200.259	1
701	51	13	6	5	3	3	3	3	6	56	+12.891	5891286	56	1	1:37.454	201.362	1
702	51	20	5	19	17	4	4	4	5	56	+53.509	5931904	52	13	1:39.890	196.452	1
703	51	18	11	7	10	5	5	5	4	56	+1:08.666	5947061	39	5	1:38.913	198.392	1
704	51	24	5	18	11	6	6	6	3	56	+1:13.673	5952068	53	11	1:39.654	196.917	1
705	51	2	2	9	8	7	7	7	2	56	+1:14.224	5952619	55	7	1:39.325	197.569	1
706	51	14	9	14	5	8	8	8	1	56	+1:20.750	5959145	55	10	1:39.640	196.945	1
707	51	5	4	4	13	9	9	9	0	56	+1:21.186	5959581	52	8	1:39.331	197.557	1
708	51	17	9	15	7	10	10	10	0	56	+1:24.685	5963080	55	9	1:39.371	197.478	1
709	51	21	4	3	18	11	11	11	0	56	+1:26.683	5965078	39	4	1:38.900	198.418	1
710	51	25	3	17	19	12	12	12	0	55	\N	\N	54	12	1:39.743	196.741	11
711	51	15	7	12	12	13	13	13	0	55	\N	\N	55	14	1:39.911	196.410	11
712	51	11	8	22	20	14	14	14	0	55	\N	\N	54	15	1:40.126	195.989	11
713	51	22	11	8	16	15	15	15	0	55	\N	\N	55	16	1:40.516	195.228	11
714	51	3	3	16	15	16	16	16	0	54	\N	\N	54	6	1:39.233	197.752	12
715	51	29	12	21	22	17	17	17	0	53	\N	\N	52	17	1:40.764	194.748	13
716	51	9	2	10	9	\N	R	18	0	33	\N	\N	32	18	1:40.926	194.435	9
717	51	1	1	2	1	\N	R	19	0	30	\N	\N	22	19	1:43.131	190.278	20
718	51	23	7	11	6	\N	R	20	0	25	\N	\N	25	20	1:44.062	188.576	20
719	51	16	12	20	21	\N	R	21	0	24	\N	\N	22	21	1:47.603	182.370	3
720	51	19	8	23	14	\N	R	22	0	11	\N	\N	9	22	1:51.765	175.579	23
721	52	8	6	6	3	1	1	1	10	71	1:28:15.270	5295270	66	1	1:12.445	214.126	1
722	52	13	6	5	1	2	2	2	8	71	+1.493	5296763	71	3	1:12.584	213.716	1
723	52	4	1	1	4	3	3	3	6	71	+57.019	5352289	59	6	1:13.150	212.062	1
724	52	3	3	16	10	4	4	4	5	71	+1:02.848	5358118	56	7	1:13.159	212.036	1
725	52	9	2	10	7	5	5	5	4	71	+1:10.957	5366227	61	4	1:12.686	213.416	1
726	52	2	2	9	6	6	6	6	3	71	+1:11.317	5366587	53	10	1:13.452	211.190	1
727	52	1	1	2	2	7	7	7	2	70	\N	\N	58	2	1:12.506	213.946	11
728	52	15	7	12	8	8	8	8	1	70	\N	\N	68	8	1:13.361	211.452	11
729	52	14	9	14	9	9	9	9	0	70	\N	\N	22	13	1:14.195	209.076	11
730	52	6	3	17	19	10	10	10	0	70	\N	\N	69	5	1:13.116	212.161	11
731	52	23	7	11	15	11	11	11	0	70	\N	\N	65	9	1:13.368	211.432	11
732	52	11	8	22	18	12	12	12	0	69	\N	\N	39	19	1:14.914	207.069	12
733	52	24	5	18	14	13	13	13	0	69	\N	\N	56	11	1:13.643	210.643	12
734	52	19	8	23	20	14	14	14	0	68	\N	\N	64	14	1:14.329	208.699	13
735	52	16	12	20	21	\N	R	15	0	43	\N	\N	13	20	1:15.202	206.276	23
736	52	22	11	8	11	\N	R	16	0	40	\N	\N	32	17	1:14.742	207.545	5
737	52	5	4	4	17	\N	R	17	0	35	\N	\N	31	18	1:14.891	207.133	3
738	52	20	5	19	13	\N	R	18	0	34	\N	\N	18	16	1:14.423	208.435	9
739	52	18	11	7	16	\N	R	19	0	20	\N	\N	20	12	1:14.039	209.516	5
740	52	17	9	15	5	\N	R	20	0	14	\N	\N	13	15	1:14.398	208.505	6
741	52	29	12	21	22	\N	R	21	0	2	\N	\N	2	21	1:50.404	140.505	4
742	52	21	4	3	12	\N	R	22	0	2	\N	\N	2	22	2:02.680	126.446	4
743	53	4	4	1	4	1	1	1	10	57	1:29:46.205	5386205	21	3	1:32.534	210.551	1
744	53	30	6	5	1	2	2	2	8	57	+1.246	5387451	38	2	1:32.523	210.576	1
745	53	8	1	3	22	3	3	3	6	57	+19.360	5405565	29	8	1:32.864	209.803	1
746	53	18	11	12	3	4	4	4	5	57	+19.992	5406197	39	5	1:32.729	210.109	1
747	53	31	1	4	5	5	5	5	4	57	+37.048	5423253	21	7	1:32.771	210.013	1
748	53	17	3	9	7	6	6	6	3	57	+41.932	5428137	25	4	1:32.660	210.265	1
749	53	3	3	10	12	7	7	7	2	57	+1:03.043	5449248	42	1	1:32.408	210.838	1
750	53	32	9	15	8	8	8	8	1	57	+1:06.771	5452976	40	10	1:33.212	209.020	1
751	53	13	6	6	2	9	9	9	0	57	+1:09.907	5456112	28	6	1:32.739	210.086	1
752	53	14	9	14	13	10	10	10	0	57	+1:15.541	5461746	26	11	1:33.376	208.653	1
753	53	24	5	20	15	11	11	11	0	57	+1:25.997	5472202	26	12	1:33.480	208.421	1
754	53	2	2	16	10	12	12	12	0	56	\N	\N	26	14	1:33.772	207.772	11
755	53	26	5	21	16	13	13	13	0	56	\N	\N	45	9	1:33.108	209.253	11
756	53	23	7	7	17	14	14	14	0	56	\N	\N	25	16	1:34.112	207.021	11
757	53	22	11	11	6	15	15	15	0	56	\N	\N	14	15	1:33.840	207.621	11
758	53	15	7	8	14	16	16	16	0	56	\N	\N	24	18	1:34.852	205.406	11
759	53	33	13	18	19	17	17	17	0	55	\N	\N	41	19	1:35.940	203.076	12
760	53	11	8	22	20	18	18	18	0	53	\N	\N	17	20	1:37.104	200.642	14
761	53	34	8	23	21	\N	R	19	0	35	\N	\N	11	21	1:38.302	198.197	26
762	53	35	2	17	11	\N	R	20	0	29	\N	\N	20	13	1:33.694	207.945	5
763	53	21	4	2	9	\N	R	21	0	21	\N	\N	15	17	1:34.320	206.564	9
764	53	27	13	19	18	\N	R	22	0	0	\N	\N	\N	\N	\N	\N	30
765	54	21	4	2	1	1	1	1	10	56	1:30:40.529	5440529	16	2	1:35.294	209.402	1
766	54	4	4	1	7	2	2	2	8	56	+4.585	5445114	45	1	1:34.803	210.487	1
767	54	18	11	12	2	3	3	3	6	56	+9.631	5450160	35	4	1:35.604	208.723	1
768	54	31	1	4	5	4	4	4	5	56	+39.351	5479880	39	3	1:35.566	208.806	1
769	54	13	6	6	21	5	5	5	4	56	+43.254	5483783	51	8	1:35.954	207.962	1
770	54	30	6	5	14	6	6	6	3	56	+43.854	5484383	44	5	1:35.647	208.629	1
771	54	35	2	17	10	7	7	7	2	56	+1:20.461	5520990	43	9	1:36.002	207.858	1
772	54	23	7	7	22	8	8	8	1	56	+1:21.288	5521817	34	6	1:35.686	208.544	1
773	54	15	7	8	9	9	9	9	0	55	\N	\N	52	11	1:36.380	207.042	11
774	54	22	11	11	20	10	10	10	0	55	\N	\N	54	10	1:36.188	207.456	11
775	54	24	5	20	13	11	11	11	0	54	\N	\N	40	16	1:37.387	204.902	12
776	54	27	13	19	15	12	12	12	0	54	\N	\N	34	18	1:38.198	203.209	12
777	54	33	13	18	16	13	13	13	0	54	\N	\N	39	19	1:39.510	200.530	12
778	54	11	8	22	17	14	14	14	0	53	\N	\N	14	20	1:40.199	199.151	13
779	54	2	2	16	11	\N	R	15	0	48	\N	\N	41	7	1:35.751	208.403	5
780	54	26	5	21	12	\N	R	16	0	41	\N	\N	25	14	1:37.313	205.057	8
781	54	34	8	23	18	\N	R	17	0	33	\N	\N	18	21	1:42.833	194.050	26
782	54	32	9	15	8	\N	R	18	0	26	\N	\N	14	13	1:36.867	206.002	9
783	54	17	3	9	4	\N	R	19	0	15	\N	\N	12	12	1:36.771	206.206	9
784	54	14	9	14	19	\N	R	20	0	10	\N	\N	4	17	1:38.078	203.458	9
785	54	3	3	10	3	\N	R	21	0	6	\N	\N	6	15	1:37.366	204.946	5
786	54	8	1	3	6	\N	R	22	0	0	\N	\N	\N	\N	\N	\N	3
787	55	4	4	1	3	1	1	1	10	57	1:34:27.870	5667870	49	2	1:26.189	221.499	1
788	55	8	1	3	4	2	2	2	8	57	+1.8	5669670	57	1	1:26.045	221.869	1
789	55	23	7	7	6	3	3	3	6	57	+24.8	5692670	45	10	1:27.810	217.410	1
790	55	2	2	16	8	4	4	4	5	57	+31.0	5698870	49	7	1:27.700	217.683	1
791	55	21	4	2	2	5	5	5	4	57	+38.1	5705970	53	5	1:27.561	218.028	1
792	55	35	2	17	19	6	6	6	3	57	+49.5	5717370	56	13	1:28.321	216.152	1
793	55	22	11	11	16	7	7	7	2	57	+51.9	5719770	32	6	1:27.690	217.707	1
794	55	14	9	14	11	8	8	8	1	57	+53.9	5721770	32	12	1:28.250	216.326	1
795	55	26	5	21	18	9	9	9	0	57	+78.8	5746670	26	14	1:28.367	216.039	1
796	55	18	11	12	1	10	10	10	0	56	\N	\N	17	8	1:27.799	217.437	11
797	55	27	13	19	17	11	11	11	0	56	\N	\N	53	15	1:29.238	213.931	11
798	55	11	8	22	21	12	12	12	0	55	\N	\N	54	17	1:30.574	210.775	12
799	55	34	8	23	22	13	13	13	0	54	\N	\N	49	18	1:33.737	203.663	13
800	55	31	1	4	5	\N	R	14	0	46	\N	\N	45	4	1:27.464	218.270	10
801	55	33	13	18	20	\N	R	15	0	39	\N	\N	31	16	1:29.687	212.860	26
802	55	24	5	20	12	\N	R	16	0	37	\N	\N	25	11	1:27.988	216.970	3
803	55	30	6	5	10	\N	R	17	0	32	\N	\N	27	3	1:27.180	218.981	3
804	55	17	3	9	7	\N	R	18	0	22	\N	\N	19	9	1:27.800	217.435	7
805	55	32	9	15	13	\N	R	19	0	4	\N	\N	4	19	1:41.351	188.363	3
806	55	15	7	8	9	\N	R	20	0	0	\N	\N	\N	\N	\N	\N	3
807	55	3	3	10	14	\N	R	21	0	0	\N	\N	\N	\N	\N	\N	3
808	55	13	6	6	15	\N	R	22	0	0	\N	\N	\N	\N	\N	\N	3
809	56	30	6	5	1	1	1	1	10	62	1:31:06.486	5466486	19	2	1:24.624	210.961	1
810	56	4	4	1	5	2	2	2	8	62	+2.096	5468582	23	1	1:24.569	211.098	1
811	56	31	1	4	7	3	3	3	6	62	+15.868	5482354	22	4	1:25.096	209.791	1
812	56	13	6	6	4	4	4	4	5	62	+17.096	5483582	12	10	1:25.528	208.731	1
813	56	8	1	3	8	5	5	5	4	62	+17.524	5484010	49	3	1:25.027	209.961	1
814	56	17	3	9	10	6	6	6	3	62	+37.739	5504225	39	9	1:25.488	208.829	1
815	56	18	11	12	2	7	7	7	2	62	+39.635	5506121	29	6	1:25.347	209.174	1
816	56	21	4	2	11	8	8	8	1	62	+40.200	5506686	43	7	1:25.353	209.159	1
817	56	23	7	7	6	9	9	9	0	62	+45.511	5511997	45	5	1:25.316	209.250	1
818	56	22	11	11	3	10	10	10	0	62	+1:17.851	5544337	12	13	1:26.129	207.275	1
819	56	3	3	10	13	11	11	11	0	62	+1:19.675	5546161	30	15	1:26.418	206.581	1
820	56	35	2	17	12	12	12	12	0	62	+1:22.370	5548856	53	8	1:25.438	208.951	1
821	56	2	2	16	15	13	13	13	0	61	\N	\N	53	12	1:25.996	207.595	11
822	56	24	5	20	16	14	14	14	0	61	\N	\N	43	11	1:25.679	208.363	11
823	56	26	5	21	18	15	15	15	0	61	\N	\N	57	14	1:26.248	206.989	11
824	56	33	13	18	19	16	16	16	0	60	\N	\N	53	18	1:27.160	204.823	12
825	56	14	9	14	14	\N	R	17	0	47	\N	\N	41	17	1:26.855	205.542	30
826	56	11	8	22	21	\N	R	18	0	44	\N	\N	40	20	1:29.100	200.363	20
827	56	32	9	15	17	\N	R	19	0	40	\N	\N	30	16	1:26.759	205.770	9
828	56	34	8	23	22	\N	R	20	0	23	\N	\N	15	21	1:31.032	196.111	22
829	56	15	7	8	9	\N	R	21	0	5	\N	\N	4	19	1:28.039	202.778	38
830	56	27	13	19	20	\N	R	22	0	0	\N	\N	\N	\N	\N	\N	3
831	57	30	6	5	2	1	1	1	10	60	1:35:58.765	5758765	39	1	1:32.099	201.226	1
832	57	4	4	1	1	2	2	2	8	60	+3.751	5762516	37	3	1:32.532	200.285	1
833	57	13	6	6	3	3	3	3	6	60	+4.447	5763212	19	5	1:33.099	199.065	1
834	57	8	1	3	5	4	4	4	5	60	+4.879	5763644	43	2	1:32.472	200.415	1
835	57	22	11	11	4	5	5	5	4	60	+1:12.586	5831351	59	9	1:33.952	197.258	1
836	57	21	4	2	11	6	6	6	3	60	+1:14.116	5832881	46	4	1:32.964	199.354	1
837	57	3	3	10	22	7	7	7	2	60	+1:14.565	5833330	48	7	1:33.579	198.044	1
838	57	35	2	17	9	8	8	8	1	60	+1:29.364	5848129	38	12	1:34.037	197.079	1
839	57	15	7	8	7	9	9	9	0	59	\N	\N	58	10	1:33.953	197.256	11
840	57	2	2	16	13	10	10	10	0	59	\N	\N	47	11	1:34.035	197.084	11
841	57	26	5	21	17	11	11	11	0	59	\N	\N	57	14	1:34.091	196.966	11
842	57	33	13	18	18	12	12	12	0	59	\N	\N	41	18	1:35.504	194.052	11
843	57	27	13	19	16	13	13	13	0	59	\N	\N	35	17	1:35.428	194.207	11
844	57	23	7	7	10	\N	R	14	0	52	\N	\N	27	8	1:33.607	197.985	5
845	57	31	1	4	8	\N	R	15	0	52	\N	\N	47	6	1:33.571	198.061	5
846	57	11	8	22	20	\N	R	16	0	45	\N	\N	26	19	1:36.706	191.640	9
847	57	36	8	23	21	\N	R	17	0	29	\N	\N	21	20	1:37.214	190.639	9
848	57	18	11	12	6	\N	R	18	0	28	\N	\N	9	13	1:34.042	197.069	5
849	57	32	9	15	15	\N	R	19	0	28	\N	\N	16	15	1:34.553	196.004	6
850	57	17	3	9	19	\N	R	20	0	12	\N	\N	11	16	1:35.415	194.233	9
851	57	14	9	14	12	\N	R	21	0	2	\N	\N	2	21	2:24.500	128.254	3
852	57	24	5	20	14	\N	R	22	0	0	\N	\N	\N	\N	\N	\N	3
853	58	4	4	1	1	1	1	1	10	66	1:26:21.759	5181759	39	2	1:16.723	217.108	1
854	58	30	6	5	3	2	2	2	8	66	+18.502	5200261	43	3	1:16.922	216.546	1
855	58	21	4	2	2	3	3	3	6	66	+23.951	5205710	38	4	1:17.083	216.094	1
856	58	13	6	6	4	4	4	4	5	66	+29.853	5211612	42	1	1:16.648	217.320	1
857	58	8	1	3	9	5	5	5	4	66	+56.875	5238634	40	5	1:17.357	215.328	1
858	58	18	11	12	8	6	6	6	3	66	+58.347	5240106	40	6	1:17.367	215.301	1
859	58	22	11	11	5	7	7	7	2	65	\N	\N	40	7	1:17.399	215.212	11
860	58	2	2	16	10	8	8	8	1	65	\N	\N	49	10	1:17.869	213.913	11
861	58	17	3	9	11	9	9	9	0	65	\N	\N	61	11	1:17.900	213.827	11
862	58	15	7	8	7	10	10	10	0	65	\N	\N	42	13	1:18.465	212.288	11
863	58	3	3	10	13	11	11	11	0	65	\N	\N	51	8	1:17.861	213.935	11
864	58	35	2	17	22	12	12	12	0	65	\N	\N	62	12	1:18.050	213.417	11
865	58	32	9	15	14	13	13	13	0	65	\N	\N	59	15	1:18.516	212.150	11
866	58	14	9	14	21	14	14	14	0	65	\N	\N	55	9	1:17.862	213.932	11
867	58	24	5	20	15	15	15	15	0	63	\N	\N	52	14	1:18.488	212.226	9
868	58	33	13	18	17	16	16	16	0	63	\N	\N	28	18	1:19.265	210.145	13
869	58	11	8	22	19	17	17	17	0	62	\N	\N	42	21	1:20.411	207.150	14
870	58	27	13	19	18	\N	R	18	0	48	\N	\N	28	20	1:19.532	209.440	41
871	58	26	5	21	16	\N	R	19	0	47	\N	\N	41	16	1:18.541	212.082	5
872	58	23	7	7	6	\N	R	20	0	31	\N	\N	24	17	1:18.621	211.867	40
873	58	31	1	4	12	\N	R	21	0	17	\N	\N	17	19	1:19.482	209.571	20
874	58	36	8	23	20	\N	R	22	0	10	\N	\N	9	22	1:22.389	202.177	30
875	59	4	4	1	1	1	1	1	10	78	1:43:43.116	6223116	11	3	1:15.671	158.898	1
876	59	31	1	4	4	2	2	2	8	78	+14.567	6237683	20	6	1:16.008	158.193	1
877	59	14	9	14	7	3	3	3	6	78	+52.298	6275414	45	19	1:17.849	154.452	1
878	59	22	11	11	5	4	4	4	5	78	+53.337	6276453	67	12	1:17.320	155.509	1
879	59	30	6	5	22	5	5	5	4	78	+53.830	6276946	74	1	1:15.143	160.014	1
880	59	21	4	2	9	6	6	6	3	78	+1:02.072	6285188	58	5	1:15.919	158.379	1
881	59	2	2	16	15	7	7	7	2	77	\N	\N	72	11	1:17.319	155.511	11
882	59	23	7	7	10	8	8	8	1	77	\N	\N	72	15	1:17.540	155.068	11
883	59	13	6	6	21	9	9	9	0	77	\N	\N	40	7	1:16.612	156.946	11
884	59	24	5	20	12	10	10	10	0	77	\N	\N	75	17	1:17.660	154.828	11
885	59	18	11	12	13	11	11	11	0	77	\N	\N	59	10	1:17.300	155.549	11
886	59	27	13	19	16	12	12	12	0	77	\N	\N	77	16	1:17.603	154.942	11
887	59	26	5	21	18	13	13	13	0	77	\N	\N	77	14	1:17.481	155.186	11
888	59	35	2	17	14	14	14	14	0	77	\N	\N	74	18	1:17.767	154.615	11
889	59	33	13	18	17	15	15	15	0	76	\N	\N	71	13	1:17.329	155.491	12
890	59	36	8	23	20	16	16	16	0	75	\N	\N	72	22	1:19.104	152.002	13
891	59	15	7	8	6	17	17	17	0	72	\N	\N	30	8	1:17.180	155.791	9
892	59	32	9	15	11	\N	R	18	0	56	\N	\N	19	20	1:17.930	154.292	7
893	59	3	3	10	8	\N	R	19	0	51	\N	\N	43	9	1:17.227	155.696	3
894	59	8	1	3	3	\N	R	20	0	50	\N	\N	19	2	1:15.325	159.628	42
895	59	17	3	9	2	\N	R	21	0	48	\N	\N	23	4	1:15.680	158.879	43
896	59	11	8	22	19	\N	R	22	0	46	\N	\N	39	21	1:18.793	152.602	10
897	60	4	4	1	1	1	1	1	10	60	1:25:51.927	5151927	21	1	1:21.599	226.811	1
898	60	30	6	5	3	2	2	2	8	60	+13.951	5165878	53	2	1:21.934	225.884	1
899	60	8	1	3	2	3	3	3	6	60	+18.672	5170599	15	5	1:22.461	224.440	1
900	60	21	4	2	5	4	4	4	5	60	+19.976	5171903	42	3	1:22.238	225.049	1
901	60	13	6	6	4	5	5	5	4	60	+31.559	5183486	43	4	1:22.371	224.685	1
902	60	31	1	4	8	6	6	6	3	60	+1:04.769	5216696	38	8	1:22.780	223.575	1
903	60	2	2	16	9	7	7	7	2	60	+1:14.594	5226521	43	6	1:22.706	223.775	1
904	60	35	2	17	10	8	8	8	1	60	+1:18.299	5230226	46	10	1:22.921	223.195	1
905	60	3	3	10	12	9	9	9	0	60	+1:19.008	5230935	47	9	1:22.916	223.209	1
906	60	22	11	11	6	10	10	10	0	59	\N	\N	38	11	1:23.224	222.382	11
907	60	15	7	8	22	11	11	11	0	59	\N	\N	19	7	1:22.744	223.673	11
908	60	14	9	14	11	12	12	12	0	59	\N	\N	42	14	1:23.995	220.341	11
909	60	24	5	20	13	13	13	13	0	59	\N	\N	25	15	1:24.221	219.750	11
910	60	32	9	15	14	14	14	14	0	59	\N	\N	30	12	1:23.712	221.086	11
911	60	27	13	19	18	15	15	15	0	59	\N	\N	27	13	1:23.977	220.388	11
912	60	33	13	18	16	16	16	16	0	58	\N	\N	25	16	1:24.636	218.672	12
913	60	11	8	22	20	17	17	17	0	57	\N	\N	23	18	1:26.520	213.911	13
914	60	36	8	23	21	18	18	18	0	57	\N	\N	26	19	1:27.167	212.323	13
915	60	18	11	12	19	\N	R	19	0	8	\N	\N	8	17	1:25.207	217.207	44
916	60	26	5	21	15	\N	R	20	0	1	\N	\N	\N	\N	\N	\N	3
917	60	23	7	7	7	\N	R	21	0	0	\N	\N	\N	\N	\N	\N	3
918	60	17	3	9	17	\N	R	22	0	0	\N	\N	\N	\N	\N	\N	3
919	61	4	4	1	1	1	1	1	10	70	1:34:37.308	5677308	22	2	1:15.911	206.815	1
920	61	30	6	5	5	2	2	2	8	70	+2.1	5679408	68	3	1:15.993	206.592	1
921	61	8	1	3	3	3	3	3	6	70	+8.8	5686108	22	1	1:15.841	207.006	1
922	61	21	4	2	2	4	4	4	5	70	+15.6	5692908	49	4	1:16.669	204.771	1
923	61	13	6	6	10	5	5	5	4	70	+25.1	5702408	31	5	1:17.308	203.078	1
924	61	15	7	8	4	6	6	6	3	69	\N	\N	15	8	1:17.503	202.567	11
925	61	2	2	16	13	7	7	7	2	69	\N	\N	52	7	1:17.454	202.695	11
926	61	14	9	14	22	8	8	8	1	69	\N	\N	39	10	1:17.619	202.264	11
927	61	18	11	12	8	9	9	9	0	69	\N	\N	21	13	1:18.001	201.274	11
928	61	26	5	21	17	10	10	10	0	69	\N	\N	52	12	1:17.720	202.002	11
929	61	32	9	15	12	11	11	11	0	69	\N	\N	55	9	1:17.576	202.377	11
930	61	17	3	9	16	12	12	12	0	69	\N	\N	17	11	1:17.705	202.041	11
931	61	24	5	20	15	13	13	13	0	68	\N	\N	50	14	1:18.078	201.075	12
932	61	33	13	18	18	14	14	14	0	66	\N	\N	5	18	1:19.291	197.999	14
933	61	11	8	22	20	15	15	15	0	64	\N	\N	40	19	1:20.490	195.050	3
934	61	35	2	17	11	\N	R	16	0	58	\N	\N	29	6	1:17.394	202.852	3
935	61	23	7	7	14	\N	R	17	0	58	\N	\N	19	16	1:18.793	199.251	31
936	61	31	1	4	7	\N	R	18	0	13	\N	\N	5	15	1:18.493	200.012	3
937	61	22	11	11	9	\N	R	19	0	11	\N	\N	10	17	1:19.286	198.012	26
938	61	36	8	23	21	\N	R	20	0	2	\N	\N	2	20	2:07.709	122.932	5
939	61	3	3	10	6	\N	R	21	0	1	\N	\N	\N	\N	\N	\N	3
940	61	27	13	19	19	\N	R	22	0	0	\N	\N	\N	\N	\N	\N	3
941	62	30	6	5	1	1	1	1	10	73	1:34:35.199	5675199	56	1	1:12.719	207.527	1
942	62	13	6	6	2	2	2	2	8	73	+7.984	5683183	29	2	1:12.954	206.859	1
943	62	21	4	2	3	3	3	3	6	73	+16.595	5691794	28	3	1:13.131	206.358	1
944	62	15	7	8	22	4	4	4	5	73	+23.604	5698803	37	5	1:13.269	205.969	1
945	62	4	4	1	5	5	5	5	4	73	+28.410	5703609	72	6	1:13.316	205.837	1
946	62	22	11	11	4	6	6	6	3	73	+36.513	5711712	47	7	1:13.611	205.012	1
947	62	14	9	14	17	7	7	7	2	72	\N	\N	33	11	1:14.730	201.942	11
948	62	24	5	20	20	8	8	8	1	72	\N	\N	41	9	1:14.286	203.149	11
949	62	3	3	10	21	9	9	9	0	72	\N	\N	42	10	1:14.707	202.005	11
950	62	23	7	7	8	\N	R	10	0	62	\N	\N	29	4	1:13.225	206.093	45
951	62	27	13	19	14	\N	R	11	0	37	\N	\N	34	12	1:14.731	201.940	7
952	62	35	2	17	6	\N	R	12	0	23	\N	\N	19	8	1:13.934	204.117	5
953	62	33	13	18	15	\N	R	13	0	9	\N	\N	9	13	1:22.036	183.958	3
954	62	11	8	22	18	\N	R	14	0	6	\N	\N	6	14	1:43.802	145.384	3
955	62	18	11	12	7	\N	R	15	0	3	\N	\N	2	15	2:04.692	121.027	3
956	62	8	1	3	9	\N	R	16	0	0	\N	\N	\N	\N	\N	\N	3
957	62	2	2	16	10	\N	R	17	0	0	\N	\N	\N	\N	\N	\N	3
958	62	31	1	4	11	\N	R	18	0	0	\N	\N	\N	\N	\N	\N	3
959	62	17	3	9	12	\N	R	19	0	0	\N	\N	\N	\N	\N	\N	3
960	62	26	5	21	13	\N	R	20	0	0	\N	\N	\N	\N	\N	\N	3
961	62	32	9	15	16	\N	R	21	0	0	\N	\N	\N	\N	\N	\N	3
962	62	36	8	23	19	\N	R	22	0	0	\N	\N	\N	\N	\N	\N	3
963	63	30	6	5	1	1	1	1	10	70	1:32:07.803	5527803	46	1	1:17.111	205.931	1
964	63	4	4	1	3	2	2	2	8	70	+10.1	5537903	23	5	1:17.770	204.186	1
965	63	13	6	6	2	3	3	3	6	70	+22.5	5550303	18	2	1:17.141	205.851	1
966	63	23	7	7	5	4	4	4	5	70	+27.2	5555003	19	6	1:17.809	204.084	1
967	63	8	1	3	6	5	5	5	4	70	+33.0	5560803	30	4	1:17.717	204.325	1
968	63	21	4	2	7	6	6	6	3	70	+45.2	5573003	20	9	1:18.057	203.435	1
969	63	37	1	4	8	7	7	7	2	70	+49.4	5577203	34	3	1:17.625	204.568	1
970	63	2	2	16	11	8	8	8	1	69	\N	\N	48	14	1:18.809	201.494	11
971	63	14	9	14	9	9	9	9	0	69	\N	\N	56	17	1:18.978	201.063	11
972	63	26	5	21	14	10	10	10	0	69	\N	\N	66	12	1:18.674	201.840	11
973	63	35	2	17	16	11	11	11	0	69	\N	\N	56	7	1:17.906	203.830	11
974	63	32	9	15	12	12	12	12	0	69	\N	\N	56	16	1:18.968	201.089	11
975	63	24	5	20	22	13	13	13	0	69	\N	\N	54	10	1:18.241	202.957	11
976	63	3	3	10	18	14	14	14	0	68	\N	\N	62	13	1:18.796	201.527	12
977	63	27	13	19	15	15	15	15	0	68	\N	\N	67	18	1:19.356	200.105	12
978	63	36	8	23	20	16	16	16	0	67	\N	\N	53	20	1:20.113	198.215	13
979	63	18	11	12	17	\N	R	17	0	61	\N	\N	47	11	1:18.510	202.262	39
980	63	17	3	9	10	\N	R	18	0	55	\N	\N	34	15	1:18.859	201.366	46
981	63	15	7	8	4	\N	R	19	0	39	\N	\N	16	8	1:18.036	203.490	23
982	63	22	11	11	13	\N	R	20	0	28	\N	\N	16	19	1:20.094	198.262	5
983	63	33	13	18	19	\N	R	21	0	11	\N	\N	8	21	1:21.663	194.452	26
984	63	11	8	22	21	\N	R	22	0	0	\N	\N	\N	\N	\N	\N	7
985	64	30	6	5	2	1	1	1	10	67	1:27:51.693	5271693	17	1	1:16.357	215.650	1
986	64	13	6	6	3	2	2	2	8	67	+0.7	5272393	18	2	1:16.392	215.551	1
987	64	8	1	3	1	3	3	3	6	67	+13.2	5284893	4	3	1:16.475	215.317	1
988	64	18	11	12	4	4	4	4	5	67	+18.8	5290493	14	7	1:16.818	214.356	1
989	64	4	4	1	7	5	5	5	4	67	+23.7	5295393	66	9	1:17.256	213.140	1
990	64	21	4	2	5	6	6	6	3	67	+24.8	5296493	18	8	1:16.981	213.902	1
991	64	15	7	8	20	7	7	7	2	67	+26.5	5298193	48	5	1:16.807	214.386	1
992	64	32	9	15	12	8	8	8	1	67	+48.1	5319793	49	12	1:17.719	211.870	1
993	64	23	7	7	8	9	9	9	0	67	+60.3	5331993	64	4	1:16.763	214.509	1
994	64	24	5	20	16	10	10	10	0	66	\N	\N	51	10	1:17.407	212.724	11
995	64	14	9	14	10	11	11	11	0	66	\N	\N	24	13	1:17.811	211.620	11
996	64	26	5	21	19	12	12	12	0	66	\N	\N	50	11	1:17.450	212.606	11
997	64	17	3	9	11	\N	R	13	0	59	\N	\N	43	6	1:16.812	214.372	47
998	64	11	8	22	17	\N	R	14	0	38	\N	\N	26	19	1:19.413	207.351	6
999	64	35	2	17	13	\N	R	15	0	30	\N	\N	29	17	1:18.904	208.689	3
1000	64	22	11	11	6	\N	R	16	0	18	\N	\N	16	14	1:18.029	211.029	5
1001	64	2	2	16	15	\N	R	17	0	9	\N	\N	3	18	1:19.264	207.741	23
1002	64	37	1	4	9	\N	R	18	0	2	\N	\N	2	20	1:19.649	206.737	48
1003	64	29	8	23	22	\N	R	19	0	1	\N	\N	\N	\N	\N	\N	30
1004	64	3	3	10	14	\N	R	20	0	0	\N	\N	\N	\N	\N	\N	3
1005	64	27	13	19	21	\N	D	21	0	66	\N	\N	35	15	1:18.247	210.441	2
1006	64	33	13	18	18	\N	D	22	0	66	\N	\N	46	16	1:18.718	209.182	2
1007	65	18	11	12	14	1	1	1	10	70	1:52:20.941	6740941	57	4	1:25.143	185.236	1
1008	65	37	1	4	4	2	2	2	8	70	+30.837	6771778	67	2	1:24.315	187.055	1
1009	65	2	2	16	10	3	3	3	6	70	+43.822	6784763	65	7	1:25.801	183.816	1
1010	65	22	11	11	3	4	4	4	5	70	+45.205	6786146	69	3	1:24.678	186.253	1
1011	65	14	9	14	12	5	5	5	4	69	\N	\N	65	10	1:27.572	180.098	11
1012	65	23	7	7	6	6	6	6	3	69	\N	\N	65	5	1:25.247	185.010	11
1013	65	13	6	6	2	7	7	7	2	69	\N	\N	65	1	1:23.516	188.845	11
1014	65	30	6	5	11	8	8	8	1	67	\N	\N	57	11	1:27.834	179.561	49
1015	65	33	13	18	16	9	9	9	0	67	\N	\N	66	13	1:28.178	178.860	13
1016	65	27	13	19	22	10	10	10	0	67	\N	\N	67	8	1:26.117	183.141	13
1017	65	26	5	21	20	11	11	11	0	66	\N	\N	66	9	1:26.249	182.861	14
1018	65	15	7	8	8	12	12	12	0	65	\N	\N	58	6	1:25.779	183.863	5
1019	65	11	8	22	19	13	13	13	0	65	\N	\N	53	15	1:30.957	173.396	15
1020	65	4	4	1	15	\N	R	14	0	51	\N	\N	50	14	1:29.408	176.400	30
1021	65	8	1	3	1	\N	R	15	0	25	\N	\N	7	16	1:33.690	168.338	4
1022	65	24	5	20	17	\N	R	16	0	25	\N	\N	8	19	1:38.858	159.537	4
1023	65	3	3	10	18	\N	R	17	0	19	\N	\N	9	20	1:38.964	159.367	10
1024	65	21	4	2	7	\N	R	18	0	18	\N	\N	9	17	1:35.550	165.061	20
1025	65	32	9	15	13	\N	R	19	0	6	\N	\N	6	18	1:38.702	159.790	20
1026	65	17	3	9	5	\N	R	20	0	1	\N	\N	\N	\N	\N	\N	3
1027	65	29	8	23	21	\N	R	21	0	0	\N	\N	\N	\N	\N	\N	5
1028	65	9	2	17	9	\N	D	22	0	69	\N	\N	55	12	1:28.154	178.909	2
1029	66	13	6	6	1	1	1	1	10	58	1:28:51.082	5331082	38	2	1:28.123	218.067	1
1030	66	4	4	1	3	2	2	2	8	58	+5.575	5336657	38	3	1:28.245	217.766	1
1031	66	30	6	5	2	3	3	3	6	58	+5.656	5336738	55	1	1:28.005	218.360	1
1032	66	18	11	12	6	4	4	4	5	58	+12.334	5343416	58	4	1:28.474	217.202	1
1033	66	37	1	4	11	5	5	5	4	58	+45.908	5376990	54	7	1:28.959	216.018	1
1034	66	21	4	2	4	6	6	6	3	58	+46.594	5377676	29	5	1:28.546	217.026	1
1035	66	23	7	7	15	7	7	7	2	58	+59.337	5390419	58	8	1:29.084	215.715	1
1036	66	22	11	11	13	8	8	8	1	58	+60.034	5391116	26	6	1:28.733	216.568	1
1037	66	15	7	8	12	9	9	9	0	57	\N	\N	24	13	1:30.048	213.406	11
1038	66	17	3	9	9	10	10	10	0	57	\N	\N	50	15	1:30.088	213.311	11
1039	66	32	9	15	10	11	11	11	0	57	\N	\N	26	11	1:30.025	213.460	11
1040	66	9	2	17	8	12	12	12	0	57	\N	\N	34	9	1:29.723	214.179	11
1041	66	26	5	21	17	13	13	13	0	57	\N	\N	43	10	1:29.933	213.679	11
1042	66	2	2	16	5	14	14	14	0	56	\N	\N	56	16	1:30.335	212.728	12
1043	66	14	9	14	16	15	15	15	0	55	\N	\N	24	12	1:30.026	213.458	6
1044	66	27	13	19	22	\N	R	16	0	46	\N	\N	35	17	1:30.403	212.568	20
1045	66	11	8	22	21	\N	N	17	0	41	\N	\N	33	18	1:31.814	209.301	50
1046	66	3	3	10	14	\N	R	18	0	25	\N	\N	21	14	1:30.071	213.351	47
1047	66	29	8	23	20	\N	R	19	0	23	\N	\N	12	20	1:32.337	208.115	20
1048	66	24	5	20	18	\N	R	20	0	12	\N	\N	12	19	1:32.148	208.542	20
1049	66	8	1	3	7	\N	R	21	0	1	\N	\N	\N	\N	\N	\N	4
1050	66	33	13	18	19	\N	R	22	0	0	\N	\N	\N	\N	\N	\N	4
1051	67	30	6	5	2	1	1	1	10	53	1:14:51.975	4491975	14	2	1:22.575	252.555	1
1052	67	8	1	3	1	2	2	2	8	53	+8.046	4500021	13	1	1:22.559	252.604	1
1053	67	9	2	17	6	3	3	3	6	53	+26.414	4518389	21	4	1:23.111	250.927	1
1054	67	21	4	2	9	4	4	4	5	53	+32.045	4524020	25	8	1:23.617	249.408	1
1055	67	18	11	12	5	5	5	5	4	53	+32.685	4524660	51	7	1:23.518	249.704	1
1056	67	22	11	11	8	6	6	6	3	53	+42.409	4534384	27	10	1:23.794	248.881	1
1057	67	15	7	8	11	7	7	7	2	53	+44.662	4536637	25	11	1:23.869	248.659	1
1058	67	2	2	16	3	8	8	8	1	53	+45.309	4537284	20	6	1:23.294	250.375	1
1059	67	13	6	6	4	9	9	9	0	53	+45.995	4537970	41	3	1:23.003	251.253	1
1060	67	17	3	9	19	10	10	10	0	53	+72.602	4564577	27	12	1:24.197	247.690	1
1061	67	32	9	15	16	11	11	11	0	52	\N	\N	37	13	1:24.571	246.595	11
1062	67	14	9	14	14	12	12	12	0	52	\N	\N	51	17	1:24.984	245.396	11
1063	67	26	5	21	15	13	13	13	0	52	\N	\N	50	18	1:25.094	245.079	11
1064	67	24	5	20	17	14	14	14	0	52	\N	\N	52	14	1:24.764	246.033	11
1065	67	23	7	7	13	15	15	15	0	52	\N	\N	41	16	1:24.837	245.821	11
1066	67	11	8	22	21	16	16	16	0	51	\N	\N	15	21	1:25.676	243.414	12
1067	67	27	14	19	18	17	17	17	0	51	\N	\N	17	20	1:25.494	243.932	12
1068	67	33	14	18	20	\N	R	18	0	44	\N	\N	27	15	1:24.822	245.865	23
1069	67	4	4	1	10	\N	R	19	0	43	\N	\N	38	5	1:23.121	250.896	5
1070	67	37	1	4	7	\N	R	20	0	20	\N	\N	8	9	1:23.702	249.155	5
1071	67	29	8	23	22	\N	R	21	0	18	\N	\N	15	22	1:26.548	240.962	9
1072	67	3	3	10	12	\N	R	22	0	9	\N	\N	8	19	1:25.362	244.310	30
1073	68	30	6	5	6	1	1	1	10	56	1:37:32.747	5852747	50	2	1:38.553	199.117	1
1074	68	4	4	1	1	2	2	2	8	56	+3.121	5855868	49	1	1:37.586	201.090	1
1075	68	21	4	2	2	3	3	3	6	56	+44.197	5896944	53	6	1:39.332	197.555	1
1076	68	18	11	12	4	4	4	4	5	56	+72.056	5924803	51	5	1:39.206	197.806	1
1077	68	37	1	4	7	5	5	5	4	56	+77.137	5929884	45	3	1:39.149	197.920	1
1078	68	22	11	11	3	6	6	6	3	56	+79.131	5931878	52	9	1:39.749	196.729	1
1079	68	2	2	16	8	7	7	7	2	56	+91.979	5944726	53	4	1:39.164	197.890	1
1080	68	17	3	9	14	8	8	8	1	56	+103.588	5956335	44	12	1:39.907	196.418	1
1081	68	14	9	14	12	9	9	9	0	56	+103.796	5956543	52	15	1:40.549	195.164	1
1082	68	24	5	20	13	10	10	10	0	55	\N	\N	53	18	1:41.710	192.936	11
1083	68	3	3	10	15	11	11	11	0	55	\N	\N	52	14	1:40.471	195.316	11
1084	68	38	9	15	10	12	12	12	0	55	\N	\N	52	10	1:39.801	196.627	11
1085	68	9	2	17	9	13	13	13	0	55	\N	\N	51	13	1:40.193	195.857	11
1086	68	26	5	21	11	14	14	14	0	55	\N	\N	49	8	1:39.681	196.863	11
1087	68	27	14	19	22	15	15	15	0	53	\N	\N	50	17	1:41.483	193.368	13
1088	68	29	8	23	19	16	16	16	0	52	\N	\N	42	19	1:41.847	192.677	14
1089	68	23	7	7	16	\N	R	17	0	49	\N	\N	47	11	1:39.823	196.583	51
1090	68	13	6	6	20	\N	R	18	0	44	\N	\N	42	7	1:39.397	197.426	4
1091	68	15	7	8	17	\N	R	19	0	38	\N	\N	24	21	1:44.787	187.271	63
1092	68	33	14	18	18	\N	R	20	0	37	\N	\N	35	22	1:45.356	186.259	20
1093	68	8	1	3	5	\N	R	21	0	18	\N	\N	14	20	1:44.094	188.518	37
1094	68	11	8	22	21	\N	D	22	0	55	\N	\N	48	16	1:40.856	194.570	2
1095	69	4	4	1	5	1	1	1	10	53	1:23:52.413	5032413	14	1	1:32.676	225.572	1
1096	69	13	6	6	1	2	2	2	8	53	+16.151	5048564	37	3	1:33.296	224.073	1
1097	69	21	4	2	6	3	3	3	6	53	+23.953	5056366	13	7	1:33.564	223.432	1
1098	69	18	11	12	7	4	4	4	5	53	+34.101	5066514	35	5	1:33.451	223.702	1
1099	69	8	1	3	11	5	5	5	4	53	+43.596	5076009	24	4	1:33.344	223.958	1
1100	69	15	7	8	4	6	6	6	3	53	+46.717	5079130	2	9	1:33.866	222.713	1
1101	69	23	7	7	3	7	7	7	2	53	+48.869	5081282	2	8	1:33.607	223.329	1
1102	69	2	2	16	9	8	8	8	1	53	+1:16.095	5108508	31	13	1:34.525	221.160	1
1103	69	9	2	17	12	9	9	9	0	53	+1:16.932	5109345	39	6	1:33.509	223.563	1
1104	69	3	3	10	10	10	10	10	0	52	\N	\N	33	15	1:34.802	220.514	11
1105	69	37	1	4	13	11	11	11	0	52	\N	\N	22	11	1:34.120	222.112	11
1106	69	22	11	11	8	12	12	12	0	52	\N	\N	40	10	1:34.071	222.227	11
1107	69	38	9	15	18	13	13	13	0	52	\N	\N	37	19	1:35.099	219.825	11
1108	69	24	5	20	15	14	14	14	0	52	\N	\N	22	12	1:34.131	222.086	11
1109	69	11	8	22	20	15	15	15	0	52	\N	\N	26	17	1:35.082	219.864	11
1110	69	33	14	18	21	16	16	16	0	51	\N	\N	27	20	1:35.260	219.454	12
1111	69	29	8	23	22	17	17	17	0	50	\N	\N	22	21	1:35.594	218.687	13
1112	69	26	5	21	19	18	18	18	0	48	\N	\N	37	14	1:34.560	221.078	38
1113	69	17	3	9	14	\N	R	19	0	39	\N	\N	19	18	1:35.092	219.841	3
1114	69	30	6	5	2	\N	R	20	0	36	\N	\N	32	2	1:32.792	225.290	5
1115	69	14	9	14	17	\N	R	21	0	35	\N	\N	20	16	1:35.052	219.934	6
1116	69	27	14	19	16	\N	R	22	0	20	\N	\N	19	22	1:36.036	217.680	30
1117	70	13	6	6	1	1	1	1	10	71	1:31:53.751	5513751	23	2	1:12.877	212.857	1
1118	70	4	4	1	4	2	2	2	8	71	+18.658	5532409	70	3	1:12.961	212.612	1
1119	70	18	11	12	14	3	3	3	6	71	+19.394	5533145	71	4	1:13.053	212.344	1
1120	70	30	6	5	10	4	4	4	5	71	+24.094	5537845	70	1	1:12.162	214.966	1
1121	70	8	1	3	2	5	5	5	4	71	+28.503	5542254	58	6	1:13.281	211.683	1
1122	70	21	4	2	6	6	6	6	3	71	+30.287	5544038	70	5	1:13.121	212.146	1
1123	70	22	11	11	5	7	7	7	2	71	+40.294	5554045	48	8	1:13.391	211.366	1
1124	70	37	1	4	12	8	8	8	1	71	+52.068	5565819	63	12	1:13.817	210.146	1
1125	70	9	2	17	9	9	9	9	0	71	+1:07.642	5581393	25	14	1:14.117	209.296	1
1126	70	11	8	22	19	10	10	10	0	70	\N	\N	47	9	1:13.401	211.337	11
1127	70	26	5	21	16	11	11	11	0	70	\N	\N	69	13	1:13.862	210.018	11
1128	70	38	9	15	22	12	12	12	0	70	\N	\N	62	11	1:13.700	210.480	11
1129	70	24	5	20	15	13	13	13	0	70	\N	\N	69	10	1:13.687	210.517	11
1130	70	27	14	19	17	14	14	14	0	70	\N	\N	61	17	1:14.591	207.966	11
1131	70	33	14	18	21	15	15	15	0	69	\N	\N	38	16	1:14.410	208.471	12
1132	70	29	8	23	20	16	16	16	0	69	\N	\N	67	7	1:13.379	211.401	12
1133	70	2	2	16	8	17	17	17	0	63	\N	\N	18	15	1:14.163	209.166	3
1134	70	14	9	14	18	\N	R	18	0	14	\N	\N	12	19	1:16.045	203.989	6
1135	70	15	7	8	3	\N	R	19	0	10	\N	\N	9	18	1:14.882	207.157	22
1136	70	23	7	7	7	\N	R	20	0	9	\N	\N	8	20	1:16.835	201.892	22
1137	70	17	3	9	11	\N	R	21	0	1	\N	\N	\N	\N	\N	\N	4
1138	70	3	3	10	13	\N	R	22	0	0	\N	\N	\N	\N	\N	\N	4
1139	71	21	4	6	1	1	1	1	10	57	1:24:17.336	5057336	55	2	1:25.994	222.001	1
1140	71	22	6	2	11	2	2	2	8	57	+5.553	5062889	54	3	1:26.233	221.386	1
1141	71	4	4	5	13	3	3	3	6	57	+6.712	5064048	24	1	1:25.683	222.807	1
1142	71	14	9	14	5	4	4	4	5	57	+16.131	5073467	40	11	1:26.690	220.219	1
1143	71	17	3	7	3	5	5	5	4	57	+16.908	5074244	37	8	1:26.493	220.720	1
1144	71	31	1	10	9	6	6	6	3	57	+35.033	5092369	41	7	1:26.393	220.976	1
1145	71	32	9	15	6	7	7	7	2	57	+38.997	5096333	39	10	1:26.627	220.379	1
1146	71	8	1	9	10	8	8	8	1	57	+39.633	5096969	55	4	1:26.255	221.329	1
1147	71	15	7	16	2	9	9	9	0	57	+1:03.108	5120444	56	14	1:27.116	219.142	1
1148	71	13	15	12	18	10	10	10	0	57	+1:04.393	5121729	55	13	1:26.893	219.704	1
1149	71	18	16	3	8	\N	11	11	0	56	\N	\N	55	5	1:26.260	221.316	11
1150	71	23	7	17	15	12	12	12	0	56	\N	\N	56	9	1:26.536	220.611	11
1151	71	35	15	11	4	13	13	13	0	56	\N	\N	54	15	1:27.745	217.571	11
1152	71	11	16	4	20	\N	14	14	0	55	\N	\N	36	16	1:27.877	217.244	12
1153	71	39	17	19	12	15	15	15	0	55	\N	\N	36	17	1:27.970	217.014	12
1154	71	33	17	18	14	16	16	16	0	55	\N	\N	16	18	1:28.999	214.505	12
1155	71	40	18	20	16	17	17	17	0	55	\N	\N	22	19	1:32.852	205.604	14
1156	71	30	6	1	19	\N	R	18	0	42	\N	\N	38	6	1:26.261	221.314	3
1157	71	2	3	8	7	\N	R	19	0	42	\N	\N	38	12	1:26.854	219.803	3
1158	71	27	18	21	17	\N	R	20	0	16	\N	\N	11	20	1:33.144	204.960	6
1159	72	4	4	5	1	1	1	1	10	56	1:31:33.736	5493736	18	4	1:35.899	208.081	1
1160	72	15	7	16	2	2	2	2	8	56	+24.327	5518063	18	3	1:35.816	208.261	1
1161	72	2	3	8	10	3	3	3	6	56	+32.188	5525924	40	2	1:35.712	208.487	1
1162	72	31	1	10	11	4	4	4	5	56	+41.631	5535367	42	8	1:36.585	206.603	1
1163	72	23	7	17	5	5	5	5	4	56	+51.854	5545590	15	7	1:36.321	207.169	1
1164	72	14	9	14	8	6	6	6	3	56	+1:12.543	5566279	18	9	1:36.790	206.165	1
1165	72	30	6	1	13	7	7	7	2	56	+1:19.988	5573724	41	12	1:36.982	205.757	1
1166	72	32	9	15	7	8	8	8	1	56	+1:20.835	5574571	17	11	1:36.902	205.927	1
1167	72	8	1	9	6	9	9	9	0	56	+1:21.580	5575316	23	1	1:35.483	208.987	1
1168	72	13	15	12	14	10	10	10	0	55	\N	\N	18	13	1:37.212	205.270	11
1169	72	39	17	19	17	11	11	11	0	54	\N	\N	18	16	1:39.833	199.881	12
1170	72	33	17	18	18	12	12	12	0	53	\N	\N	36	17	1:40.432	198.689	13
1171	72	27	18	21	19	13	13	13	0	52	\N	\N	12	19	1:42.465	194.747	14
1172	72	22	6	2	12	\N	R	14	0	49	\N	\N	22	10	1:36.878	205.978	27
1173	72	21	4	6	3	\N	R	15	0	36	\N	\N	21	6	1:36.182	207.469	4
1174	72	17	3	7	4	\N	R	16	0	36	\N	\N	20	5	1:36.026	207.806	4
1175	72	35	15	11	16	\N	R	17	0	26	\N	\N	18	15	1:38.058	203.499	20
1176	72	18	16	3	9	\N	R	18	0	2	\N	\N	2	14	1:37.912	203.803	5
1177	72	19	16	4	15	\N	R	19	0	2	\N	\N	2	18	1:41.470	196.657	5
1178	72	40	18	20	20	\N	R	20	0	2	\N	\N	2	20	1:43.558	192.692	20
1179	73	4	4	5	1	1	1	1	10	57	1:29:18.531	5358531	39	2	1:31.713	212.436	1
1180	73	15	7	16	3	2	2	2	8	57	+13.409	5371940	41	4	1:32.324	211.030	1
1181	73	8	1	9	9	3	3	3	6	57	+32.063	5390594	41	3	1:31.822	212.184	1
1182	73	23	7	17	6	4	4	4	5	57	+53.272	5411803	36	6	1:32.683	210.213	1
1183	73	37	1	10	8	5	5	5	4	57	+1:04.988	5423519	43	1	1:31.447	213.054	1
1184	73	17	3	7	5	6	6	6	3	57	+1:14.701	5433232	20	10	1:33.087	209.300	1
1185	73	13	15	12	12	7	7	7	2	56	\N	\N	40	12	1:33.326	208.764	11
1186	73	14	9	14	14	8	8	8	1	56	\N	\N	42	13	1:33.417	208.561	11
1187	73	22	6	2	20	9	9	9	0	56	\N	\N	23	8	1:32.976	209.550	11
1188	73	33	17	18	16	10	10	10	0	55	\N	\N	18	15	1:35.744	203.492	12
1189	73	35	15	11	15	11	11	11	0	54	\N	\N	24	14	1:33.458	208.470	22
1190	73	40	18	20	19	12	12	12	0	54	\N	\N	16	16	1:36.432	202.040	13
1191	73	27	18	21	18	13	13	13	0	53	\N	\N	3	17	1:36.913	201.038	14
1192	73	18	16	3	11	\N	R	14	0	46	\N	\N	45	5	1:32.411	210.832	8
1193	73	11	16	4	13	\N	R	15	0	27	\N	\N	23	11	1:33.124	209.217	23
1194	73	2	3	8	4	\N	R	16	0	25	\N	\N	19	9	1:33.055	209.372	5
1195	73	30	6	1	2	\N	R	17	0	12	\N	\N	7	7	1:32.886	209.753	9
1196	73	21	4	6	10	\N	R	18	0	4	\N	\N	2	18	1:37.036	200.783	5
1197	73	39	17	19	17	\N	R	19	0	2	\N	\N	2	19	1:37.533	199.760	10
1198	73	32	9	15	7	\N	W	20	0	0	\N	\N	\N	\N	\N	\N	10
1199	74	4	4	5	2	1	1	1	10	62	1:27:41.921	5261921	22	4	1:23.133	213.619	1
1200	74	30	6	1	13	2	2	2	8	62	+0.215	5262136	48	1	1:21.858	216.946	1
1201	74	25	1	10	7	3	3	3	6	62	+27.554	5289475	24	3	1:23.023	213.902	1
1202	74	35	15	11	11	4	4	4	5	62	+1:04.442	5326363	45	10	1:24.017	211.371	1
1203	74	15	7	16	5	5	5	5	4	62	+1:10.258	5332179	44	11	1:24.022	211.358	1
1204	74	2	3	8	8	6	6	6	3	62	+1:11.282	5333203	54	9	1:23.917	211.623	1
1205	74	17	3	7	4	7	7	7	2	62	+1:23.297	5345218	17	14	1:24.419	210.364	1
1206	74	24	9	15	15	8	8	8	1	62	+1:23.764	5345685	46	7	1:23.488	212.710	1
1207	74	23	7	17	10	9	9	9	0	62	+1:35.841	5357762	19	13	1:24.230	210.836	1
1208	74	13	15	12	18	10	10	10	0	61	\N	\N	37	8	1:23.602	212.420	11
1209	74	14	9	14	14	11	11	11	0	61	\N	\N	22	16	1:24.641	209.813	11
1210	74	39	17	19	16	12	12	12	0	61	\N	\N	20	12	1:24.094	211.177	11
1211	74	33	17	18	17	13	13	13	0	60	\N	\N	19	17	1:24.719	209.620	12
1212	74	27	18	21	20	\N	R	14	0	20	\N	\N	18	19	1:27.420	203.143	9
1213	74	22	6	2	9	\N	R	15	0	18	\N	\N	13	15	1:24.435	210.325	10
1214	74	8	1	9	1	\N	R	16	0	9	\N	\N	8	5	1:23.296	213.201	30
1215	74	40	18	20	19	\N	R	17	0	8	\N	\N	5	20	1:28.334	201.041	8
1216	74	21	4	6	12	\N	R	18	0	5	\N	\N	4	18	1:25.665	207.305	3
1217	74	18	16	3	3	\N	D	19	0	62	+10.4	5272321	22	2	1:22.604	214.987	2
1218	74	11	16	4	6	\N	D	20	0	62	+34.7	5296621	23	6	1:23.368	213.016	2
1219	75	8	1	9	1	1	1	1	10	66	1:27:16.830	5236830	41	4	1:15.977	219.240	1
1220	75	4	4	5	3	2	2	2	8	66	+27.652	5264482	59	5	1:16.098	218.891	1
1221	75	15	7	16	5	3	3	3	6	66	+45.947	5282777	63	8	1:16.614	217.417	1
1222	75	23	7	17	4	4	4	4	5	66	+46.719	5283549	63	6	1:16.469	217.829	1
1223	75	21	4	6	6	5	5	5	4	66	+57.936	5294766	66	1	1:15.641	220.213	1
1224	75	17	3	7	2	6	6	6	3	66	+1:08.542	5305372	62	9	1:16.761	217.000	1
1225	75	31	1	10	7	7	7	7	2	65	\N	\N	55	3	1:15.771	219.836	11
1226	75	14	9	14	9	8	8	8	1	65	\N	\N	65	11	1:16.947	216.476	11
1227	75	22	6	2	16	9	9	9	0	65	\N	\N	64	12	1:17.156	215.889	11
1228	75	2	3	8	17	10	10	10	0	65	\N	\N	60	7	1:16.519	217.687	11
1229	75	13	15	12	10	11	11	11	0	63	\N	\N	51	10	1:16.802	216.884	46
1230	75	33	17	18	18	12	12	12	0	63	\N	\N	22	14	1:18.998	210.855	13
1231	75	39	17	19	13	13	13	13	0	63	\N	\N	16	16	1:19.734	208.909	13
1232	75	35	15	11	12	\N	R	14	0	51	\N	\N	43	13	1:17.585	214.696	5
1233	75	30	6	1	8	\N	R	15	0	46	\N	\N	31	2	1:15.648	220.193	29
1234	75	27	18	21	14	\N	R	16	0	19	\N	\N	15	17	1:20.124	207.892	6
1235	75	40	18	20	15	\N	R	17	0	11	\N	\N	10	18	1:20.865	205.987	20
1236	75	24	9	15	11	\N	R	18	0	9	\N	\N	9	15	1:19.435	209.695	20
1237	76	8	1	9	1	1	1	1	10	78	1:45:15.556	6315556	41	2	1:15.921	158.375	1
1238	76	2	3	8	6	2	2	2	8	78	+13.877	6329433	15	9	1:17.159	155.834	1
1239	76	17	3	7	3	3	3	3	6	78	+18.484	6334040	77	7	1:16.971	156.214	1
1240	76	4	4	5	2	4	4	4	5	78	+36.487	6352043	19	3	1:16.600	156.971	1
1241	76	31	1	10	16	5	5	5	4	78	+36.647	6352203	50	10	1:17.403	155.342	1
1242	76	23	7	17	18	6	6	6	3	78	+37.117	6352673	11	8	1:17.070	156.014	1
1243	76	30	6	1	8	7	7	7	2	78	+37.223	6352779	40	1	1:15.842	158.540	1
1244	76	22	6	2	10	8	8	8	1	78	+37.570	6353126	51	6	1:16.916	156.326	1
1245	76	13	15	12	11	9	9	9	0	77	\N	\N	16	13	1:17.799	154.552	11
1246	76	15	7	16	5	10	10	10	0	77	\N	\N	38	5	1:16.812	156.538	11
1247	76	35	15	11	9	11	11	11	0	77	\N	\N	17	11	1:17.482	155.184	11
1248	76	21	4	6	4	12	12	12	0	77	\N	\N	20	4	1:16.776	156.611	11
1249	76	33	17	18	15	13	13	13	0	75	\N	\N	12	17	1:20.747	148.909	13
1250	76	27	18	21	14	14	14	14	0	73	\N	\N	22	16	1:20.237	149.856	15
1251	76	24	9	15	12	\N	R	15	0	59	\N	\N	43	14	1:18.030	154.094	3
1252	76	40	18	20	13	\N	R	16	0	29	\N	\N	19	15	1:19.037	152.131	3
1253	76	14	9	14	7	\N	R	17	0	23	\N	\N	15	12	1:17.693	154.762	3
1254	76	39	17	19	17	\N	R	18	0	18	\N	\N	14	18	1:22.019	146.600	9
1255	77	4	4	5	6	1	1	1	10	59	1:31:46.648	5506648	44	1	1:30.711	204.305	1
1256	77	2	3	8	1	2	2	2	8	59	+16.567	5523215	9	4	1:31.124	203.380	1
1257	77	22	6	2	7	3	3	3	6	59	+18.549	5525197	44	3	1:31.028	203.594	1
1258	77	14	9	14	12	4	4	4	5	59	+31.588	5538236	19	5	1:31.306	202.974	1
1259	77	30	6	1	10	5	5	5	4	59	+50.445	5557093	19	6	1:31.503	202.537	1
1260	77	21	4	6	9	6	6	6	3	59	+51.932	5558580	47	7	1:31.708	202.084	1
1261	77	31	1	10	5	7	7	7	2	59	+58.173	5564821	42	10	1:31.807	201.866	1
1262	77	15	7	16	4	8	8	8	1	59	+1:11.091	5577739	43	9	1:31.779	201.928	1
1263	77	24	9	15	14	9	9	9	0	59	+1:11.529	5578177	43	13	1:31.971	201.506	1
1264	77	18	16	3	13	10	10	10	0	59	+1:35.786	5602434	20	12	1:31.955	201.542	1
1265	77	8	1	9	2	11	11	11	0	58	\N	\N	9	2	1:30.940	203.791	3
1266	77	11	16	4	16	12	12	12	0	58	\N	\N	26	11	1:31.889	201.686	11
1267	77	35	15	11	15	13	13	13	0	58	\N	\N	41	15	1:32.583	200.174	11
1268	77	13	15	12	11	14	14	14	0	58	\N	\N	18	14	1:32.329	200.725	11
1269	77	33	17	18	17	15	15	15	0	58	\N	\N	39	17	1:33.425	198.370	11
1270	77	39	17	19	19	16	16	16	0	58	\N	\N	21	16	1:33.292	198.653	11
1271	77	27	18	21	20	17	17	17	0	57	\N	\N	18	18	1:35.047	194.985	12
1272	77	40	18	20	18	18	18	18	0	56	\N	\N	18	19	1:35.536	193.987	13
1273	77	23	7	17	8	\N	R	19	0	33	\N	\N	25	8	1:31.724	202.049	20
1274	77	17	3	7	3	\N	R	20	0	0	\N	\N	\N	\N	\N	\N	3
1275	78	8	1	9	7	1	1	1	10	70	1:32:09.290	5529290	23	1	1:14.384	211.061	1
1276	78	30	6	1	2	2	2	2	8	70	+1.1	5530390	32	4	1:14.868	209.697	1
1277	78	22	6	2	20	3	3	3	6	70	+40.4	5569690	46	8	1:15.480	207.996	1
1278	78	13	15	12	11	4	4	4	5	70	+55.1	5584390	18	13	1:16.008	206.551	1
1279	78	17	3	7	14	5	5	5	4	70	+55.7	5584990	23	7	1:15.401	208.214	1
1280	78	23	7	17	10	6	6	6	3	69	\N	\N	44	10	1:15.827	207.044	11
1281	78	14	9	14	12	7	7	7	2	69	\N	\N	17	16	1:16.414	205.454	11
1282	78	32	9	15	16	8	8	8	1	69	\N	\N	46	15	1:16.299	205.764	11
1283	78	35	15	11	8	9	9	9	0	69	\N	\N	26	12	1:15.945	206.723	11
1284	78	33	17	18	18	10	10	10	0	67	\N	\N	19	18	1:17.344	202.984	13
1285	78	27	18	21	15	11	11	11	0	67	\N	\N	15	19	1:18.462	200.091	13
1286	78	15	7	16	9	\N	R	12	0	62	\N	\N	43	11	1:15.872	206.922	23
1287	78	18	16	3	1	\N	R	13	0	46	\N	\N	30	6	1:15.189	208.801	3
1288	78	2	3	8	13	\N	R	14	0	43	\N	\N	20	9	1:15.752	207.249	5
1289	78	11	16	4	6	\N	R	15	0	40	\N	\N	14	14	1:16.044	206.454	23
1290	78	40	18	20	19	\N	R	16	0	39	\N	\N	33	20	1:18.709	199.463	9
1291	78	4	4	5	3	\N	R	17	0	38	\N	\N	38	3	1:14.727	210.092	22
1292	78	21	4	6	4	\N	R	18	0	32	\N	\N	24	5	1:14.890	209.635	9
1293	78	39	17	19	17	\N	R	19	0	24	\N	\N	20	17	1:17.015	203.851	22
1294	78	31	1	10	5	\N	D	20	0	52	\N	\N	24	2	1:14.576	210.518	2
1295	79	30	6	1	5	1	1	1	10	73	1:29:43.181	5383181	48	1	1:11.497	211.074	1
1296	79	22	6	2	7	2	2	2	8	73	+1.5	5384681	48	2	1:11.649	210.626	1
1297	79	33	17	18	17	3	3	3	6	72	\N	\N	44	3	1:13.237	206.059	11
1298	79	39	17	19	19	4	4	4	5	72	\N	\N	65	4	1:13.370	205.686	11
1299	79	27	18	21	18	5	5	5	4	71	\N	\N	2	5	1:13.907	204.191	12
1300	79	40	18	20	20	6	6	6	3	71	\N	\N	43	6	1:14.490	202.593	12
1301	79	15	7	16	1	\N	W	7	0	0	\N	\N	\N	\N	\N	\N	54
1302	79	8	1	9	2	\N	W	8	0	0	\N	\N	\N	\N	\N	\N	54
1303	79	18	16	3	3	\N	W	9	0	0	\N	\N	\N	\N	\N	\N	54
1304	79	21	4	6	4	\N	W	10	0	0	\N	\N	\N	\N	\N	\N	54
1305	79	4	4	5	6	\N	W	11	0	0	\N	\N	\N	\N	\N	\N	54
1306	79	11	16	4	8	\N	W	12	0	0	\N	\N	\N	\N	\N	\N	54
1307	79	17	3	7	9	\N	W	13	0	0	\N	\N	\N	\N	\N	\N	54
1308	79	13	15	12	10	\N	W	14	0	0	\N	\N	\N	\N	\N	\N	54
1309	79	31	1	10	11	\N	W	15	0	0	\N	\N	\N	\N	\N	\N	54
1310	79	35	15	11	12	\N	W	16	0	0	\N	\N	\N	\N	\N	\N	54
1311	79	41	7	17	13	\N	W	17	0	0	\N	\N	\N	\N	\N	\N	54
1312	79	32	9	15	14	\N	W	18	0	0	\N	\N	\N	\N	\N	\N	54
1313	79	2	3	8	15	\N	W	19	0	0	\N	\N	\N	\N	\N	\N	54
1314	79	14	9	14	16	\N	W	20	0	0	\N	\N	\N	\N	\N	\N	54
1315	80	4	4	5	1	1	1	1	10	70	1:31:22.232	5482232	5	2	1:16.502	207.571	1
1316	80	8	1	9	13	2	2	2	8	70	+11.8	5494032	25	1	1:16.423	207.785	1
1317	80	30	6	1	3	3	3	3	6	70	+1:21.9	5564132	22	7	1:17.714	204.333	1
1318	80	18	16	3	7	4	4	4	5	69	\N	\N	18	4	1:17.408	205.141	11
1319	80	15	7	16	2	5	5	5	4	69	\N	\N	67	8	1:17.792	204.128	11
1320	80	21	4	6	6	6	6	6	3	69	\N	\N	18	5	1:17.511	204.868	11
1321	80	23	7	17	11	7	7	7	2	69	\N	\N	36	14	1:18.103	203.316	11
1322	80	35	15	11	10	8	8	8	1	69	\N	\N	17	10	1:17.841	204.000	11
1323	80	22	6	2	5	9	9	9	0	69	\N	\N	4	12	1:17.960	203.689	11
1324	80	14	9	14	15	10	10	10	0	69	\N	\N	39	6	1:17.611	204.605	11
1325	80	11	16	4	4	11	11	11	0	69	\N	\N	8	11	1:17.929	203.770	11
1326	80	17	3	7	12	12	12	12	0	68	\N	\N	17	15	1:18.395	202.558	12
1327	80	33	17	18	19	13	13	13	0	67	\N	\N	32	16	1:20.004	198.485	13
1328	80	2	3	8	14	14	14	14	0	66	\N	\N	36	13	1:18.102	203.318	14
1329	80	39	17	19	17	15	15	15	0	66	\N	\N	9	17	1:20.156	198.108	14
1330	80	31	1	10	8	\N	R	16	0	46	\N	\N	24	3	1:16.656	207.154	5
1331	80	27	18	21	20	\N	R	17	0	37	\N	\N	8	18	1:21.077	195.858	29
1332	80	40	18	20	18	\N	R	18	0	33	\N	\N	4	19	1:21.451	194.958	29
1333	80	13	15	12	9	\N	R	19	0	30	\N	\N	11	9	1:17.805	204.094	9
1334	80	32	9	15	16	\N	R	20	0	1	\N	\N	\N	\N	\N	\N	32
1335	81	31	1	10	3	1	1	1	10	60	1:24:29.588	5069588	41	2	1:20.700	229.338	1
1336	81	4	4	5	1	2	2	2	8	60	+2.7	5072288	40	4	1:21.228	227.847	1
1337	81	8	1	9	12	3	3	3	6	60	+14.4	5083988	60	1	1:20.502	229.902	1
1338	81	21	4	6	6	4	4	4	5	60	+17.9	5087488	43	3	1:21.159	228.041	1
1339	81	18	16	3	2	5	5	5	4	60	+40.3	5109888	42	7	1:21.993	225.721	1
1340	81	30	6	1	9	6	6	6	3	60	+1:15.3	5144888	23	5	1:21.675	226.600	1
1341	81	22	6	2	5	7	7	7	2	60	+1:16.6	5146188	41	9	1:22.302	224.874	1
1342	81	23	7	17	8	8	8	8	1	60	+1:19.2	5148788	46	6	1:21.960	225.812	1
1343	81	15	7	16	4	9	9	9	0	60	+1:20.9	5150488	56	8	1:22.112	225.394	1
1344	81	13	15	12	16	10	10	10	0	59	\N	\N	45	10	1:22.466	224.427	11
1345	81	17	3	7	11	11	11	11	0	59	\N	\N	16	15	1:23.291	222.204	11
1346	81	2	3	8	14	12	12	12	0	59	\N	\N	58	16	1:23.360	222.020	11
1347	81	14	9	14	13	13	13	13	0	59	\N	\N	44	12	1:23.089	222.744	11
1348	81	35	15	11	10	14	14	14	0	59	\N	\N	16	14	1:23.210	222.420	11
1349	81	32	9	15	15	15	15	15	0	59	\N	\N	58	13	1:23.147	222.588	11
1350	81	11	16	4	7	16	16	16	0	58	\N	\N	54	11	1:22.551	224.195	12
1351	81	33	17	18	20	17	17	17	0	58	\N	\N	38	17	1:24.247	219.682	12
1352	81	27	18	21	18	18	18	18	0	57	\N	\N	53	19	1:26.182	214.750	13
1353	81	40	18	20	19	19	19	19	0	56	\N	\N	37	20	1:26.489	213.987	14
1354	81	39	17	19	17	\N	R	20	0	10	\N	\N	8	18	1:25.257	217.080	10
1355	82	4	4	5	3	1	1	1	10	67	1:26:28.599	5188599	21	2	1:15.235	218.866	1
1356	82	31	1	10	20	2	2	2	8	67	+22.569	5211168	54	4	1:15.878	217.011	1
1357	82	18	16	3	2	3	3	3	6	67	+24.422	5213021	19	3	1:15.843	217.111	1
1358	82	21	4	6	4	4	4	4	5	67	+50.587	5239186	21	5	1:15.890	216.977	1
1359	82	30	6	1	5	5	5	5	4	67	+51.690	5240289	18	7	1:16.099	216.381	1
1360	82	23	7	17	12	6	6	6	3	67	+52.242	5240841	23	6	1:16.073	216.455	1
1361	82	14	9	14	11	7	7	7	2	67	+52.700	5241299	18	8	1:16.233	216.000	1
1362	82	13	15	12	13	8	8	8	1	67	+56.570	5245169	45	10	1:16.288	215.845	1
1363	82	32	9	15	10	9	9	9	0	67	+1:09.818	5258417	45	9	1:16.236	215.992	1
1364	82	22	6	2	15	10	10	10	0	66	\N	\N	47	12	1:16.528	215.168	11
1365	82	2	3	8	7	11	11	11	0	66	\N	\N	10	13	1:16.607	214.946	11
1366	82	11	16	4	8	12	12	12	0	66	\N	\N	27	14	1:16.725	214.615	11
1367	82	27	18	21	16	13	13	13	0	65	\N	\N	11	19	1:18.425	209.963	12
1368	82	15	7	16	9	14	14	14	0	64	\N	\N	45	11	1:16.474	215.320	13
1369	82	35	15	11	14	15	15	15	0	64	\N	\N	26	16	1:17.122	213.511	13
1370	82	39	17	19	19	16	16	16	0	64	\N	\N	7	18	1:18.212	210.535	13
1371	82	33	17	18	18	17	17	17	0	64	\N	\N	12	17	1:18.106	210.821	13
1372	82	38	18	20	17	18	18	18	0	63	\N	\N	44	20	1:19.025	208.369	14
1373	82	17	3	7	6	\N	N	19	0	55	\N	\N	46	15	1:16.803	214.397	55
1374	82	8	1	9	1	\N	R	20	0	32	\N	\N	24	1	1:14.873	219.924	9
1375	83	8	1	9	4	1	1	1	10	70	1:37:25.552	5845552	40	1	1:21.219	194.186	1
1376	83	30	6	1	1	2	2	2	8	70	+35.581	5881133	13	3	1:21.476	193.573	1
1377	83	23	7	17	5	3	3	3	6	70	+36.129	5881681	13	5	1:21.873	192.634	1
1378	83	15	7	16	3	4	4	4	5	70	+54.221	5899773	32	4	1:21.842	192.707	1
1379	83	18	16	3	8	5	5	5	4	70	+58.832	5904384	70	8	1:22.406	191.388	1
1380	83	2	3	8	12	6	6	6	3	70	+1:08.375	5913927	53	6	1:22.053	192.212	1
1381	83	17	3	7	16	7	7	7	2	69	\N	\N	47	9	1:22.453	191.279	11
1382	83	11	16	4	10	8	8	8	1	69	\N	\N	45	7	1:22.399	191.405	11
1383	83	21	4	6	9	9	9	9	0	69	\N	\N	19	10	1:22.506	191.157	11
1384	83	22	6	2	7	10	10	10	0	69	\N	\N	20	11	1:22.768	190.551	11
1385	83	4	4	5	6	11	11	11	0	69	\N	\N	51	12	1:22.884	190.285	11
1386	83	39	17	19	18	12	12	12	0	67	\N	\N	17	15	1:24.446	186.765	13
1387	83	33	17	18	20	13	13	13	0	66	\N	\N	15	16	1:24.774	186.042	14
1388	83	13	15	12	14	14	14	14	0	63	\N	\N	22	13	1:23.048	189.909	17
1389	83	27	18	21	17	\N	N	15	0	59	\N	\N	8	18	1:25.956	183.484	45
1390	83	35	15	11	15	\N	R	16	0	56	\N	\N	23	14	1:23.118	189.749	56
1391	83	31	1	10	2	\N	R	17	0	41	\N	\N	20	2	1:21.237	194.143	30
1392	83	38	18	20	19	\N	R	18	0	26	\N	\N	16	17	1:25.646	184.148	9
1393	83	14	9	14	13	\N	R	19	0	0	\N	\N	\N	\N	\N	\N	3
1394	83	32	9	15	11	\N	R	20	0	0	\N	\N	\N	\N	\N	\N	3
1395	84	8	1	9	1	1	1	1	10	58	1:24:34.454	5074454	40	2	1:25.030	226.000	1
1396	84	4	4	5	3	2	2	2	8	58	+18.609	5093063	58	3	1:25.524	224.694	1
1397	84	31	1	10	4	3	3	3	6	58	+19.635	5094089	39	1	1:24.770	226.693	1
1398	84	21	4	6	2	4	4	4	5	58	+37.973	5112427	34	4	1:25.604	224.484	1
1399	84	18	16	3	13	5	5	5	4	58	+39.304	5113758	58	5	1:25.790	223.998	1
1400	84	15	7	16	5	6	6	6	3	58	+55.420	5129874	52	7	1:26.178	222.989	1
1401	84	14	9	14	12	7	7	7	2	58	+1:09.292	5143746	58	9	1:26.417	222.372	1
1402	84	32	9	15	10	8	8	8	1	58	+1:11.622	5146076	58	8	1:26.374	222.483	1
1403	84	11	16	4	20	9	9	9	0	58	+1:19.987	5154441	54	6	1:25.858	223.820	1
1404	84	22	6	2	11	10	10	10	0	57	\N	\N	45	11	1:26.635	221.813	11
1405	84	35	15	11	16	11	11	11	0	57	\N	\N	44	13	1:26.967	220.966	11
1406	84	23	7	17	9	12	12	12	0	57	\N	\N	38	15	1:27.025	220.819	11
1407	84	38	18	20	17	13	13	13	0	55	\N	\N	53	18	1:29.229	215.364	13
1408	84	39	17	19	18	14	14	14	0	55	\N	\N	42	19	1:29.286	215.227	13
1409	84	33	17	18	14	15	15	15	0	55	\N	\N	50	17	1:29.035	215.834	13
1410	84	27	18	21	15	\N	R	16	0	48	\N	\N	13	20	1:29.392	214.972	31
1411	84	30	6	1	19	\N	R	17	0	32	\N	\N	21	14	1:26.991	220.905	31
1412	84	2	3	8	6	\N	R	18	0	29	\N	\N	25	16	1:27.353	219.990	27
1413	84	13	15	12	8	\N	R	19	0	28	\N	\N	27	10	1:26.514	222.123	5
1414	84	17	3	7	7	\N	R	20	0	20	\N	\N	12	12	1:26.791	221.414	27
1415	85	31	1	10	1	1	1	1	10	53	1:14:28.659	4468659	15	2	1:21.828	254.861	1
1416	85	4	4	5	2	2	2	2	8	53	+2.479	4471138	16	3	1:22.146	253.874	1
1417	85	21	4	6	8	3	3	3	6	53	+17.975	4486634	16	4	1:22.587	252.519	1
1418	85	8	1	9	11	4	4	4	5	53	+22.775	4491434	51	1	1:21.504	255.874	1
1419	85	15	7	16	5	5	5	5	4	53	+33.786	4502445	19	5	1:22.831	251.775	1
1420	85	23	7	17	9	6	6	6	3	53	+43.925	4512584	19	8	1:23.076	251.032	1
1421	85	42	3	8	16	7	7	7	2	53	+44.643	4513302	21	6	1:22.870	251.656	1
1422	85	18	16	3	3	8	8	8	1	53	+1:03.635	4532294	16	9	1:23.161	250.776	1
1423	85	13	15	12	15	9	9	9	0	53	+1:15.413	4544072	18	11	1:23.365	250.162	1
1424	85	30	6	1	6	10	10	10	0	53	+1:36.070	4564729	5	13	1:23.584	249.507	1
1425	85	35	15	11	12	11	11	11	0	52	\N	\N	13	16	1:23.892	248.591	11
1426	85	22	6	2	7	12	12	12	0	52	\N	\N	13	12	1:23.466	249.859	11
1427	85	32	9	15	13	13	13	13	0	52	\N	\N	17	14	1:23.633	249.360	11
1428	85	17	3	7	14	14	14	14	0	52	\N	\N	40	7	1:22.935	251.459	11
1429	85	14	9	14	10	15	15	15	0	52	\N	\N	18	15	1:23.867	248.665	11
1430	85	11	16	4	4	16	16	16	0	52	\N	\N	14	10	1:23.341	250.234	11
1431	85	33	17	18	17	17	17	17	0	51	\N	\N	9	17	1:24.810	245.900	12
1432	85	38	18	20	18	18	18	18	0	51	\N	\N	31	20	1:25.193	244.794	12
1433	85	27	18	21	20	19	19	19	0	51	\N	\N	33	18	1:24.966	245.448	12
1434	85	39	17	19	19	20	20	20	0	50	\N	\N	17	19	1:25.146	244.929	13
1435	86	8	1	9	2	1	1	1	10	44	1:30:01.295	5401295	34	6	1:53.810	220.662	1
1436	86	4	4	5	4	2	2	2	8	44	+28.3	5429595	31	10	1:56.131	216.252	1
1437	86	18	16	3	8	3	3	3	6	44	+32.0	5433295	44	5	1:53.323	221.610	1
1438	86	17	3	7	9	4	4	4	5	44	+1:09.1	5470395	44	2	1:52.287	223.655	1
1439	86	22	6	2	12	5	5	5	4	44	+1:18.1	5479395	44	4	1:52.590	223.053	1
1440	86	35	15	11	14	6	6	6	3	44	+1:27.4	5488695	44	7	1:54.251	219.810	1
1441	86	23	7	17	5	7	7	7	2	44	+1:27.5	5488795	43	1	1:51.453	225.329	1
1442	86	33	17	18	19	8	8	8	1	43	\N	\N	41	17	1:57.886	213.032	11
1443	86	32	9	15	16	9	9	9	0	43	\N	\N	43	3	1:52.582	223.069	11
1444	86	13	15	12	7	10	10	10	0	43	\N	\N	28	16	1:57.748	213.282	11
1445	86	39	17	19	20	11	11	11	0	43	\N	\N	43	8	1:55.885	216.711	11
1446	86	27	18	21	18	12	12	12	0	42	\N	\N	6	20	2:01.627	206.480	12
1447	86	38	18	20	17	13	13	13	0	41	\N	\N	38	19	2:01.148	207.296	13
1448	86	31	1	10	1	14	14	14	0	40	\N	\N	14	9	1:55.988	216.518	4
1449	86	42	3	8	15	15	15	15	0	39	\N	\N	32	15	1:57.541	213.658	4
1450	86	15	7	16	3	\N	R	16	0	34	\N	\N	3	11	1:56.953	214.732	3
1451	86	14	9	14	11	\N	R	17	0	18	\N	\N	8	18	1:58.451	212.016	5
1452	86	30	6	1	6	\N	R	18	0	13	\N	\N	10	13	1:57.444	213.834	3
1453	86	11	16	4	10	\N	R	19	0	13	\N	\N	10	14	1:57.534	213.670	3
1454	86	21	4	6	13	\N	R	20	0	10	\N	\N	9	12	1:57.117	214.431	3
1455	87	31	1	10	2	1	1	1	10	71	1:29:20.574	5360574	27	2	1:12.650	213.522	1
1456	87	8	1	9	5	2	2	2	8	71	+2.527	5363101	29	1	1:12.268	214.651	1
1457	87	4	4	5	1	3	3	3	6	71	+24.840	5385414	21	3	1:12.653	213.513	1
1458	87	30	6	1	7	4	4	4	5	71	+35.668	5396242	25	4	1:12.800	213.082	1
1459	87	21	4	6	3	5	5	5	4	71	+40.218	5400792	11	5	1:13.190	211.946	1
1460	87	22	6	2	9	6	6	6	3	71	+1:09.173	5429747	49	6	1:13.192	211.941	1
1461	87	18	16	3	4	7	7	7	2	70	\N	\N	24	10	1:13.746	210.349	11
1462	87	23	7	17	10	8	8	8	1	70	\N	\N	25	9	1:13.724	210.411	11
1463	87	32	9	15	6	9	9	9	0	70	\N	\N	50	11	1:13.800	210.195	11
1464	87	11	16	4	19	10	10	10	0	70	\N	\N	32	14	1:14.394	208.516	11
1465	87	13	15	12	8	11	11	11	0	70	\N	\N	70	13	1:14.343	208.659	11
1466	87	35	15	11	20	12	12	12	0	70	\N	\N	25	12	1:14.054	209.474	11
1467	87	15	7	16	17	13	13	13	0	69	\N	\N	69	7	1:13.570	210.852	12
1468	87	27	18	21	16	14	14	14	0	69	\N	\N	19	17	1:15.527	205.388	12
1469	87	39	17	19	15	15	15	15	0	68	\N	\N	41	15	1:14.906	207.091	13
1470	87	33	17	18	11	\N	R	16	0	55	\N	\N	41	16	1:15.113	206.520	26
1471	87	17	3	7	12	\N	N	17	0	45	\N	\N	45	8	1:13.590	210.794	58
1472	87	38	18	20	18	\N	R	18	0	34	\N	\N	16	18	1:15.792	204.670	5
1473	87	42	3	8	13	\N	R	19	0	0	\N	\N	\N	\N	\N	\N	3
1474	87	14	9	14	14	\N	R	20	0	0	\N	\N	\N	\N	\N	\N	3
1475	88	8	1	9	17	1	1	1	10	53	1:29:02.212	5342212	44	1	1:31.540	228.372	1
1476	88	21	4	6	3	2	2	2	8	53	+1.633	5343845	19	3	1:32.522	225.948	1
1477	88	4	4	5	16	3	3	3	6	53	+17.456	5359668	21	2	1:31.599	228.225	1
1478	88	17	3	7	7	4	4	4	5	53	+22.274	5364486	21	7	1:33.022	224.733	1
1479	88	18	16	3	2	5	5	5	4	53	+29.507	5371719	19	4	1:32.754	225.383	1
1480	88	14	9	14	6	6	6	6	3	53	+31.601	5373813	18	8	1:33.023	224.731	1
1481	88	30	6	1	14	7	7	7	2	53	+33.879	5376091	25	5	1:32.763	225.361	1
1482	88	23	7	17	1	8	8	8	1	53	+49.548	5391760	9	6	1:32.795	225.283	1
1483	88	32	9	15	4	9	9	9	0	53	+51.925	5394137	49	12	1:33.499	223.587	1
1484	88	13	15	12	10	10	10	10	0	53	+57.509	5399721	43	10	1:33.232	224.227	1
1485	88	22	6	2	9	11	11	11	0	53	+1:00.633	5402845	52	9	1:33.133	224.466	1
1486	88	35	15	11	8	12	12	12	0	53	+1:23.221	5425433	50	11	1:33.288	224.093	1
1487	88	33	17	18	20	13	13	13	0	52	\N	\N	17	14	1:35.458	218.998	11
1488	88	38	18	20	15	14	14	14	0	51	\N	\N	50	17	1:36.574	216.468	12
1489	88	39	17	19	11	15	15	15	0	51	\N	\N	11	15	1:35.887	218.019	12
1490	88	27	18	21	13	16	16	16	0	49	\N	\N	33	16	1:36.039	217.674	14
1491	88	42	3	8	12	\N	R	17	0	9	\N	\N	9	18	1:36.711	216.161	3
1492	88	15	7	16	19	\N	R	18	0	9	\N	\N	9	19	1:37.428	214.570	3
1493	88	31	1	10	18	\N	R	19	0	0	\N	\N	\N	\N	\N	\N	3
1494	88	11	16	4	5	\N	D	20	0	52	\N	\N	28	13	1:34.186	221.956	2
1495	89	4	4	5	1	1	1	1	10	56	1:39:53.618	5993618	45	2	1:33.536	209.797	1
1496	89	8	1	9	3	2	2	2	8	56	+4.0	5997618	56	1	1:33.242	210.458	1
1497	89	23	7	17	9	3	3	3	6	56	+25.3	6018918	44	5	1:34.035	208.684	1
1498	89	21	4	6	2	4	4	4	5	56	+26.1	6019718	54	3	1:33.563	209.736	1
1499	89	32	9	15	14	5	5	5	4	56	+31.8	6025418	43	4	1:33.727	209.369	1
1500	89	13	15	12	11	6	6	6	3	56	+36.4	6030018	43	6	1:34.094	208.553	1
1501	89	17	3	7	10	7	7	7	2	56	+36.8	6030418	53	7	1:34.271	208.161	1
1502	89	18	16	3	4	8	8	8	1	56	+41.2	6034818	53	12	1:34.766	207.074	1
1503	89	14	9	14	7	9	9	9	0	56	+44.2	6037818	54	10	1:34.585	207.470	1
1504	89	35	15	11	16	10	10	10	0	56	+59.9	6053518	53	11	1:34.713	207.190	1
1505	89	33	17	18	19	11	11	11	0	56	+1:24.6	6078218	13	17	1:36.563	203.220	1
1506	89	22	6	2	8	12	12	12	0	56	+1:32.8	6086418	18	13	1:35.011	206.540	1
1507	89	42	3	8	13	13	13	13	0	55	\N	\N	52	9	1:34.560	207.525	59
1508	89	38	18	20	20	14	14	14	0	55	\N	\N	54	18	1:36.894	202.526	60
1509	89	15	7	16	12	15	15	15	0	55	\N	\N	16	14	1:35.347	205.812	11
1510	89	27	18	21	18	16	16	16	0	50	\N	\N	48	19	1:37.215	201.857	61
1511	89	11	16	4	17	\N	R	17	0	34	\N	\N	17	15	1:35.587	205.295	6
1512	89	39	17	19	15	\N	R	18	0	28	\N	\N	17	20	1:37.398	201.478	3
1513	89	31	1	10	5	\N	R	19	0	24	\N	\N	15	8	1:34.501	207.654	5
1514	89	30	6	1	6	\N	R	20	0	20	\N	\N	16	16	1:35.877	204.674	20
1515	90	30	6	1	1	1	1	1	10	58	1:24:15.757	5055757	29	1	1:24.125	226.933	1
1516	90	22	6	2	2	2	2	2	8	58	+13.605	5069362	8	2	1:24.179	226.788	1
1517	90	4	4	8	5	3	3	3	6	58	+34.673	5090430	10	3	1:25.088	224.365	1
1518	90	23	3	4	8	4	4	4	5	58	+1:00.423	5116180	11	5	1:25.824	222.441	1
1519	90	31	3	3	3	5	5	5	4	58	+1:08.536	5124293	42	4	1:25.286	223.844	1
1520	90	18	16	9	4	6	6	6	3	58	+1:10.598	5126355	24	7	1:25.982	222.032	1
1521	90	15	4	7	9	7	7	7	2	57	\N	\N	9	9	1:26.275	221.278	11
1522	90	14	1	5	12	8	8	8	1	57	\N	\N	13	11	1:26.328	221.142	11
1523	90	11	16	10	7	9	9	9	0	57	\N	\N	43	8	1:26.077	221.787	11
1524	90	21	15	11	14	10	10	10	0	57	\N	\N	39	10	1:26.282	221.260	11
1525	90	32	19	15	19	11	11	11	0	56	\N	\N	6	16	1:27.840	217.336	12
1526	90	43	7	16	13	12	12	12	0	56	\N	\N	41	15	1:27.820	217.385	12
1527	90	44	7	17	18	13	13	13	0	56	\N	\N	35	14	1:27.807	217.417	12
1528	90	45	17	19	16	14	14	14	0	55	\N	\N	15	18	1:28.523	215.659	13
1529	90	13	15	12	11	\N	R	15	0	44	\N	\N	11	12	1:26.846	219.823	5
1530	90	2	17	18	15	\N	R	16	0	43	\N	\N	27	13	1:27.503	218.173	7
1531	90	46	18	20	20	\N	N	17	0	43	\N	\N	10	19	1:30.161	211.741	62
1532	90	17	19	14	6	\N	R	18	0	29	\N	\N	15	6	1:25.952	222.110	7
1533	90	47	18	21	17	\N	R	19	0	13	\N	\N	8	20	1:30.621	210.666	10
1534	90	8	1	6	10	\N	R	20	0	9	\N	\N	7	17	1:27.936	217.098	5
1535	91	30	6	1	1	1	1	1	10	56	1:31:07.490	5467490	6	2	1:34.819	210.451	1
1536	91	31	3	3	4	2	2	2	8	56	+5.022	5472512	28	1	1:34.223	211.782	1
1537	91	18	16	9	6	3	3	3	6	56	+11.568	5479058	28	3	1:34.967	210.123	1
1538	91	22	6	2	3	4	4	4	5	56	+13.615	5481105	7	6	1:35.350	209.279	1
1539	91	15	4	7	8	5	5	5	4	56	+37.360	5504850	12	4	1:35.039	209.964	1
1540	91	14	1	5	9	6	6	6	3	56	+53.098	5520588	26	9	1:35.852	208.183	1
1541	91	4	4	8	19	7	7	7	2	56	+1:07.877	5535367	7	10	1:35.888	208.105	1
1542	91	13	15	12	11	8	8	8	1	55	\N	\N	7	13	1:36.570	206.635	11
1543	91	43	7	16	10	9	9	9	0	55	\N	\N	22	12	1:36.544	206.691	11
1544	91	32	19	15	13	10	10	10	0	55	\N	\N	12	16	1:37.031	205.653	11
1545	91	21	15	11	12	11	11	11	0	55	\N	\N	54	14	1:36.675	206.411	11
1546	91	44	7	17	14	12	12	12	0	55	\N	\N	23	11	1:35.951	207.968	11
1547	91	45	17	19	18	13	13	13	0	54	\N	\N	41	18	1:39.527	200.496	12
1548	91	46	18	20	16	14	14	14	0	53	\N	\N	11	19	1:39.911	199.725	13
1549	91	11	16	10	20	15	15	15	0	52	\N	\N	13	8	1:35.679	208.559	14
1550	91	47	18	21	17	16	16	16	0	52	\N	\N	12	20	1:40.123	199.302	14
1551	91	8	1	6	5	\N	R	17	0	40	\N	\N	12	5	1:35.156	209.706	7
1552	91	2	17	18	15	\N	R	18	0	34	\N	\N	15	17	1:37.433	204.805	7
1553	91	23	3	4	7	\N	R	19	0	27	\N	\N	10	7	1:35.607	208.716	5
1554	91	17	19	14	2	\N	R	20	0	23	\N	\N	9	15	1:36.922	205.885	20
1555	92	30	6	1	1	1	1	1	10	57	1:28:34.875	5314875	7	1	1:30.252	216.074	1
1556	92	22	6	2	2	2	2	2	8	57	+1.367	5316242	29	4	1:30.876	214.591	1
1557	92	18	16	9	6	3	3	3	6	57	+26.687	5341562	24	5	1:30.960	214.393	1
1558	92	15	4	7	7	4	4	4	5	57	+32.214	5347089	24	8	1:31.421	213.312	1
1559	92	11	16	10	5	5	5	5	4	57	+52.460	5367335	55	7	1:31.101	214.061	1
1560	92	4	4	8	16	6	6	6	3	57	+53.156	5368031	39	2	1:30.654	215.116	1
1561	92	23	3	4	4	7	7	7	2	57	+58.155	5373030	56	3	1:30.781	214.815	1
1562	92	17	19	14	14	8	8	8	1	56	\N	\N	19	10	1:32.277	211.333	11
1563	92	44	7	17	8	9	9	9	0	56	\N	\N	22	13	1:32.401	211.049	11
1564	92	43	7	16	9	10	10	10	0	56	\N	\N	23	11	1:32.319	211.237	11
1565	92	21	15	11	11	11	11	11	0	56	\N	\N	40	12	1:32.329	211.214	11
1566	92	13	15	12	13	12	12	12	0	56	\N	\N	44	15	1:32.690	210.391	11
1567	92	31	3	3	3	13	13	13	0	56	\N	\N	28	6	1:30.977	214.353	11
1568	92	32	19	15	12	14	14	14	0	56	\N	\N	38	14	1:32.533	210.748	11
1569	92	2	17	18	18	15	15	15	0	56	\N	\N	56	16	1:33.284	209.051	11
1570	92	45	17	19	15	16	16	16	0	55	\N	\N	9	18	1:34.032	207.388	12
1571	92	46	18	20	17	17	17	17	0	52	\N	\N	40	20	1:35.130	204.995	15
1572	92	14	1	5	10	\N	R	18	0	50	\N	\N	19	9	1:31.861	212.290	63
1573	92	47	18	21	20	\N	R	19	0	44	\N	\N	24	19	1:34.555	206.241	5
1574	92	8	1	6	19	\N	R	20	0	7	\N	\N	7	17	1:33.527	208.508	5
1575	93	30	6	1	2	1	1	1	10	62	1:26:19.670	5179670	10	1	1:20.411	220.850	1
1576	93	18	16	9	1	2	2	2	8	62	+9.702	5189372	28	2	1:21.201	218.701	1
1577	93	31	3	3	3	3	3	3	6	62	+21.617	5201287	27	6	1:21.870	216.914	1
1578	93	4	4	8	6	4	4	4	5	62	+23.654	5203324	59	3	1:21.650	217.499	1
1579	93	15	4	7	9	5	5	5	4	62	+36.216	5215886	11	4	1:21.666	217.456	1
1580	93	22	6	2	4	6	6	6	3	62	+36.683	5216353	31	7	1:21.873	216.906	1
1581	93	23	3	4	5	7	7	7	2	62	+55.730	5235400	30	5	1:21.689	217.395	1
1582	93	8	1	6	20	8	8	8	1	61	\N	\N	39	9	1:22.500	215.258	11
1583	93	21	15	11	18	9	9	9	0	61	\N	\N	60	10	1:22.654	214.857	11
1584	93	13	15	12	12	10	10	10	0	61	\N	\N	36	12	1:22.895	214.232	11
1585	93	44	7	17	13	11	11	11	0	61	\N	\N	59	11	1:22.861	214.320	11
1586	93	14	1	5	11	12	12	12	0	61	\N	\N	42	14	1:22.951	214.087	11
1587	93	17	19	14	8	13	13	13	0	61	\N	\N	55	13	1:22.931	214.139	11
1588	93	32	19	15	14	14	14	14	0	60	\N	\N	27	17	1:23.647	212.306	12
1589	93	47	18	21	19	15	15	15	0	58	\N	\N	58	19	1:26.075	206.317	14
1590	93	11	16	10	7	16	16	16	0	56	\N	\N	44	8	1:21.929	216.758	5
1591	93	2	17	18	16	\N	R	17	0	48	\N	\N	44	16	1:23.381	212.983	30
1592	93	43	7	16	10	\N	R	18	0	32	\N	\N	25	15	1:23.108	213.683	3
1593	93	46	18	20	17	\N	R	19	0	22	\N	\N	11	20	1:26.857	204.460	23
1594	93	45	17	19	15	\N	R	20	0	6	\N	\N	6	18	1:25.457	207.809	9
1595	94	30	6	1	1	1	1	1	10	66	1:27:32.841	5252841	12	1	1:17.450	215.070	1
1596	94	22	6	2	5	2	2	2	8	66	+13.290	5266131	16	5	1:17.887	213.863	1
1597	94	15	4	7	4	3	3	3	6	66	+32.294	5285135	12	6	1:18.178	213.067	1
1598	94	4	4	8	8	4	4	4	5	66	+32.952	5285793	27	3	1:17.556	214.776	1
1599	94	11	16	10	3	5	5	5	4	66	+42.327	5295168	47	4	1:17.678	214.439	1
1600	94	23	3	4	6	6	6	6	3	66	+1:13.804	5326645	27	8	1:18.548	212.063	1
1601	94	21	15	11	12	7	7	7	2	66	+1:17.108	5329949	37	13	1:19.062	210.685	1
1602	94	18	16	9	14	8	8	8	1	65	\N	\N	46	2	1:17.495	214.945	11
1603	94	13	15	12	17	9	9	9	0	65	\N	\N	43	10	1:18.819	211.334	11
1604	94	14	1	5	10	10	10	10	0	65	\N	\N	38	16	1:19.175	210.384	11
1605	94	8	1	6	13	11	11	11	0	65	\N	\N	48	11	1:18.842	211.273	11
1606	94	17	19	14	9	12	12	12	0	65	\N	\N	11	9	1:18.617	211.877	11
1607	94	43	7	16	11	13	13	13	0	65	\N	\N	29	14	1:19.112	210.552	11
1608	94	45	17	19	19	\N	R	14	0	51	\N	\N	27	18	1:19.896	208.486	38
1609	94	31	3	3	2	\N	R	15	0	46	\N	\N	28	7	1:18.262	212.838	23
1610	94	32	19	15	16	\N	R	16	0	43	\N	\N	18	15	1:19.142	210.472	37
1611	94	44	7	17	7	\N	R	17	0	33	\N	\N	10	17	1:19.199	210.320	9
1612	94	2	17	18	15	\N	R	18	0	33	\N	\N	25	12	1:18.971	210.928	9
1613	94	46	18	20	18	\N	R	19	0	31	\N	\N	3	19	1:22.323	202.339	20
1614	94	47	18	21	20	\N	R	20	0	17	\N	\N	8	20	1:23.390	199.750	20
1615	95	15	4	7	1	1	1	1	10	77	1:45:46.601	6346601	22	2	1:14.870	160.598	1
1616	95	18	16	9	2	2	2	2	8	77	+0.497	6347098	40	3	1:15.220	159.851	1
1617	95	22	6	2	6	3	3	3	6	77	+1:15.766	6422367	16	6	1:15.763	158.705	1
1618	95	31	3	3	9	4	4	4	5	76	\N	\N	41	5	1:15.395	159.480	11
1619	95	13	15	12	16	5	5	5	4	76	\N	\N	23	10	1:17.151	155.850	11
1620	95	43	7	16	15	6	6	6	3	76	\N	\N	22	8	1:16.232	157.729	11
1621	95	2	17	18	17	7	7	7	2	75	\N	\N	35	13	1:18.262	153.637	12
1622	95	44	7	17	13	8	8	8	1	74	\N	\N	57	9	1:16.494	157.188	13
1623	95	47	18	21	19	9	9	9	0	71	\N	\N	2	19	1:21.886	146.838	16
1624	95	23	3	4	12	10	10	10	0	69	\N	\N	18	12	1:17.588	154.972	6
1625	95	30	6	1	4	\N	R	11	0	45	\N	\N	23	1	1:14.439	161.528	4
1626	95	4	4	8	3	\N	R	12	0	41	\N	\N	23	4	1:15.226	159.838	3
1627	95	8	1	6	5	\N	R	13	0	27	\N	\N	15	7	1:16.203	157.789	63
1628	95	46	18	20	20	\N	R	14	0	15	\N	\N	10	18	1:21.592	147.367	6
1629	95	45	17	19	18	\N	R	15	0	12	\N	\N	10	14	1:19.415	151.407	7
1630	95	17	19	14	11	\N	R	16	0	11	\N	\N	11	11	1:17.466	155.216	6
1631	95	11	16	10	7	\N	R	17	0	2	\N	\N	2	17	1:21.368	147.773	5
1632	95	14	1	5	8	\N	R	18	0	2	\N	\N	2	15	1:20.560	149.255	4
1633	95	21	15	11	10	\N	R	19	0	2	\N	\N	2	16	1:20.804	148.804	4
1634	95	32	19	15	14	\N	R	20	0	0	\N	\N	\N	\N	\N	\N	3
1635	96	30	6	1	1	1	1	1	10	60	1:32:35.101	5555101	7	1	1:29.468	207.144	1
1636	96	22	6	2	7	2	2	2	8	60	+17.989	5573090	14	3	1:30.101	205.689	1
1637	96	18	16	9	5	3	3	3	6	60	+22.533	5577634	13	4	1:30.457	204.879	1
1638	96	15	4	7	3	4	4	4	5	60	+53.673	5608774	30	6	1:31.131	203.364	1
1639	96	4	4	8	6	5	5	5	4	60	+1:00.987	5616088	29	5	1:31.065	203.511	1
1640	96	21	15	11	19	6	6	6	3	60	+1:13.448	5628549	23	7	1:31.413	202.737	1
1641	96	17	19	14	14	7	7	7	2	60	+1:16.206	5631307	37	10	1:31.893	201.678	1
1642	96	31	3	3	8	8	8	8	1	59	\N	\N	43	8	1:31.424	202.712	11
1643	96	13	15	12	16	9	9	9	0	59	\N	\N	37	14	1:32.729	199.859	11
1644	96	2	17	18	13	10	10	10	0	59	\N	\N	55	11	1:32.121	201.178	11
1645	96	44	7	17	10	11	11	11	0	59	\N	\N	12	13	1:32.506	200.341	11
1646	96	32	19	15	12	12	12	12	0	59	\N	\N	14	16	1:32.804	199.698	11
1647	96	45	17	19	15	13	13	13	0	58	\N	\N	27	15	1:32.772	199.767	12
1648	96	46	18	20	20	14	14	14	0	57	\N	\N	7	18	1:35.555	193.949	13
1649	96	47	18	21	17	15	15	15	0	57	\N	\N	46	17	1:34.666	195.770	13
1650	96	11	16	10	2	\N	R	16	0	47	\N	\N	11	2	1:30.004	205.910	5
1651	96	14	1	5	18	\N	R	17	0	25	\N	\N	14	12	1:32.337	200.708	5
1652	96	8	1	6	4	\N	R	18	0	9	\N	\N	2	9	1:31.670	202.168	5
1653	96	23	3	4	9	\N	R	19	0	0	\N	\N	\N	\N	\N	\N	4
1654	96	43	7	16	11	\N	R	20	0	0	\N	\N	\N	\N	\N	\N	4
1655	97	30	6	1	6	1	1	1	10	70	1:28:24.803	5304803	18	2	1:13.630	213.222	1
1656	97	22	6	2	7	2	2	2	8	70	+5.108	5309911	68	1	1:13.622	213.246	1
1657	97	18	16	9	2	3	3	3	6	70	+20.409	5325212	68	5	1:14.246	211.453	1
1658	97	21	15	11	11	4	4	4	5	69	\N	\N	47	9	1:15.078	209.110	11
1659	97	8	1	6	8	5	5	5	4	69	\N	\N	44	7	1:14.752	210.022	11
1660	97	14	1	5	9	6	6	6	3	69	\N	\N	55	10	1:15.478	208.002	11
1661	97	10	17	19	16	7	7	7	2	68	\N	\N	42	16	1:16.300	205.761	12
1662	97	2	17	18	15	8	8	8	1	68	\N	\N	18	14	1:15.890	206.873	12
1663	97	32	19	15	10	9	9	9	0	67	\N	\N	45	13	1:15.731	207.307	13
1664	97	47	18	21	18	10	10	10	0	66	\N	\N	64	18	1:17.516	202.533	14
1665	97	13	15	12	17	\N	R	11	0	62	\N	\N	25	11	1:15.560	207.776	3
1666	97	11	16	10	20	\N	R	12	0	48	\N	\N	25	8	1:15.076	209.116	5
1667	97	4	4	8	5	\N	R	13	0	44	\N	\N	41	4	1:14.179	211.644	30
1668	97	46	18	20	19	\N	R	14	0	30	\N	\N	25	19	1:18.025	201.212	6
1669	97	17	19	14	14	\N	R	15	0	6	\N	\N	6	17	1:16.739	204.584	22
1670	97	15	4	7	3	\N	R	16	0	0	\N	\N	\N	\N	\N	\N	7
1671	97	23	3	4	1	\N	D	17	0	70	\N	\N	70	3	1:14.040	212.042	2
1672	97	31	3	3	4	\N	D	18	0	70	\N	\N	69	6	1:14.295	211.314	2
1673	97	43	7	16	12	\N	D	19	0	69	\N	\N	39	12	1:15.652	207.523	2
1674	97	44	7	17	13	\N	D	20	0	69	\N	\N	23	15	1:16.045	206.451	2
1675	98	30	6	1	2	1	1	1	10	73	1:40:29.914	6029914	8	2	1:10.412	214.327	1
1676	98	22	6	2	1	2	2	2	8	73	+2.950	6032864	7	1	1:10.399	214.366	1
1677	98	11	16	10	3	3	3	3	6	73	+22.036	6051950	47	3	1:10.727	213.372	1
1678	98	15	4	7	20	4	4	4	5	73	+34.544	6064458	45	6	1:11.187	211.993	1
1679	98	44	7	17	8	5	5	5	4	73	+37.534	6067448	46	4	1:10.933	212.752	1
1680	98	8	1	6	7	6	6	6	3	72	\N	\N	59	8	1:11.248	211.812	11
1681	98	14	1	5	12	7	7	7	2	72	\N	\N	44	13	1:12.155	209.149	11
1682	98	47	18	21	19	8	8	8	1	70	\N	\N	39	16	1:14.097	203.668	13
1683	98	21	15	11	14	9	9	9	0	65	\N	\N	44	11	1:12.129	209.225	18
1684	98	17	19	14	10	\N	R	10	0	60	\N	\N	46	12	1:12.140	209.193	5
1685	98	31	3	3	5	\N	D	11	0	57	\N	\N	37	9	1:11.255	211.791	2
1686	98	2	17	18	16	\N	R	12	0	40	\N	\N	37	15	1:13.095	206.460	5
1687	98	18	16	9	4	\N	R	13	0	26	\N	\N	22	5	1:11.025	212.477	6
1688	98	43	7	16	11	\N	R	14	0	17	\N	\N	8	14	1:12.872	207.091	6
1689	98	23	3	4	6	\N	R	15	0	9	\N	\N	8	10	1:11.982	209.652	27
1690	98	4	4	8	9	\N	R	16	0	8	\N	\N	8	7	1:11.236	211.847	27
1691	98	32	19	15	13	\N	R	17	0	0	\N	\N	\N	\N	\N	\N	4
1692	98	13	15	12	15	\N	R	18	0	0	\N	\N	\N	\N	\N	\N	4
1693	98	45	17	19	17	\N	R	19	0	0	\N	\N	\N	\N	\N	\N	4
1694	98	46	18	20	18	\N	R	20	0	0	\N	\N	\N	\N	\N	\N	4
1695	99	30	6	1	2	1	1	1	10	70	1:30:18.133	5418133	32	1	1:15.377	210.669	1
1696	99	4	4	8	1	2	2	2	8	70	+8.329	5426462	34	2	1:15.551	210.183	1
1697	99	22	6	2	10	3	3	3	6	70	+31.622	5449755	50	6	1:16.035	208.845	1
1698	99	15	4	7	5	4	4	4	5	70	+32.082	5450215	15	9	1:16.248	208.262	1
1699	99	18	16	9	4	5	5	5	4	70	+32.482	5450615	50	5	1:15.971	209.021	1
1700	99	14	1	5	3	6	6	6	3	70	+35.520	5453653	11	10	1:16.303	208.112	1
1701	99	8	1	6	9	7	7	7	2	70	+36.230	5454363	30	3	1:15.791	209.518	1
1702	99	31	3	3	6	8	8	8	1	70	+43.419	5461552	48	8	1:16.140	208.557	1
1703	99	17	19	14	12	9	9	9	0	70	+52.394	5470527	53	4	1:15.956	209.063	1
1704	99	48	3	4	8	10	10	10	0	70	+58.166	5476299	56	7	1:16.070	208.749	1
1705	99	32	19	15	13	11	11	11	0	69	\N	\N	37	13	1:16.852	206.625	11
1706	99	21	15	11	15	12	12	12	0	69	\N	\N	22	11	1:16.699	207.037	11
1707	99	13	15	12	16	13	13	13	0	69	\N	\N	23	16	1:17.388	205.194	11
1708	99	43	7	16	11	14	14	14	0	69	\N	\N	49	14	1:16.937	206.397	11
1709	99	44	7	17	14	15	15	15	0	68	\N	\N	53	15	1:17.069	206.043	12
1710	99	2	17	18	17	16	16	16	0	68	\N	\N	26	18	1:18.627	201.961	12
1711	99	45	17	19	18	17	17	17	0	67	\N	\N	15	17	1:17.641	204.525	13
1712	99	46	18	20	19	18	18	18	0	66	\N	\N	52	19	1:18.932	201.180	14
1713	99	47	18	21	20	\N	R	19	0	31	\N	\N	13	20	1:19.659	199.344	20
1714	99	11	16	10	7	\N	R	20	0	15	\N	\N	14	12	1:16.809	206.741	5
1715	100	30	6	1	4	1	1	1	10	60	1:24:42.700	5082700	14	1	1:18.739	235.049	1
1716	100	8	1	6	1	2	2	2	8	60	+2.130	5084830	10	4	1:19.554	232.641	1
1717	100	22	6	2	2	3	3	3	6	60	+3.114	5085814	8	2	1:19.296	233.398	1
1718	100	18	16	9	3	4	4	4	5	60	+10.683	5093383	10	3	1:19.488	232.835	1
1719	100	31	3	3	7	5	5	5	4	60	+12.173	5094873	26	6	1:19.968	231.437	1
1720	100	21	15	11	20	6	6	6	3	60	+12.888	5095588	22	5	1:19.813	231.887	1
1721	100	14	1	5	6	7	7	7	2	60	+19.668	5102368	25	10	1:20.547	229.773	1
1722	100	17	19	14	9	8	8	8	1	60	+23.701	5106401	11	12	1:20.768	229.145	1
1723	100	13	15	12	10	9	9	9	0	60	+24.023	5106723	58	9	1:20.484	229.953	1
1724	100	4	4	8	16	10	10	10	0	60	+24.835	5107535	39	8	1:20.442	230.073	1
1725	100	11	16	10	8	11	11	11	0	60	+33.736	5116436	12	14	1:20.790	229.082	1
1726	100	48	3	4	11	12	12	12	0	60	+34.303	5117003	58	7	1:20.434	230.096	1
1727	100	43	7	16	12	13	13	13	0	59	\N	\N	35	13	1:20.768	229.145	11
1728	100	32	19	15	13	14	14	14	0	59	\N	\N	10	15	1:20.956	228.613	11
1729	100	2	17	18	15	15	15	15	0	59	\N	\N	17	16	1:21.720	226.475	11
1730	100	46	18	20	18	16	16	16	0	56	\N	\N	33	19	1:24.296	219.554	14
1731	100	45	17	19	14	\N	R	17	0	47	\N	\N	13	17	1:22.146	225.301	20
1732	100	15	4	7	5	\N	R	18	0	39	\N	\N	34	11	1:20.655	229.466	3
1733	100	47	18	21	19	\N	R	19	0	29	\N	\N	12	20	1:24.317	219.500	5
1734	100	44	7	17	17	\N	R	20	0	16	\N	\N	4	18	1:23.131	222.631	3
1735	101	30	6	1	1	1	1	1	10	66	1:23:54.848	5034848	5	2	1:13.783	223.173	1
1736	101	18	16	9	13	2	2	2	8	66	+8.388	5043236	11	3	1:14.117	222.167	1
1737	101	4	4	8	5	3	3	3	6	66	+16.351	5051199	8	5	1:14.265	221.724	1
1738	101	14	1	5	4	4	4	4	5	66	+19.231	5054079	8	8	1:14.558	220.853	1
1739	101	31	3	3	2	5	5	5	4	66	+23.055	5057903	10	7	1:14.446	221.185	1
1740	101	17	19	14	11	6	6	6	3	66	+41.108	5075956	65	11	1:14.883	219.895	1
1741	101	42	3	4	10	7	7	7	2	66	+41.956	5076804	65	10	1:14.586	220.770	1
1742	101	11	16	10	8	8	8	8	1	66	+46.842	5081690	29	9	1:14.585	220.773	1
1743	101	21	15	11	14	9	9	9	0	66	+1:07.102	5101950	39	15	1:15.635	217.708	1
1744	101	32	19	15	12	10	10	10	0	66	+1:08.578	5103426	33	13	1:15.045	219.420	1
1745	101	15	4	7	6	11	11	11	0	66	+1:10.258	5105106	9	6	1:14.386	221.364	1
1746	101	22	6	2	7	12	12	12	0	66	+1:13.252	5108100	59	12	1:14.963	219.660	1
1747	101	13	15	12	16	13	13	13	0	65	\N	\N	61	17	1:16.248	215.958	11
1748	101	44	7	17	9	14	14	14	0	65	\N	\N	59	4	1:14.247	221.778	11
1749	101	45	17	19	17	15	15	15	0	63	\N	\N	63	16	1:16.058	216.497	13
1750	101	47	18	21	20	16	16	16	0	62	\N	\N	18	20	1:18.760	209.070	14
1751	101	46	18	20	19	17	17	17	0	62	\N	\N	52	19	1:18.372	210.105	14
1752	101	2	17	18	18	\N	R	18	0	42	\N	\N	20	18	1:16.903	214.119	64
1753	101	43	7	16	15	\N	R	19	0	38	\N	\N	20	14	1:15.145	219.128	29
1754	101	8	1	6	3	\N	R	20	0	13	\N	\N	10	1	1:13.780	223.182	65
1755	102	30	6	1	1	1	1	1	10	70	1:35:26.131	5726131	29	1	1:19.071	199.461	1
1756	102	22	6	2	2	2	2	2	8	70	+4.696	5730827	29	2	1:19.213	199.103	1
1757	102	4	4	8	5	3	3	3	6	70	+44.599	5770730	49	3	1:20.275	196.469	1
1758	102	31	3	3	7	4	4	4	5	70	+1:02.613	5788744	49	7	1:20.715	195.398	1
1759	102	18	16	9	4	5	5	5	4	70	+1:07.439	5793570	47	4	1:20.425	196.103	1
1760	102	11	16	10	3	6	6	6	3	69	\N	\N	10	10	1:21.030	194.639	11
1761	102	42	3	4	6	7	7	7	2	69	\N	\N	48	5	1:20.501	195.918	11
1762	102	21	15	11	8	8	8	8	1	69	\N	\N	53	9	1:21.022	194.658	11
1763	102	14	1	5	12	9	9	9	0	69	\N	\N	67	11	1:21.134	194.389	11
1764	102	17	19	14	11	10	10	10	0	69	\N	\N	45	8	1:20.825	195.132	11
1765	102	44	7	17	13	11	11	11	0	69	\N	\N	50	12	1:21.310	193.968	11
1766	102	2	17	18	16	12	12	12	0	68	\N	\N	68	13	1:21.518	193.473	12
1767	102	32	19	15	14	13	13	13	0	68	\N	\N	45	17	1:22.530	191.101	12
1768	102	46	18	20	19	14	14	14	0	66	\N	\N	65	19	1:24.601	186.423	14
1769	102	47	18	21	18	15	15	15	0	65	\N	\N	63	20	1:24.855	185.865	15
1770	102	45	17	19	17	\N	R	16	0	48	\N	\N	43	18	1:22.927	190.186	6
1771	102	15	4	7	9	\N	R	17	0	41	\N	\N	10	6	1:20.705	195.422	5
1772	102	41	7	16	15	\N	R	18	0	31	\N	\N	13	16	1:22.525	191.112	40
1773	102	13	15	12	20	\N	R	19	0	21	\N	\N	14	15	1:21.856	192.674	23
1774	102	8	1	6	10	\N	R	20	0	13	\N	\N	6	14	1:21.678	193.094	10
1775	103	8	1	6	10	1	1	1	10	44	1:32:35.274	5555274	42	1	1:45.108	238.931	1
1776	103	30	6	1	2	2	2	2	8	44	+3.132	5558406	28	2	1:45.503	238.036	1
1777	103	22	6	2	6	3	3	3	6	44	+4.371	5559645	43	3	1:45.666	237.669	1
1778	103	13	15	12	8	4	4	4	5	44	+12.504	5567778	29	13	1:47.624	233.345	1
1779	103	21	15	11	5	5	5	5	4	44	+14.104	5569378	11	9	1:46.758	235.238	1
1780	103	32	19	15	13	6	6	6	3	44	+14.614	5569888	11	11	1:47.509	233.595	1
1781	103	14	1	5	4	7	7	7	2	44	+17.970	5573244	11	7	1:46.579	235.633	1
1782	103	44	7	17	9	8	8	8	1	44	+18.693	5573967	29	14	1:47.765	233.040	1
1783	103	15	4	7	1	9	9	9	0	44	+22.115	5577389	9	5	1:45.898	237.148	1
1784	103	41	7	16	20	10	10	10	0	41	\N	\N	26	12	1:47.576	233.449	5
1785	103	2	17	18	16	11	11	11	0	40	\N	\N	40	15	1:50.471	227.332	14
1786	103	31	3	3	11	\N	R	12	0	37	\N	\N	36	6	1:46.547	235.704	27
1787	103	42	3	4	14	\N	R	13	0	31	\N	\N	26	8	1:46.740	235.278	6
1788	103	18	16	9	12	\N	R	14	0	29	\N	\N	26	10	1:47.151	234.375	4
1789	103	47	18	21	18	\N	R	15	0	28	\N	\N	25	16	1:51.031	226.185	4
1790	103	4	4	8	3	\N	R	16	0	11	\N	\N	9	4	1:45.870	237.211	5
1791	103	17	19	14	7	\N	R	17	0	0	\N	\N	\N	\N	\N	\N	4
1792	103	11	16	10	15	\N	R	18	0	0	\N	\N	\N	\N	\N	\N	4
1793	103	46	18	20	17	\N	R	19	0	0	\N	\N	\N	\N	\N	\N	4
1794	103	45	17	19	19	\N	R	20	0	0	\N	\N	\N	\N	\N	\N	4
1795	104	22	6	2	1	1	1	1	10	53	1:15:18.448	4518448	41	1	1:21.046	257.320	1
1796	104	30	6	1	3	2	2	2	8	53	+1.347	4519795	35	2	1:21.361	256.324	1
1797	104	18	16	9	6	3	3	3	6	53	+10.197	4528645	13	6	1:22.671	252.262	1
1798	104	11	16	10	5	4	4	4	5	53	+15.370	4533818	32	5	1:22.660	252.296	1
1799	104	31	3	3	2	5	5	5	4	53	+32.352	4550800	32	10	1:22.929	251.477	1
1800	104	14	1	5	10	6	6	6	3	53	+33.439	4551887	24	9	1:22.889	251.599	1
1801	104	42	3	4	8	7	7	7	2	53	+33.752	4552200	32	3	1:22.246	253.566	1
1802	104	21	15	11	15	8	8	8	1	53	+35.431	4553879	51	4	1:22.615	252.433	1
1803	104	17	19	14	12	9	9	9	0	53	+56.761	4575209	53	12	1:23.090	250.990	1
1804	104	15	4	7	9	10	10	10	0	53	+1:06.316	4584764	52	7	1:22.855	251.702	1
1805	104	41	7	16	11	11	11	11	0	53	+1:22.531	4600979	52	14	1:23.410	250.027	1
1806	104	13	15	12	16	12	12	12	0	52	\N	\N	50	11	1:22.941	251.441	11
1807	104	32	19	15	14	13	13	13	0	52	\N	\N	29	15	1:23.432	249.961	11
1808	104	2	17	18	20	14	14	14	0	52	\N	\N	23	17	1:24.166	247.781	11
1809	104	47	18	21	19	15	15	15	0	50	\N	\N	31	18	1:26.356	241.497	13
1810	104	4	4	8	4	\N	R	16	0	40	\N	\N	31	8	1:22.881	251.623	20
1811	104	45	17	19	17	\N	R	17	0	33	\N	\N	13	16	1:24.061	248.091	3
1812	104	46	18	20	18	\N	R	18	0	29	\N	\N	24	19	1:26.371	241.456	66
1813	104	8	1	6	7	\N	R	19	0	13	\N	\N	11	13	1:23.365	250.162	5
1814	104	44	7	17	13	\N	R	20	0	0	\N	\N	\N	\N	\N	\N	4
1815	105	22	6	2	1	1	1	1	10	56	1:29:12.420	5352420	28	2	1:32.455	212.250	1
1816	105	18	16	9	3	2	2	2	8	56	+1.035	5353455	33	4	1:32.935	211.154	1
1817	105	8	1	6	2	3	3	3	6	56	+1.469	5353889	53	3	1:32.876	211.288	1
1818	105	4	4	8	6	4	4	4	5	56	+32.510	5384930	55	10	1:33.625	209.597	1
1819	105	31	3	3	10	5	5	5	4	56	+45.193	5397613	34	5	1:33.108	210.761	1
1820	105	11	16	10	18	6	6	6	3	56	+54.791	5407211	36	8	1:33.533	209.804	1
1821	105	21	15	11	7	7	7	7	2	56	+1:05.454	5417874	25	7	1:33.520	209.833	1
1822	105	13	15	12	4	8	8	8	1	56	+1:20.080	5432500	43	6	1:33.483	209.916	1
1823	105	14	1	5	9	9	9	9	0	56	+1:20.619	5433039	26	11	1:33.727	209.369	1
1824	105	17	19	14	11	10	10	10	0	55	\N	\N	32	15	1:34.893	206.797	11
1825	105	35	4	7	12	11	11	11	0	55	\N	\N	55	17	1:34.950	206.672	11
1826	105	30	6	1	20	12	12	12	0	55	\N	\N	55	1	1:32.238	212.749	11
1827	105	2	17	18	14	13	13	13	0	55	\N	\N	55	14	1:34.717	207.181	11
1828	105	44	7	17	8	14	14	14	0	55	\N	\N	51	13	1:34.603	207.431	11
1829	105	10	17	19	16	15	15	15	0	55	\N	\N	54	16	1:34.931	206.714	11
1830	105	47	18	21	19	16	16	16	0	53	\N	\N	51	20	1:37.578	201.106	13
1831	105	46	18	20	17	\N	R	17	0	38	\N	\N	23	19	1:37.377	201.521	36
1832	105	23	3	4	5	\N	R	18	0	37	\N	\N	31	9	1:33.546	209.774	4
1833	105	41	7	16	13	\N	R	19	0	35	\N	\N	24	12	1:34.269	208.165	7
1834	105	32	19	15	15	\N	R	20	0	11	\N	\N	10	18	1:36.888	202.539	4
1835	106	30	6	1	1	1	1	1	10	53	1:24:26.985	5066985	41	2	1:32.796	225.281	1
1836	106	23	3	4	2	2	2	2	8	53	+14.098	5081083	23	3	1:33.467	223.663	1
1837	106	18	16	9	5	3	3	3	6	53	+19.662	5086647	33	7	1:33.819	222.824	1
1838	106	11	16	10	4	4	4	4	5	53	+31.781	5098766	28	5	1:33.742	223.007	1
1839	106	4	4	8	11	5	5	5	4	53	+37.767	5104752	29	12	1:34.279	221.737	1
1840	106	8	1	6	12	6	6	6	3	53	+39.362	5106347	35	10	1:33.920	222.585	1
1841	106	31	3	3	13	7	7	7	2	53	+55.347	5122332	30	6	1:33.779	222.919	1
1842	106	21	15	11	7	8	8	8	1	53	+56.276	5123261	44	8	1:33.850	222.751	1
1843	106	13	15	12	19	9	9	9	0	53	+1:29.656	5156641	40	4	1:33.614	223.312	1
1844	106	35	4	7	9	10	10	10	0	52	\N	\N	28	16	1:35.290	219.385	11
1845	106	15	7	16	6	11	11	11	0	52	\N	\N	52	14	1:34.626	220.924	11
1846	106	32	19	15	14	12	12	12	0	52	\N	\N	32	15	1:35.261	219.451	11
1847	106	2	17	18	16	13	13	13	0	52	\N	\N	25	17	1:35.524	218.847	11
1848	106	44	7	17	10	14	14	14	0	51	\N	\N	11	13	1:34.438	221.364	12
1849	106	10	17	19	17	15	15	15	0	51	\N	\N	14	18	1:36.667	216.259	12
1850	106	46	18	20	18	16	16	16	0	50	\N	\N	27	19	1:39.352	210.415	13
1851	106	47	18	21	20	\N	R	17	0	41	\N	\N	26	20	1:39.434	210.241	20
1852	106	14	1	5	8	\N	R	18	0	38	\N	\N	14	9	1:33.917	222.592	4
1853	106	22	6	2	15	\N	R	19	0	38	\N	\N	30	1	1:32.730	225.441	4
1854	106	17	19	14	3	\N	R	20	0	20	\N	\N	13	11	1:34.229	221.855	25
1855	107	31	3	3	2	1	1	1	10	71	1:28:01.451	5281451	49	1	1:11.473	217.038	1
1856	107	8	1	6	3	2	2	2	8	71	+1.022	5282473	52	2	1:11.562	216.768	1
1857	107	22	6	2	1	3	3	3	6	71	+24.099	5305550	22	3	1:11.672	216.435	1
1858	107	4	4	8	8	4	4	4	5	71	+48.508	5329959	42	9	1:12.118	215.097	1
1859	107	23	3	4	7	5	5	5	4	71	+49.740	5331191	23	5	1:11.764	216.158	1
1860	107	11	16	10	6	6	6	6	3	71	+50.248	5331699	51	7	1:11.941	215.626	1
1861	107	30	6	1	18	7	7	7	2	71	+50.626	5332077	49	4	1:11.763	216.161	1
1862	107	13	15	12	4	8	8	8	1	71	+1:02.310	5343761	68	8	1:12.066	215.252	1
1863	107	21	15	11	10	9	9	9	0	71	+1:03.842	5345293	69	6	1:11.877	215.818	1
1864	107	35	4	7	13	10	10	10	0	70	\N	\N	68	10	1:12.210	214.823	11
1865	107	14	1	5	12	11	11	11	0	70	\N	\N	40	12	1:12.522	213.899	11
1866	107	15	7	16	9	12	12	12	0	70	\N	\N	65	11	1:12.435	214.156	11
1867	107	41	7	17	14	13	13	13	0	70	\N	\N	69	14	1:12.961	212.612	11
1868	107	32	19	15	15	14	14	14	0	69	\N	\N	49	13	1:12.891	212.816	12
1869	107	10	17	19	17	15	15	15	0	69	\N	\N	68	16	1:13.905	209.896	12
1870	107	47	18	21	19	16	16	16	0	67	\N	\N	45	17	1:14.743	207.543	14
1871	107	46	18	20	20	17	17	17	0	67	\N	\N	50	18	1:14.756	207.507	14
1872	107	17	19	14	11	\N	R	18	0	23	\N	\N	20	15	1:13.197	211.926	4
1873	107	2	17	18	16	\N	R	19	0	15	\N	\N	11	19	1:15.855	204.500	8
1874	107	18	16	9	5	\N	R	20	0	3	\N	\N	2	20	1:24.440	183.709	5
1875	108	14	1	5	11	1	1	1	10	58	1:34:42.1	5682100	\N	\N	\N	\N	1
1876	108	31	3	3	3	2	2	2	8	58	+8.675	5690775	\N	\N	\N	\N	1
1877	108	8	1	6	15	3	3	3	6	58	+9.192	5691292	\N	\N	\N	\N	1
1878	108	30	6	1	1	4	4	4	5	58	+9.482	5691582	\N	\N	\N	\N	1
1879	108	15	4	7	12	5	5	5	4	58	+38.801	5720901	\N	\N	\N	\N	1
1880	108	49	15	10	4	6	6	6	3	58	+43.928	5726028	\N	\N	\N	\N	1
1881	108	4	4	8	10	7	7	7	2	58	+45.074	5727174	\N	\N	\N	\N	1
1882	108	23	3	4	9	8	8	8	1	58	+45.745	5727845	\N	\N	\N	\N	1
1883	108	35	16	16	6	9	9	9	0	58	+1:05.536	5747636	\N	\N	\N	\N	1
1884	108	18	16	17	8	10	10	10	0	58	+1:05.974	5748074	\N	\N	\N	\N	1
1885	108	50	18	19	20	11	11	11	0	57	\N	\N	\N	\N	\N	\N	11
1886	108	21	17	11	13	\N	R	12	0	52	\N	\N	\N	\N	\N	\N	6
1887	108	42	19	15	18	\N	R	13	0	52	\N	\N	\N	\N	\N	\N	22
1888	108	44	7	20	5	\N	R	14	0	31	\N	\N	\N	\N	\N	\N	32
1889	108	2	15	9	7	\N	R	15	0	20	\N	\N	\N	\N	\N	\N	22
1890	108	51	18	18	19	\N	R	16	0	16	\N	\N	\N	\N	\N	\N	21
1891	108	17	19	14	14	\N	R	17	0	15	\N	\N	\N	\N	\N	\N	22
1892	108	43	7	21	16	\N	R	18	0	7	\N	\N	\N	\N	\N	\N	20
1893	108	52	17	12	17	\N	R	19	0	6	\N	\N	\N	\N	\N	\N	3
1894	108	22	6	2	2	\N	R	20	0	5	\N	\N	\N	\N	\N	\N	3
1895	109	8	1	6	7	1	1	1	10	56	1:32:22.195	5542195	\N	\N	\N	\N	1
1896	109	22	6	2	5	2	2	2	8	56	+39.286	5581481	\N	\N	\N	\N	1
1897	109	4	4	8	1	3	3	3	6	56	+1:04.007	5606202	\N	\N	\N	\N	1
1898	109	23	3	4	17	4	4	4	5	56	+1:28.026	5630221	\N	\N	\N	\N	1
1899	109	15	4	7	2	5	5	5	4	55	\N	\N	\N	\N	\N	\N	11
1900	109	30	6	1	3	6	6	6	3	55	\N	\N	\N	\N	\N	\N	11
1901	109	18	16	17	9	7	7	7	2	55	\N	\N	\N	\N	\N	\N	11
1902	109	2	15	9	6	8	8	8	1	55	\N	\N	\N	\N	\N	\N	11
1903	109	49	15	10	13	9	9	9	0	55	\N	\N	\N	\N	\N	\N	11
1904	109	52	17	12	20	10	10	10	0	55	\N	\N	\N	\N	\N	\N	11
1905	109	43	7	21	11	11	11	11	0	55	\N	\N	\N	\N	\N	\N	11
1906	109	31	3	3	8	12	12	12	0	53	\N	\N	\N	\N	\N	\N	13
1907	109	50	18	19	18	13	13	13	0	52	\N	\N	\N	\N	\N	\N	14
1908	109	42	19	15	15	\N	R	14	0	42	\N	\N	\N	\N	\N	\N	20
1909	109	51	18	18	19	\N	R	15	0	41	\N	\N	\N	\N	\N	\N	26
1910	109	17	19	14	16	\N	R	16	0	35	\N	\N	\N	\N	\N	\N	5
1911	109	44	7	20	10	\N	R	17	0	12	\N	\N	\N	\N	\N	\N	32
1912	109	14	1	5	4	\N	R	18	0	2	\N	\N	\N	\N	\N	\N	10
1913	109	21	17	11	14	\N	R	19	0	0	\N	\N	\N	\N	\N	\N	10
1914	109	35	16	16	12	\N	R	20	0	0	\N	\N	\N	\N	\N	\N	10
1915	110	21	17	11	8	1	1	1	10	54	1:31:18.2	5478200	\N	\N	\N	\N	1
1916	110	8	1	6	4	2	2	2	8	54	+0.945	5479145	\N	\N	\N	\N	1
1917	110	4	4	8	10	3	3	3	6	54	+6.348	5484548	\N	\N	\N	\N	1
1918	110	14	1	5	2	4	4	4	5	54	+8.096	5486296	\N	\N	\N	\N	1
1919	110	49	15	10	14	5	5	5	4	54	+8.642	5486842	\N	\N	\N	\N	1
1920	110	35	16	16	13	6	6	6	3	54	+16.054	5494254	\N	\N	\N	\N	1
1921	110	23	3	4	6	7	7	7	2	54	+38.526	5516726	\N	\N	\N	\N	1
1922	110	15	4	7	5	8	8	8	1	54	+45.927	5524127	\N	\N	\N	\N	1
1923	110	17	19	14	3	9	9	9	0	53	\N	\N	\N	\N	\N	\N	3
1924	110	43	7	21	18	10	10	10	0	53	\N	\N	\N	\N	\N	\N	11
1925	110	22	6	2	1	\N	R	11	0	47	\N	\N	\N	\N	\N	\N	69
1926	110	18	16	17	11	\N	R	12	0	33	\N	\N	\N	\N	\N	\N	3
1927	110	50	18	19	19	\N	R	13	0	31	\N	\N	\N	\N	\N	\N	20
1928	110	30	6	1	7	\N	R	14	0	27	\N	\N	\N	\N	\N	\N	3
1929	110	31	3	3	9	\N	R	15	0	25	\N	\N	\N	\N	\N	\N	3
1930	110	42	19	15	17	\N	R	16	0	25	\N	\N	\N	\N	\N	\N	3
1931	110	44	7	20	15	\N	R	17	0	18	\N	\N	\N	\N	\N	\N	4
1932	110	52	17	12	16	\N	R	18	0	18	\N	\N	\N	\N	\N	\N	22
1933	110	51	18	18	20	\N	R	19	0	16	\N	\N	\N	\N	\N	\N	20
1934	110	2	15	9	12	\N	R	20	0	8	\N	\N	\N	\N	\N	\N	5
1935	111	30	6	1	1	1	1	1	10	62	1:28:12.058	5292058	\N	\N	\N	\N	1
1936	111	8	1	6	6	2	2	2	8	62	+1.882	5293940	\N	\N	\N	\N	1
1937	111	22	6	2	3	3	3	3	6	62	+2.291	5294349	\N	\N	\N	\N	1
1938	111	23	3	4	2	4	4	4	5	62	+8.803	5300861	\N	\N	\N	\N	1
1939	111	14	1	5	12	5	5	5	4	62	+9.411	5301469	\N	\N	\N	\N	1
1940	111	4	4	8	8	6	6	6	3	62	+43.689	5335747	\N	\N	\N	\N	1
1941	111	31	3	3	4	7	7	7	2	62	+45.271	5337329	\N	\N	\N	\N	1
1942	111	18	16	17	9	8	8	8	1	61	\N	\N	\N	\N	\N	\N	11
1943	111	44	7	20	10	9	9	9	0	61	\N	\N	\N	\N	\N	\N	11
1944	111	2	15	9	11	10	10	10	0	61	\N	\N	\N	\N	\N	\N	11
1945	111	49	15	10	14	11	11	11	0	61	\N	\N	\N	\N	\N	\N	11
1946	111	43	7	21	13	12	12	12	0	61	\N	\N	\N	\N	\N	\N	11
1947	111	15	4	7	16	13	13	13	0	61	\N	\N	\N	\N	\N	\N	11
1948	111	42	19	15	15	14	14	14	0	60	\N	\N	\N	\N	\N	\N	12
1949	111	21	17	11	17	15	15	15	0	57	\N	\N	\N	\N	\N	\N	15
1950	111	17	19	14	5	\N	R	16	0	54	\N	\N	\N	\N	\N	\N	30
1951	111	52	17	12	19	\N	R	17	0	51	\N	\N	\N	\N	\N	\N	70
1952	111	50	18	19	20	\N	R	18	0	38	\N	\N	\N	\N	\N	\N	10
1953	111	51	18	18	18	\N	R	19	0	23	\N	\N	\N	\N	\N	\N	71
1954	111	35	16	16	7	\N	R	20	0	19	\N	\N	\N	\N	\N	\N	5
1955	112	30	6	1	1	1	1	1	10	65	1:33:46.933	5626933	\N	\N	\N	\N	1
1956	112	4	4	8	3	2	2	2	8	65	+5.7	5632633	\N	\N	\N	\N	1
1957	112	22	6	2	2	3	3	3	6	65	+18.0	5644933	\N	\N	\N	\N	1
1958	112	31	3	3	9	4	4	4	5	65	+1:02.0	5688933	\N	\N	\N	\N	1
1959	112	23	3	4	7	5	5	5	4	64	\N	\N	\N	\N	\N	\N	11
1960	112	43	7	21	13	6	6	6	3	64	\N	\N	\N	\N	\N	\N	11
1961	112	17	19	14	12	7	7	7	2	64	\N	\N	\N	\N	\N	\N	11
1962	112	52	17	12	15	8	8	8	1	63	\N	\N	\N	\N	\N	\N	12
1963	112	18	16	17	5	9	9	9	0	63	\N	\N	\N	\N	\N	\N	12
1964	112	2	15	9	14	10	10	10	0	63	\N	\N	\N	\N	\N	\N	12
1965	112	51	18	18	18	11	11	11	0	63	\N	\N	\N	\N	\N	\N	12
1966	112	50	18	19	19	12	12	12	0	62	\N	\N	\N	\N	\N	\N	13
1967	112	21	17	11	17	\N	R	13	0	43	\N	\N	\N	\N	\N	\N	5
1968	112	44	7	20	6	\N	R	14	0	41	\N	\N	\N	\N	\N	\N	6
1969	112	49	15	10	10	\N	R	15	0	38	\N	\N	\N	\N	\N	\N	22
1970	112	14	1	5	8	\N	R	16	0	17	\N	\N	\N	\N	\N	\N	4
1971	112	35	16	16	11	\N	R	17	0	12	\N	\N	\N	\N	\N	\N	10
1972	112	15	4	7	4	\N	R	18	0	0	\N	\N	\N	\N	\N	\N	4
1973	112	42	19	15	16	\N	R	19	0	0	\N	\N	\N	\N	\N	\N	72
1974	112	8	1	6	20	\N	R	20	0	0	\N	\N	\N	\N	\N	\N	4
1975	113	30	6	1	1	1	1	1	10	69	1:24:04.888	5044888	\N	\N	\N	\N	1
1976	113	8	1	6	2	2	2	2	8	69	+3.362	5048250	\N	\N	\N	\N	1
1977	113	22	6	2	5	3	3	3	6	69	+3.951	5048839	\N	\N	\N	\N	1
1978	113	18	16	17	7	4	4	4	5	69	+42.243	5087131	\N	\N	\N	\N	1
1979	113	14	1	5	14	5	5	5	4	69	+59.740	5104628	\N	\N	\N	\N	1
1980	113	23	3	4	10	6	6	6	3	68	\N	\N	\N	\N	\N	\N	11
1981	113	17	19	14	17	7	7	7	2	68	\N	\N	\N	\N	\N	\N	11
1982	113	15	4	7	6	8	8	8	1	68	\N	\N	\N	\N	\N	\N	11
1983	113	42	19	15	8	9	9	9	0	68	\N	\N	\N	\N	\N	\N	11
1984	113	43	7	21	13	10	10	10	0	68	\N	\N	\N	\N	\N	\N	11
1985	113	52	17	12	16	11	11	11	0	68	\N	\N	\N	\N	\N	\N	11
1986	113	35	16	16	12	12	12	12	0	68	\N	\N	\N	\N	\N	\N	11
1987	113	51	18	18	18	13	13	13	0	67	\N	\N	\N	\N	\N	\N	12
1988	113	21	17	11	9	\N	R	14	0	60	\N	\N	\N	\N	\N	\N	69
1989	113	2	15	9	4	\N	R	15	0	46	\N	\N	\N	\N	\N	\N	5
1990	113	4	4	8	19	\N	R	16	0	44	\N	\N	\N	\N	\N	\N	5
1991	113	31	3	3	3	\N	R	17	0	32	\N	\N	\N	\N	\N	\N	5
1992	113	44	7	20	11	\N	R	18	0	6	\N	\N	\N	\N	\N	\N	22
1993	113	50	18	19	20	\N	R	19	0	0	\N	\N	\N	\N	\N	\N	8
1994	113	49	15	10	15	\N	W	20	0	0	\N	\N	\N	\N	\N	\N	8
1995	114	31	3	3	3	1	1	1	10	78	1:42:19.010	6139010	\N	\N	\N	\N	1
1996	114	8	1	6	2	2	2	2	8	78	+0.602	6139612	\N	\N	\N	\N	1
1997	114	30	6	1	5	3	3	3	6	78	+1.720	6140730	\N	\N	\N	\N	1
1998	114	23	3	4	1	4	4	4	5	78	+28.518	6167528	\N	\N	\N	\N	1
1999	114	4	4	8	8	5	5	5	4	78	+36.251	6175261	\N	\N	\N	\N	1
[truncated: 23,401 more rows]
