# Supplementary material for: Bayesian analysis of Formula One race results: disentangling driver skill and constructor advantage
Source: J Quant Anal Sports. 2023 Jul 25;19(4):273–93. doi: 10.1515/jqas-2022-0021 (PMC10660124; doi:10.1515/jqas-2022-0021)
Supplement: Supplementary file 1 — Supplementary Material Details [file j_jqas-2022-0021_suppl_001.zip › dat/f1db_csv/seasons.csv]

year	url
2009	https://en.wikipedia.org/wiki/2009_Formula_One_season
2008	https://en.wikipedia.org/wiki/2008_Formula_One_season
2007	https://en.wikipedia.org/wiki/2007_Formula_One_season
2006	https://en.wikipedia.org/wiki/2006_Formula_One_season
2005	https://en.wikipedia.org/wiki/2005_Formula_One_season
2004	https://en.wikipedia.org/wiki/2004_Formula_One_season
2003	https://en.wikipedia.org/wiki/2003_Formula_One_season
2002	https://en.wikipedia.org/wiki/2002_Formula_One_season
2001	https://en.wikipedia.org/wiki/2001_Formula_One_season
2000	https://en.wikipedia.org/wiki/2000_Formula_One_season
1999	https://en.wikipedia.org/wiki/1999_Formula_One_season
1998	https://en.wikipedia.org/wiki/1998_Formula_One_season
1997	https://en.wikipedia.org/wiki/1997_Formula_One_season
1996	https://en.wikipedia.org/wiki/1996_Formula_One_season
1995	https://en.wikipedia.org/wiki/1995_Formula_One_season
1994	https://en.wikipedia.org/wiki/1994_Formula_One_season
1993	https://en.wikipedia.org/wiki/1993_Formula_One_season
1992	https://en.wikipedia.org/wiki/1992_Formula_One_season
1991	https://en.wikipedia.org/wiki/1991_Formula_One_season
1990	https://en.wikipedia.org/wiki/1990_Formula_One_season
2010	https://en.wikipedia.org/wiki/2010_Formula_One_season
1989	https://en.wikipedia.org/wiki/1989_Formula_One_season
1988	https://en.wikipedia.org/wiki/1988_Formula_One_season
1987	https://en.wikipedia.org/wiki/1987_Formula_One_season
1986	https://en.wikipedia.org/wiki/1986_Formula_One_season
1985	https://en.wikipedia.org/wiki/1985_Formula_One_season
1984	https://en.wikipedia.org/wiki/1984_Formula_One_season
1983	https://en.wikipedia.org/wiki/1983_Formula_One_season
1982	https://en.wikipedia.org/wiki/1982_Formula_One_season
1981	https://en.wikipedia.org/wiki/1981_Formula_One_season
1980	https://en.wikipedia.org/wiki/1980_Formula_One_season
1979	https://en.wikipedia.org/wiki/1979_Formula_One_season
1978	https://en.wikipedia.org/wiki/1978_Formula_One_season
1977	https://en.wikipedia.org/wiki/1977_Formula_One_season
1976	https://en.wikipedia.org/wiki/1976_Formula_One_season
1975	https://en.wikipedia.org/wiki/1975_Formula_One_season
1974	https://en.wikipedia.org/wiki/1974_Formula_One_season
1973	https://en.wikipedia.org/wiki/1973_Formula_One_season
1972	https://en.wikipedia.org/wiki/1972_Formula_One_season
1971	https://en.wikipedia.org/wiki/1971_Formula_One_season
1970	https://en.wikipedia.org/wiki/1970_Formula_One_season
1969	https://en.wikipedia.org/wiki/1969_Formula_One_season
1968	https://en.wikipedia.org/wiki/1968_Formula_One_season
1967	https://en.wikipedia.org/wiki/1967_Formula_One_season
1966	https://en.wikipedia.org/wiki/1966_Formula_One_season
1965	https://en.wikipedia.org/wiki/1965_Formula_One_season
1964	https://en.wikipedia.org/wiki/1964_Formula_One_season
1963	https://en.wikipedia.org/wiki/1963_Formula_One_season
1962	https://en.wikipedia.org/wiki/1962_Formula_One_season
1961	https://en.wikipedia.org/wiki/1961_Formula_One_season
1960	https://en.wikipedia.org/wiki/1960_Formula_One_season
1959	https://en.wikipedia.org/wiki/1959_Formula_One_season
1958	https://en.wikipedia.org/wiki/1958_Formula_One_season
1957	https://en.wikipedia.org/wiki/1957_Formula_One_season
1956	https://en.wikipedia.org/wiki/1956_Formula_One_season
1955	https://en.wikipedia.org/wiki/1955_Formula_One_season
1954	https://en.wikipedia.org/wiki/1954_Formula_One_season
1953	https://en.wikipedia.org/wiki/1953_Formula_One_season
1952	https://en.wikipedia.org/wiki/1952_Formula_One_season
1951	https://en.wikipedia.org/wiki/1951_Formula_One_season
1950	https://en.wikipedia.org/wiki/1950_Formula_One_season
2011	https://en.wikipedia.org/wiki/2011_Formula_One_season
2012	https://en.wikipedia.org/wiki/2012_Formula_One_season
2013	https://en.wikipedia.org/wiki/2013_Formula_One_season
2014	https://en.wikipedia.org/wiki/2014_Formula_One_season
2015	https://en.wikipedia.org/wiki/2015_Formula_One_season
2016	https://en.wikipedia.org/wiki/2016_Formula_One_season
2017	https://en.wikipedia.org/wiki/2017_Formula_One_season
2018	https://en.wikipedia.org/wiki/2018_Formula_One_World_Championship
2019	https://en.wikipedia.org/wiki/2019_Formula_One_World_Championship
2020	https://en.wikipedia.org/wiki/2020_Formula_One_World_Championship
2021	https://en.wikipedia.org/wiki/2021_Formula_One_World_Championship
2022	https://en.wikipedia.org/wiki/2022_Formula_One_World_Championship
