# Supplementary material for: Bayesian analysis of Formula One race results: disentangling driver skill and constructor advantage
Source: J Quant Anal Sports. 2023 Jul 25;19(4):273–93. doi: 10.1515/jqas-2022-0021 (PMC10660124; doi:10.1515/jqas-2022-0021)
Supplement: Supplementary file 1 — Supplementary Material Details [file j_jqas-2022-0021_suppl_001.zip › dat/f1db_csv/status.csv]

statusId	status
1	Finished
2	Disqualified
3	Accident
4	Collision
5	Engine
6	Gearbox
7	Transmission
8	Clutch
9	Hydraulics
10	Electrical
11	+1 Lap
12	+2 Laps
13	+3 Laps
14	+4 Laps
15	+5 Laps
16	+6 Laps
17	+7 Laps
18	+8 Laps
19	+9 Laps
20	Spun off
21	Radiator
22	Suspension
23	Brakes
24	Differential
25	Overheating
26	Mechanical
27	Tyre
28	Driver Seat
29	Puncture
30	Driveshaft
31	Retired
32	Fuel pressure
33	Front wing
34	Water pressure
35	Refuelling
36	Wheel
37	Throttle
38	Steering
39	Technical
40	Electronics
41	Broken wing
42	Heat shield fire
43	Exhaust
44	Oil leak
45	+11 Laps
46	Wheel rim
47	Water leak
48	Fuel pump
49	Track rod
50	+17 Laps
51	Oil pressure
128	+42 Laps
53	+13 Laps
54	Withdrew
55	+12 Laps
56	Engine fire
129	Engine misfire
58	+26 Laps
59	Tyre puncture
60	Out of fuel
61	Wheel nut
62	Not classified
63	Pneumatics
64	Handling
65	Rear wing
66	Fire
67	Wheel bearing
68	Physical
69	Fuel system
70	Oil line
71	Fuel rig
72	Launch control
73	Injured
74	Fuel
75	Power loss
76	Vibrations
77	107% Rule
78	Safety
79	Drivetrain
80	Ignition
81	Did not qualify
82	Injury
83	Chassis
84	Battery
85	Stalled
86	Halfshaft
87	Crankshaft
88	+10 Laps
89	Safety concerns
90	Not restarted
91	Alternator
92	Underweight
93	Safety belt
94	Oil pump
95	Fuel leak
96	Excluded
97	Did not prequalify
98	Injection
99	Distributor
100	Driver unwell
101	Turbo
102	CV joint
103	Water pump
104	Fatal accident
105	Spark plugs
106	Fuel pipe
107	Eye injury
108	Oil pipe
109	Axle
110	Water pipe
111	+14 Laps
112	+15 Laps
113	+25 Laps
114	+18 Laps
115	+22 Laps
116	+16 Laps
117	+24 Laps
118	+29 Laps
119	+23 Laps
120	+21 Laps
121	Magneto
122	+44 Laps
123	+30 Laps
124	+19 Laps
125	+46 Laps
126	Supercharger
127	+20 Laps
130	Collision damage
131	Power Unit
132	ERS
133	+49 Laps
134	+38 Laps
135	Brake duct
136	Seat
137	Damage
138	Debris
139	Illness
